# Supplementary material for: Bulk segregant analysis coupled with transcriptomics and metabolomics revealed key regulators of bacterial leaf blight resistance in rice
Source: BMC Plant Biol. 2023 Jun 22;23:332. doi: 10.1186/s12870-023-04347-z (PMC10286441; doi:10.1186/s12870-023-04347-z)
Supplement: Supplementary file 2 — Supplementary Material 2 [file 12870_2023_4347_MOESM2_ESM.xlsx]

## Sheet: kang_chr2.vcf.out_ano.detail
Table S1. SNPs characterization of identified QTLs on Chr 11
Chr	QTL	position	ref	mutant	region		ref	mutant		fuction
Chr11	1	26686402	C	C/G	Intergenic	26686402	C	G	Intergenic
Chr11	1	26687314	A	A/C	Intergenic	26687314	A	C	Intergenic
Chr11	1	26687340	A	A/C	Intergenic	26687340	A	C	Intergenic
Chr11	1	26687895	C	C/A	Intergenic	26687895	C	A	Intergenic
Chr11	1	26758130	T	T/C	Intergenic	26758130	T	C	Intergenic
Chr11	1	26760535	T	T/A	OsR498G1120526500.01.T01	5'UTR	26760535	T	A
Chr11	1	26760535	T	T/A	OsR498G1120526500.01.T02	5'UTR	26760535	T	A
Chr11	1	26760535	T	T/A	OsR498G1120526500.01.T03	5'UTR	26760535	T	A
Chr11	1	26760535	T	T/A	OsR498G1120526500.01.T04	5'UTR	26760535	T	A
Chr11	1	26760535	T	T/A	OsR498G1120526500.01.T05	5'UTR	26760535	T	A
Chr11	1	26760535	T	T/A	OsR498G1120526500.01.T06	5'UTR	26760535	T	A
Chr11	1	26760535	T	T/A	OsR498G1120526500.01.T07	5'UTR	26760535	T	A
Chr11	1	26763533	G	G/C	Intergenic	26763533	G	C	Intergenic
Chr11	1	26765140	C	C/A	Intergenic	26765140	C	A	Intergenic
Chr11	1	26767395	G	G/A	Intergenic	26767395	G	A	Intergenic
Chr11	1	26773104	C	C/A	Intergenic	26773104	C	A	Intergenic
Chr11	1	26788090	A	A/T	Intergenic	26788090	A	T	Intergenic
Chr11	1	26790906	C	C/T	Intergenic	26790906	C	T	Intergenic
Chr11	1	26819313	T	T/A	Intergenic	26819313	T	A	Intergenic
Chr11	1	26825817	G	G/A	Intergenic	26825817	G	A	Intergenic
Chr11	1	27000289	G	G/A	Intergenic	27000289	G	A	Intergenic
Chr11	1	27385526	G	G/C	Intergenic	27385526	G	C	Intergenic
Chr11	1	27392276	G	G/A	Intergenic	27392276	G	A	Intergenic
Chr11	1	28056758	C	C/T	Intergenic	28056758	C	T	Intergenic
