# Supplementary material for: Bulk segregant analysis coupled with transcriptomics and metabolomics revealed key regulators of bacterial leaf blight resistance in rice
Source: BMC Plant Biol. 2023 Jun 22;23:332. doi: 10.1186/s12870-023-04347-z (PMC10286441; doi:10.1186/s12870-023-04347-z)
Supplement: Supplementary file 3 — Supplementary Material 3 [file 12870_2023_4347_MOESM3_ESM.xlsx]

## Sheet: group marker
Table S2. Fine mapping of QTL region identified on Chromosome 11
MT1, WT2, heterozygous 3
	2668-1	elf4	2677-1	2681-1	2700-1	2738-1	2745-1	2753-1	hlh-1	2760	2765-1	2767-1	2769-1	2774-1	2779-1	2782-1	Pi54-1	2793-1	2820-1	2879-1	2931-1
R498 Location	26687045	26760535	26772828	26819140	27000022	27385291	27452291		27602146	27608184	27656827	27675335	27690993		27796278	27824625	27875836	27935058	28204296	28794163	29310234
	26687510		26773362	26819727	27000470	27385736			27603474	27608826	27657470	27676068	27691581		27796750	27825034	27876408	27935656	28204747	28794838	29310947	410542
number of exchanges	9		9			7											6	6			14
genetic distance	12.5		12.5			9.72222											8.33333	8.33333			19.4444
After correction	2		2	1	1	1	1					2					1	1			4
genetic distance	2.77778		2.77778	1.38889	1.38889	1.38889	1.38889					2.77778					1.38889	1.38889			5.55556
S1	1	1	1	1	1	1	1	1	1	3	1	1	1	3	3	3	3	3	3	3	1
S2	3	3	3	3	3	3	3	3	3	3	3	3	3	3	3	3	3	3	3	3	1
S3	3	3	3	3	3	3	3	3	3	2	3	3	3	2	2	2	2	2			2
S4	2	2	2			2											2	2			2
S5	2	2	2			2											2	2			2
S6	2	2	2			2											2	2			2
S7	2	2	2			2											2	2			2
S8	2	2	2			2											2	2			2
S9	2	2	2			2											2	2			2
S10	3	3	3	3	3	2	2	2	2	2	2	2	2	2	2	2	2	2			2
S11	2	2	2			2	2	2	2	2	2	2	2	2			2	2	2	2	1
S12	2	2	2			2											2	2			2
S13	3	3	3	3	2	2	2	2	2	2	2	2	2	2	2	2	2	2			2
S14	2	2	2			2											2	2			2
S15	2	2	2			2						3	3	3	3	3	3	3	3	3	1
S16	2	2	2			2											2	2			2
S17	2	2	2			2											2	2			2
S18	2	2	2			2											2	2			2
S19	3	3	3	3	3	3	3	3	3	3	3	3	3	3	3	3	3	3	3	3	1
S20	2	2	2			2											2	2			2
S21	2	2	2			2	3	3	3	3	3	3	3	3	3	3	3	3	3	3	1
S22	2	2	2			2											2	2			2
S23	2	2	2			2											2	2			2
S24	2	2	2			2											2	2			2
S25	2	2	2			2											2	2			2
S26	2	2	2			2											2	2			2
S27	2	2	2			2											2	2			2
S28	2	2	2			2											2	2			2
S29	2	2	2			2											2	2			2
S30	3	3	3	3	3	3	3	3	3	3	3	3	3	3	3	3	3	3	3	3	1
S31	2	2	2			2											2	2			2
S32	2	2	2			2											2	2			2
S33	2	2	2			2											2	2			2
S34	2	2	2			2											2	2			2
S35	2	2	2			2											2	2			2
S36	3	3	3	3	3	3	3	3	3	3	3	3	3	3	3	3	3	3	3	3	1
Primers	Forward Primer Sequence			Reverse Primer Sequence			Position	Genetic Distance
2668-1	CATAACGCAGGGACAAGC			GGTGGGATTCAGTGGTAG			26687045	2.78cM
2700-1	TTGGGCTAAACCTCAAACTC			CGATTGGCGTGATTTATCTG			27000022	1.39cM
2745-1	TTGTAAACGAGCACAATCAC			AGCAGGACTCCAGCGAATAG			27452291	1.39cM
2767-1	CTAGGAGTAAGAGGCACCAG			CGCATAAACCCTGAGATAAC			27675335	2.78cM

## Sheet: Sheet2
		Forward Primer Sequence	Reverse Primer Sequence	Position	Genetic Distance
	2668-1	CATAACGCAGGGACAAGC	GGTGGGATTCAGTGGTAG	26687045	2.78cM
	2700-1	TTGGGCTAAACCTCAAACTC	CGATTGGCGTGATTTATCTG	27000022	1.39cM
	2745-1	TTGTAAACGAGCACAATCAC	AGCAGGACTCCAGCGAATAG	27452291	1.39cM
	2767-1	CTAGGAGTAAGAGGCACCAG	CGCATAAACCCTGAGATAAC	27675335	2.78cM
