# Supplementary material for: Bulk segregant analysis coupled with transcriptomics and metabolomics revealed key regulators of bacterial leaf blight resistance in rice
Source: BMC Plant Biol. 2023 Jun 22;23:332. doi: 10.1186/s12870-023-04347-z (PMC10286441; doi:10.1186/s12870-023-04347-z)
Supplement: Supplementary file 4 — Supplementary Material 4 [file 12870_2023_4347_MOESM4_ESM.xlsx]

## Sheet: Sheet1
Table S3. transcriptomic characterization of QTL region identified on chromosome 11
							FPKM				(WT_0 vs. MT_0)			(WT_0 vs WT_1)			(MT_1 vs MT_0)			(MT_1vsWT_1)
No	Gene_id	chromosome	Strand	start	end	length	WT_0	WT_1	MT_0	MT_1	log2FoldChange	P-value	significant	log2FoldChange	P-value	significant	log2FoldChange	P-value	significant	log2FoldChange	P-value	significant	biological_process	biological_process_description	cellular_component	cellular_component_description	molecular_function	molecular_function_description	Gene Name	Blast swiss prot
1	OsR498G1120545800.01	Chr11	-	27007157	27008315	1159	0	0	0	0																			--	--
2	OsR498G1120547200.01	Chr11	-	27026383	27029682	2184	0	0	0	0													GO:0008152//GO:0008150//GO:0006796//GO:0006468//GO:0044260//GO:0006464//GO:0019538//GO:0009987//GO:0016310//GO:0043412//GO:0071704//GO:0044267//GO:0006793//GO:0044237//GO:0043170//GO:0036211//GO:0044238	metabolic process//biological_process//phosphate-containing compound metabolic process//protein phosphorylation//cellular macromolecule metabolic process//cellular protein modification process//protein metabolic process//cellular process//phosphorylation//macromolecule modification//organic substance metabolic process//cellular protein metabolic process//phosphorus metabolic process//cellular met…	--	--	GO:0036094//GO:0005524//GO:0016740//GO:0016772//GO:0032550//GO:0097367//GO:0016773//GO:0032559//GO:1901363//GO:0043168//GO:0035639//GO:0001883//GO:0017076//GO:0004672//GO:0003824//GO:0030554//GO:0032555//GO:0097159//GO:0016301//GO:0000166//GO:0001882//GO:0043167//GO:0003674//GO:0005515//GO:1901265//GO:0032549//GO:0005488//GO:0032553	small molecule binding//ATP binding//transferase activity//transferase activity, transferring phosphorus-containing groups//purine ribonucleoside binding//carbohydrate derivative binding//phosphotransferase activity, alcohol group as acceptor//adenyl ribonucleotide binding//heterocyclic compound binding//anion binding//purine ribonucleoside triphosphate binding//purine nucleoside binding//purine …	At3g47570	sp|C0LGP4|Y3475_ARATH Probable LRR receptor-like serine/threonine-protein kinase At3g47570 OS=Arabidopsis thaliana GN=At3g47570 PE=2 SV=1
3	OsR498G1120548800.01	Chr11	-	27037828	27038530	599	0	0	0	0																			--	--
4	OsR498G1120550300.01	Chr11	+	27065249	27071218	5970	0	0	0	0													GO:0008150//GO:0008152//GO:0019538//GO:0006464//GO:0044260//GO:0006468//GO:0006796//GO:0044267//GO:0043412//GO:0071704//GO:0016310//GO:0009987//GO:0044238//GO:0036211//GO:0043170//GO:0044237//GO:0006793	biological_process//metabolic process//protein metabolic process//cellular protein modification process//cellular macromolecule metabolic process//protein phosphorylation//phosphate-containing compound metabolic process//cellular protein metabolic process//macromolecule modification//organic substance metabolic process//phosphorylation//cellular process//primary metabolic process//protein modific…	--	--	GO:0032559//GO:0016773//GO:0097367//GO:0032550//GO:0016772//GO:0016740//GO:0005524//GO:0036094//GO:0003824//GO:0001883//GO:0017076//GO:0004672//GO:0043168//GO:0035639//GO:1901363//GO:0001882//GO:0097159//GO:0032555//GO:0016301//GO:0000166//GO:0030554//GO:0005488//GO:0032553//GO:1901265//GO:0032549//GO:0005515//GO:0003674//GO:0043167	adenyl ribonucleotide binding//phosphotransferase activity, alcohol group as acceptor//carbohydrate derivative binding//purine ribonucleoside binding//transferase activity, transferring phosphorus-containing groups//transferase activity//ATP binding//small molecule binding//catalytic activity//purine nucleoside binding//purine nucleotide binding//protein kinase activity//anion binding//purine rib…	At3g47570	sp|C0LGP4|Y3475_ARATH Probable LRR receptor-like serine/threonine-protein kinase At3g47570 OS=Arabidopsis thaliana GN=At3g47570 PE=2 SV=1
5	OsR498G1120550600.01	Chr11	-	27066748	27070315	2666	0	0	0	0													GO:0043170//GO:0036211//GO:0044238//GO:0006793//GO:0044237//GO:0071704//GO:0043412//GO:0044267//GO:0009987//GO:0016310//GO:0044260//GO:0006464//GO:0019538//GO:0006796//GO:0006468//GO:0008150//GO:0008152	macromolecule metabolic process//protein modification process//primary metabolic process//phosphorus metabolic process//cellular metabolic process//organic substance metabolic process//macromolecule modification//cellular protein metabolic process//cellular process//phosphorylation//cellular macromolecule metabolic process//cellular protein modification process//protein metabolic process//phospha…	--	--	GO:1901265//GO:0032549//GO:0032553//GO:0005488//GO:0043167//GO:0003674//GO:0005515//GO:0000166//GO:0032555//GO:0097159//GO:0016301//GO:0001882//GO:0030554//GO:1901363//GO:0043168//GO:0035639//GO:0004672//GO:0001883//GO:0017076//GO:0003824//GO:0032550//GO:0097367//GO:0016773//GO:0032559//GO:0036094//GO:0005524//GO:0016740//GO:0016772	nucleoside phosphate binding//ribonucleoside binding//ribonucleotide binding//binding//ion binding//molecular_function//protein binding//nucleotide binding//purine ribonucleotide binding//organic cyclic compound binding//kinase activity//nucleoside binding//adenyl nucleotide binding//heterocyclic compound binding//anion binding//purine ribonucleoside triphosphate binding//protein kinase activity/…	At3g47570	sp|C0LGP4|Y3475_ARATH Probable LRR receptor-like serine/threonine-protein kinase At3g47570 OS=Arabidopsis thaliana GN=At3g47570 PE=2 SV=1
6	OsR498G1120554900.01	Chr11	+	27128104	27131178	935	0	0	0	0																			--	sp|P42764|JIPH_ATRCA Jasmonate-induced protein homolog OS=Atriplex canescens PE=2 SV=1
7	OsR498G1120555600.01	Chr11	-	27154465	27156486	1496	0	0	0	0																			--	--
8	OsR498G1120555700.01	Chr11	+	27156144	27157196	624	1.45812	0.0350331	2.4521	0.477165				5.1345	0.00090906	UP							GO:0006807//GO:0010467//GO:0006397//GO:0044260//GO:0006139//GO:0006396//GO:0008152//GO:0090304//GO:0046483//GO:0008150//GO:1901360//GO:0016071//GO:0044237//GO:0016070//GO:0044238//GO:0043170//GO:0034641//GO:0009987//GO:0006725//GO:0071704	nitrogen compound metabolic process//gene expression//mRNA processing//cellular macromolecule metabolic process//nucleobase-containing compound metabolic process//RNA processing//metabolic process//nucleic acid metabolic process//heterocycle metabolic process//biological_process//organic cyclic compound metabolic process//mRNA metabolic process//cellular metabolic process//RNA metabolic process//…	GO:0005634//GO:0005622//GO:0000445//GO:0044424//GO:0044422//GO:0000346//GO:0032991//GO:0000347//GO:0043226//GO:0044464//GO:0043231//GO:0043229//GO:0044428//GO:0044446//GO:0005623//GO:0043234//GO:0005575//GO:0043227	nucleus//intracellular//THO complex part of transcription export complex//intracellular part//organelle part//transcription export complex//macromolecular complex//THO complex//organelle//cell part//intracellular membrane-bounded organelle//intracellular organelle//nuclear part//intracellular organelle part//cell//protein complex//cellular_component//membrane-bounded organelle	--	--	PI21	sp|Q7XL73|PI21_ORYSJ Protein PYRICULARIA ORYZAE RESISTANCE 21 OS=Oryza sativa subsp. japonica GN=PI21 PE=2 SV=1
9	OsR498G1120556200.01	Chr11	-	27172773	27174233	1059	0	0	0	0													GO:0008152//GO:0008150//GO:0006468//GO:0006796//GO:0019538//GO:0044260//GO:0006464//GO:0016310//GO:0009987//GO:0044267//GO:0071704//GO:0043412//GO:0044237//GO:0006793//GO:0044238//GO:0036211//GO:0043170	metabolic process//biological_process//protein phosphorylation//phosphate-containing compound metabolic process//protein metabolic process//cellular macromolecule metabolic process//cellular protein modification process//phosphorylation//cellular process//cellular protein metabolic process//organic substance metabolic process//macromolecule modification//cellular metabolic process//phosphorus met…	--	--	GO:0016772//GO:0005524//GO:0016740//GO:0036094//GO:0032559//GO:0016773//GO:0097367//GO:0032550//GO:0003824//GO:0004672//GO:0001883//GO:0017076//GO:0043168//GO:0035639//GO:1901363//GO:0030554//GO:0001882//GO:0000166//GO:0032555//GO:0097159//GO:0016301//GO:0003674//GO:0043167//GO:0032553//GO:0005488//GO:1901265//GO:0032549	transferase activity, transferring phosphorus-containing groups//ATP binding//transferase activity//small molecule binding//adenyl ribonucleotide binding//phosphotransferase activity, alcohol group as acceptor//carbohydrate derivative binding//purine ribonucleoside binding//catalytic activity//protein kinase activity//purine nucleoside binding//purine nucleotide binding//anion binding//purine rib…	At3g47570	sp|C0LGP4|Y3475_ARATH Probable LRR receptor-like serine/threonine-protein kinase At3g47570 OS=Arabidopsis thaliana GN=At3g47570 PE=2 SV=1
10	OsR498G1120557200.01	Chr11	-	27190107	27193642	3395	0.313289	0.854972	0.0728988	0.584428				-1.809	0.0031866	DOWN							GO:0008152//GO:0008150//GO:0006468//GO:0006796//GO:0019538//GO:0044260//GO:0006464//GO:0016310//GO:0009987//GO:0044267//GO:0071704//GO:0043412//GO:0044237//GO:0006793//GO:0044238//GO:0036211//GO:0043170	metabolic process//biological_process//protein phosphorylation//phosphate-containing compound metabolic process//protein metabolic process//cellular macromolecule metabolic process//cellular protein modification process//phosphorylation//cellular process//cellular protein metabolic process//organic substance metabolic process//macromolecule modification//cellular metabolic process//phosphorus met…	--	--	GO:0016772//GO:0005524//GO:0016740//GO:0036094//GO:0032559//GO:0097367//GO:0016773//GO:0032550//GO:0003824//GO:0004672//GO:0017076//GO:0001883//GO:0035639//GO:0043168//GO:1901363//GO:0030554//GO:0001882//GO:0000166//GO:0016301//GO:0032555//GO:0097159//GO:0005515//GO:0003674//GO:0043167//GO:0032553//GO:0005488//GO:0032549//GO:1901265	transferase activity, transferring phosphorus-containing groups//ATP binding//transferase activity//small molecule binding//adenyl ribonucleotide binding//carbohydrate derivative binding//phosphotransferase activity, alcohol group as acceptor//purine ribonucleoside binding//catalytic activity//protein kinase activity//purine nucleotide binding//purine nucleoside binding//purine ribonucleoside tri…	At3g47570	sp|C0LGP4|Y3475_ARATH Probable LRR receptor-like serine/threonine-protein kinase At3g47570 OS=Arabidopsis thaliana GN=At3g47570 PE=2 SV=1
11	OsR498G1120557400.01	Chr11	-	27197163	27197408	246	0	0	0	0													GO:0008150//GO:0005975//GO:0008152//GO:0044238//GO:0071704	biological_process//carbohydrate metabolic process//metabolic process//primary metabolic process//organic substance metabolic process	--	--	GO:0003824//GO:0016614//GO:0016491//GO:0005488//GO:0005515//GO:0003674//GO:0016901//GO:0048038//GO:0048037	catalytic activity//oxidoreductase activity, acting on CH-OH group of donors//oxidoreductase activity//binding//protein binding//molecular_function//oxidoreductase activity, acting on the CH-OH group of donors, quinone or similar compound as acceptor//quinone binding//cofactor binding	GSTU6	sp|Q06398|GSTU6_ORYSJ Probable glutathione S-transferase GSTU6 OS=Oryza sativa subsp. japonica GN=GSTU6 PE=2 SV=2
12	OsR498G1120558000.01	Chr11	-	27203009	27203254	246	0	0	0	0													GO:0008152//GO:0008150//GO:0005975//GO:0071704//GO:0044238	metabolic process//biological_process//carbohydrate metabolic process//organic substance metabolic process//primary metabolic process	--	--	GO:0003824//GO:0016614//GO:0048037//GO:0048038//GO:0005515//GO:0003674//GO:0016901//GO:0016491//GO:0005488	catalytic activity//oxidoreductase activity, acting on CH-OH group of donors//cofactor binding//quinone binding//protein binding//molecular_function//oxidoreductase activity, acting on the CH-OH group of donors, quinone or similar compound as acceptor//oxidoreductase activity//binding	GSTU6	sp|Q06398|GSTU6_ORYSJ Probable glutathione S-transferase GSTU6 OS=Oryza sativa subsp. japonica GN=GSTU6 PE=2 SV=2
13	OsR498G1120559200.01	Chr11	-	27213772	27217236	3317	0	0	0	0													GO:0044238//GO:0036211//GO:0043170//GO:0065008//GO:0044237//GO:0006793//GO:0034754//GO:0044267//GO:0006725//GO:0043412//GO:0071704//GO:0016310//GO:0042445//GO:0009987//GO:0044699//GO:0019538//GO:0006464//GO:0044260//GO:1901564//GO:0006807//GO:0009308//GO:0006468//GO:0055114//GO:0006796//GO:0009690//GO:0065007//GO:0008150//GO:0010817//GO:0008152//GO:0044710//GO:0046483	primary metabolic process//protein modification process//macromolecule metabolic process//regulation of biological quality//cellular metabolic process//phosphorus metabolic process//cellular hormone metabolic process//cellular protein metabolic process//cellular aromatic compound metabolic process//macromolecule modification//organic substance metabolic process//phosphorylation//hormone metabolic…	--	--	GO:0016491//GO:0005488//GO:0019139//GO:0032553//GO:0032549//GO:1901265//GO:0005515//GO:0003674//GO:0043167//GO:0001882//GO:0016301//GO:0097159//GO:0032555//GO:0000166//GO:0030554//GO:0048037//GO:0003824//GO:0017076//GO:0001883//GO:0004672//GO:0035639//GO:0043168//GO:1901363//GO:0016645//GO:0032559//GO:0050662//GO:0016773//GO:0097367//GO:0032550//GO:0050660//GO:0016772//GO:0016740//GO:0005524//GO:…	oxidoreductase activity//binding//cytokinin dehydrogenase activity//ribonucleotide binding//ribonucleoside binding//nucleoside phosphate binding//protein binding//molecular_function//ion binding//nucleoside binding//kinase activity//organic cyclic compound binding//purine ribonucleotide binding//nucleotide binding//adenyl nucleotide binding//cofactor binding//catalytic activity//purine nucleotide…	At3g47570	sp|C0LGP4|Y3475_ARATH Probable LRR receptor-like serine/threonine-protein kinase At3g47570 OS=Arabidopsis thaliana GN=At3g47570 PE=2 SV=1
14	OsR498G1120561100.01	Chr11	+	27235537	27238248	1298	4.17544	3.22466	5.75767	4.08595													GO:0006810//GO:0008150//GO:0051234//GO:0006812//GO:0030001//GO:0006811//GO:0051179	transport//biological_process//establishment of localization//cation transport//metal ion transport//ion transport//localization	--	--	GO:0046872//GO:0043169//GO:0003674//GO:0043167//GO:0005488	metal ion binding//cation binding//molecular_function//ion binding//binding	PI21	sp|A2XT03|PI21_ORYSI Protein PYRICULARIA ORYZAE RESISTANCE 21 OS=Oryza sativa subsp. indica GN=PI21 PE=4 SV=1
15	OsR498G1120561300.01	Chr11	+	27240641	27245017	1886	41.97	32.5281	43.316	41.6943																			VPS26A	sp|Q9FJD0|VP26A_ARATH Vacuolar protein sorting-associated protein 26A OS=Arabidopsis thaliana GN=VPS26A PE=2 SV=1
16	OsR498G1120561500.01	Chr11	+	27246136	27249942	1635	16.6328	8.75712	14.5838	9.37846													GO:0007010//GO:0009987//GO:0016043//GO:0071840//GO:0006996//GO:0008150	cytoskeleton organization//cellular process//cellular component organization//cellular component organization or biogenesis//organelle organization//biological_process	GO:0044464//GO:0043226//GO:1990234//GO:0005623//GO:0044446//GO:0043231//GO:0043229//GO:0044428//GO:0031461//GO:1902494//GO:0043227//GO:0005575//GO:0044424//GO:0000152//GO:0005622//GO:0000151//GO:0005634//GO:0044422//GO:0005680//GO:0032991	cell part//organelle//transferase complex//cell//intracellular organelle part//intracellular membrane-bounded organelle//intracellular organelle//nuclear part//cullin-RING ubiquitin ligase complex//catalytic complex//membrane-bounded organelle//cellular_component//intracellular part//nuclear ubiquitin ligase complex//intracellular//ubiquitin ligase complex//nucleus//organelle part//anaphase-promo…	GO:0043167//GO:0003674//GO:0005515//GO:0005488//GO:0003779//GO:0008092//GO:0043169//GO:0008270//GO:0004842//GO:0046872//GO:0003824//GO:0019787//GO:0046914//GO:0016740	ion binding//molecular_function//protein binding//binding//actin binding//cytoskeletal protein binding//cation binding//zinc ion binding//ubiquitin-protein transferase activity//metal ion binding//catalytic activity//ubiquitin-like protein transferase activity//transition metal ion binding//transferase activity	At3g02290	sp|Q8LE94|RING3_ARATH E3 ubiquitin-protein ligase At3g02290 OS=Arabidopsis thaliana GN=At3g02290 PE=2 SV=1
17	OsR498G1120562000.01	Chr11	-	27250106	27251299	733	12.0284	11.2753	15.9656	11.0901													GO:1901362//GO:0044260//GO:1901576//GO:0031323//GO:0006139//GO:0009059//GO:0071310//GO:0060255//GO:0044699//GO:0042221//GO:0034645//GO:0051716//GO:0010467//GO:0006996//GO:0071383//GO:0007165//GO:0050794//GO:0071840//GO:0016043//GO:0010556//GO:0006807//GO:2001141//GO:0008150//GO:1901360//GO:0050789//GO:0019219//GO:0006355//GO:0051252//GO:0043401//GO:0044249//GO:0065007//GO:0023052//GO:0009755//GO:…	organic cyclic compound biosynthetic process//cellular macromolecule metabolic process//organic substance biosynthetic process//regulation of cellular metabolic process//nucleobase-containing compound metabolic process//macromolecule biosynthetic process//cellular response to organic substance//regulation of macromolecule metabolic process//single-organism process//response to chemical//cellular …	GO:0044424//GO:0005634//GO:0005622//GO:0043231//GO:0043229//GO:0005623//GO:0044464//GO:0043226//GO:0043227//GO:0005575	intracellular part//nucleus//intracellular//intracellular membrane-bounded organelle//intracellular organelle//cell//cell part//organelle//membrane-bounded organelle//cellular_component	GO:1901363//GO:0003676//GO:0003700//GO:0004879//GO:0020037//GO:0008289//GO:0000981//GO:0038023//GO:0003677//GO:0004872//GO:0004871//GO:0004882//GO:0005488//GO:0046906//GO:0005515//GO:0003707//GO:0003674//GO:0008092//GO:0097159//GO:0003779//GO:0005496//GO:0001071//GO:0060089//GO:0098531	heterocyclic compound binding//nucleic acid binding//transcription factor activity, sequence-specific DNA binding//RNA polymerase II transcription factor activity, ligand-activated sequence-specific DNA binding//heme binding//lipid binding//RNA polymerase II transcription factor activity, sequence-specific DNA binding//signaling receptor activity//DNA binding//receptor activity//signal transducer…	Os11g0629400	sp|Q2R0W8|SP1L2_ORYSJ Protein SPIRAL1-like 2 OS=Oryza sativa subsp. japonica GN=Os11g0629400 PE=3 SV=1
18	OsR498G1120562200.01	Chr11	-	27253842	27257392	1463	56.3977	39.6095	46.197	42.2256													GO:0008152//GO:0008150	metabolic process//biological_process	--	--	GO:0003674//GO:0016788//GO:0042578//GO:0016791//GO:0003993//GO:0003824//GO:0016787	molecular_function//hydrolase activity, acting on ester bonds//phosphoric ester hydrolase activity//phosphatase activity//acid phosphatase activity//catalytic activity//hydrolase activity	PSP	sp|O82796|SERC_ARATH Phosphoserine phosphatase, chloroplastic OS=Arabidopsis thaliana GN=PSP PE=1 SV=2
19	OsR498G1120562500.01	Chr11	+	27261978	27269869	6110	7.95342	4.68736	4.95597	6.15666													GO:0006725//GO:0071704//GO:0006260//GO:0006950//GO:0045934//GO:0008156//GO:0050896//GO:0045005//GO:0009987//GO:0033036//GO:2000104//GO:0006281//GO:0006259//GO:0009889//GO:0043170//GO:0010876//GO:0034641//GO:0051171//GO:2000112//GO:0006974//GO:0031327//GO:0044238//GO:0080090//GO:0090329//GO:0006275//GO:0009890//GO:0048519//GO:0044237//GO:0050789//GO:1901360//GO:0008150//GO:0048523//GO:0006261//GO:…	cellular aromatic compound metabolic process//organic substance metabolic process//DNA replication//response to stress//negative regulation of nucleobase-containing compound metabolic process//negative regulation of DNA replication//response to stimulus//DNA-dependent DNA replication maintenance of fidelity//cellular process//macromolecule localization//negative regulation of DNA-dependent DNA re…	GO:0043227//GO:0005575//GO:0005623//GO:0043229//GO:0043231//GO:0044464//GO:0043226//GO:0044424//GO:0005576//GO:0005622//GO:0005634	membrane-bounded organelle//cellular_component//cell//intracellular organelle//intracellular membrane-bounded organelle//cell part//organelle//intracellular part//extracellular region//intracellular//nucleus	GO:0097159//GO:0032555//GO:0043531//GO:0000166//GO:0001882//GO:0030554//GO:1901265//GO:0032549//GO:0005488//GO:0032553//GO:0003723//GO:0009378//GO:0043167//GO:0003674//GO:0005515//GO:0032550//GO:0003678//GO:0097367//GO:0032559//GO:0016818//GO:0016787//GO:0036094//GO:0005524//GO:0016462//GO:1901363//GO:0016817//GO:0043168//GO:0003724//GO:0035639//GO:0001883//GO:0017076//GO:0003676//GO:0003824//GO:…	organic cyclic compound binding//purine ribonucleotide binding//ADP binding//nucleotide binding//nucleoside binding//adenyl nucleotide binding//nucleoside phosphate binding//ribonucleoside binding//binding//ribonucleotide binding//RNA binding//four-way junction helicase activity//ion binding//molecular_function//protein binding//purine ribonucleoside binding//DNA helicase activity//carbohydrate d…	RPM1	sp|Q39214|RPM1_ARATH Disease resistance protein RPM1 OS=Arabidopsis thaliana GN=RPM1 PE=1 SV=1
20	OsR498G1120562700.01	Chr11	+	27270691	27272418	974	14.0644	15.5892	15.615	20.7563													GO:0044419//GO:0008150//GO:0051704//GO:0009405	interspecies interaction between organisms//biological_process//multi-organism process//pathogenesis	GO:0044448//GO:0044424//GO:0043228//GO:0005622//GO:0042151//GO:0005938//GO:0044464//GO:0099568//GO:0043226//GO:0043229//GO:0005623//GO:0043232//GO:0044444//GO:0005737//GO:0005575//GO:0071944	cell cortex part//intracellular part//non-membrane-bounded organelle//intracellular//nematocyst//cell cortex//cell part//cytoplasmic region//organelle//intracellular organelle//cell//intracellular non-membrane-bounded organelle//cytoplasmic part//cytoplasm//cellular_component//cell periphery	GO:0016247//GO:0016248//GO:0099106//GO:0008200//GO:0003674//GO:0098772	channel regulator activity//channel inhibitor activity//ion channel regulator activity//ion channel inhibitor activity//molecular_function//molecular function regulator	--	--
21	OsR498G1120563300.01	Chr11	+	27285411	27289298	3298	24.168	19.9271	12.5046	15.2448													GO:0022610//GO:0008150//GO:0007155	biological adhesion//biological_process//cell adhesion	--	--	GO:0005539//GO:1901363//GO:0043168//GO:0017076//GO:0001883//GO:0036094//GO:0005540//GO:0032550//GO:0097367//GO:0032559//GO:0043167//GO:0003674//GO:0005515//GO:0032549//GO:1901265//GO:0005488//GO:0032553//GO:0030554//GO:0097159//GO:0032555//GO:0000166//GO:0043531//GO:0001882	glycosaminoglycan binding//heterocyclic compound binding//anion binding//purine nucleotide binding//purine nucleoside binding//small molecule binding//hyaluronic acid binding//purine ribonucleoside binding//carbohydrate derivative binding//adenyl ribonucleotide binding//ion binding//molecular_function//protein binding//ribonucleoside binding//nucleoside phosphate binding//binding//ribonucleotide …	RPM1	sp|Q39214|RPM1_ARATH Disease resistance protein RPM1 OS=Arabidopsis thaliana GN=RPM1 PE=1 SV=1
22	OsR498G1120563600.01	Chr11	-	27289748	27290373	626	24.6311	46.1142	20.2853	40.0141				-1.2274	3.5504e-07	DOWN	1.1909	0.001742	UP				--	--	--	--	GO:0003674//GO:0005515//GO:0005488	molecular_function//protein binding//binding	BPM1	sp|Q8L765|BPM1_ARATH BTB/POZ and MATH domain-containing protein 1 OS=Arabidopsis thaliana GN=BPM1 PE=1 SV=1
23	OsR498G1120566500.01	Chr11	+	27317764	27321116	3018	2.55528	3.2735	4.09301	5.23053													GO:0006082//GO:0016192//GO:0016032//GO:0008152//GO:0006399//GO:0044237//GO:0009058//GO:0034660//GO:0043039//GO:0006807//GO:0051234//GO:0006432//GO:0006281//GO:0006259//GO:0044710//GO:0006412//GO:0009987//GO:0090304//GO:0044271//GO:0044403//GO:0043043//GO:0043603//GO:0043436//GO:0044419//GO:0051704//GO:0043604//GO:0016070//GO:0046483//GO:0006310//GO:0044238//GO:0048193//GO:0034645//GO:0044249//GO:…	organic acid metabolic process//vesicle-mediated transport//viral process//metabolic process//tRNA metabolic process//cellular metabolic process//biosynthetic process//ncRNA metabolic process//tRNA aminoacylation//nitrogen compound metabolic process//establishment of localization//phenylalanyl-tRNA aminoacylation//DNA repair//DNA metabolic process//single-organism metabolic process//translation//…	GO:0005737//GO:0005576//GO:0005622//GO:0005575//GO:0044464//GO:0044424//GO:0016020//GO:0005623	cytoplasm//extracellular region//intracellular//cellular_component//cell part//intracellular part//membrane//cell	GO:0004826//GO:0016791//GO:0030554//GO:0003674//GO:0005524//GO:0016462//GO:0016875//GO:0036094//GO:0098519//GO:0043167//GO:0016874//GO:0004812//GO:0004386//GO:0032559//GO:0001882//GO:0016818//GO:0016787//GO:0009378//GO:0003824//GO:0017111//GO:0097367//GO:0001883//GO:0005488//GO:0017076//GO:0016876//GO:0032553//GO:0042578//GO:1901265//GO:0016817//GO:0032549//GO:0032550//GO:0003678//GO:0043168//GO:…	phenylalanine-tRNA ligase activity//phosphatase activity//adenyl nucleotide binding//molecular_function//ATP binding//pyrophosphatase activity//ligase activity, forming carbon-oxygen bonds//small molecule binding//nucleotide phosphatase activity, acting on free nucleotides//ion binding//ligase activity//aminoacyl-tRNA ligase activity//helicase activity//adenyl ribonucleotide binding//nucleoside b…	RPH8A	sp|P59584|RP8HA_ARATH Disease resistance protein RPH8A OS=Arabidopsis thaliana GN=RPH8A PE=3 SV=1
24	OsR498G1120568100.01	Chr11	+	27333555	27334559	710	3.08701	2.49034	3.95981	3.52356																			--	--
25	OsR498G1120568300.01	Chr11	+	27375111	27376231	1121	0	0	0	0													--	--	--	--	GO:0005488//GO:0005515//GO:0003674	binding//protein binding//molecular_function	BPM2	sp|Q9M8J9|BPM2_ARATH BTB/POZ and MATH domain-containing protein 2 OS=Arabidopsis thaliana GN=BPM2 PE=1 SV=1
26	OsR498G1120568600.01	Chr11	-	27379029	27379711	683	0	0	0	0																			--	--
27	OsR498G1120568800.01	Chr11	-	27380724	27381059	336	0	0	0	0																			BPM4	sp|Q9SRV1|BPM4_ARATH BTB/POZ and MATH domain-containing protein 4 OS=Arabidopsis thaliana GN=BPM4 PE=1 SV=1
28	OsR498G1120569000.01	Chr11	-	27380724	27381845	1122	0	0	0	0													--	--	--	--	GO:0005488//GO:0005515//GO:0003674	binding//protein binding//molecular_function	BPM2	sp|Q9M8J9|BPM2_ARATH BTB/POZ and MATH domain-containing protein 2 OS=Arabidopsis thaliana GN=BPM2 PE=1 SV=1
29	OsR498G1120569200.01	Chr11	-	27384081	27384335	255	0	0	0	0																			--	--
30	OsR498G1120569600.01	Chr11	-	27386849	27387100	250	0	0	0	0																			--	--
31	OsR498G1120573900.01	Chr11	+	27434653	27437592	2940	0	0	0	0													--	--	--	--	GO:0005515//GO:0003674//GO:0005488	protein binding//molecular_function//binding	BPM1	sp|Q8L765|BPM1_ARATH BTB/POZ and MATH domain-containing protein 1 OS=Arabidopsis thaliana GN=BPM1 PE=1 SV=1
32	OsR498G1120574300.01	Chr11	+	27439079	27439837	759	0	0	0	0													--	--	--	--	GO:0005488//GO:0005515//GO:0003674	binding//protein binding//molecular_function	--	--
33	Novel00343	Chr11	+	27441485	27442998	1056	2.22636	1.76676	0.0227769	0.069858	6.5368	1.76e-11	UP							-4.7556	3.4825e-07	DOWN							--	--
