# Supplementary material for: Bulk segregant analysis coupled with transcriptomics and metabolomics revealed key regulators of bacterial leaf blight resistance in rice
Source: BMC Plant Biol. 2023 Jun 22;23:332. doi: 10.1186/s12870-023-04347-z (PMC10286441; doi:10.1186/s12870-023-04347-z)
Supplement: Supplementary file 5 — Supplementary Material 5 [file 12870_2023_4347_MOESM5_ESM.xlsx]

## Sheet: Table S2
Table S4. Differential gene expression in comparison WT_0 vs MT_0
Gene_id	chromosome	Strand	start	end	readcount_WT_0	readcount_MT_0	log2FoldChange	pval	padj	Gene Name	Blast swiss prot
Novel00087	Chr1	+	42009976	42017336	214.49	445.891	-1.0558	0.00030181	0.010429	--	Os01g0933300 [Oryza sativa Japonica Group]
Novel00155	Chr1	-	31686415	31691743	1048.25	632.879	0.72798	0.00074284	0.022647	--	hypothetical protein OsI_06146 [Oryza sativa Indica Group]
Novel00180	Chr10	+	158956	209324	0.696906	60.7655	-6.4461	2.57e-10	1.92e-08	--	far-red impaired response protein-like [Oryza sativa Japonica Group]
Novel00183	Chr10	+	1785798	1788622	9.45594	51.3845	-2.442	0.00043092	0.014077	--	Os10g0121300 [Oryza sativa Japonica Group]
Novel00186	Chr10	+	3983447	3984107	265.103	0	Inf	1.27e-23	1.77e-21	-//-	-//-
Novel00187	Chr10	+	4579724	4583397	0	971.922		1.9e-98	1.38e-95	--	Os10g0161475 [Oryza sativa Japonica Group]
Novel00188	Chr10	+	4820500	4822229	0	128.6		6.24e-26	9.31e-24	--	Os08g0377150, partial [Oryza sativa Japonica Group]
Novel00189	Chr10	+	4899936	4901763	12.6883	0	Inf	0.0017254	0.046144	--	hypothetical protein OsI_16219 [Oryza sativa Indica Group]
Novel00192	Chr10	+	5351006	5353360	408.324	2.83254	7.1715	2.37e-56	8.29e-54	--	Os08g0363200, partial [Oryza sativa Japonica Group]
Novel00195	Chr10	+	6035583	6036374	0	21.1196		3.03e-05	0.0012697	--	hypothetical protein [Oryza sativa Japonica Group]
Novel00197	Chr10	+	6139341	6143582	115.344	0	Inf	3.66e-17	4.12e-15	--	Os10g0178101, partial [Oryza sativa Japonica Group]
Novel00198	Chr10	+	6256388	6258719	70.7405	0.997043	6.1487	2.78e-11	2.22e-09	--	hypothetical protein [Oryza sativa Japonica Group]
Novel00199	Chr10	+	6593995	6597291	826.441	0	Inf	2.5e-31	4.72e-29	-//-	-//-
Novel00200	Chr10	+	7157638	7159312	211.013	0	Inf	1.28e-18	1.51e-16	--	OSJNBb0045P24.9 [Oryza sativa Japonica Group]
Novel00205	Chr10	+	9388787	9390778	421.804	0	Inf	1.38e-37	2.96e-35	--	Hypothetical protein [Oryza sativa Japonica Group]
Novel00207	Chr10	+	10930646	10936003	60.7317	1.24696	5.606	9.35e-11	7.27e-09	--	retrotransposon protein, putative, unclassified [Oryza sativa Japonica Group]
Novel00209	Chr10	+	11434440	11435517	13.8796	0	Inf	0.0010373	0.030194	--	Os10g0336600, partial [Oryza sativa Japonica Group]
Novel00214	Chr10	+	12875232	12876935	222.683	0	Inf	2.76e-24	3.96e-22	--	PREDICTED: uncharacterized protein LOC4325427 isoform X3 [Oryza sativa Japonica Group]
Novel00215	Chr10	+	13135532	13137190	0	514.849		1.43e-75	6.97e-73	--	Os08g0103100, partial [Oryza sativa Japonica Group]
Novel00229	Chr10	+	21541057	21545662	366.206	70.9517	2.3677	1.18e-14	1.16e-12	--	hypothetical protein OsI_34246 [Oryza sativa Indica Group]
Novel00231	Chr10	+	22431868	22433109	453.032	734.867	-0.69787	0.0018235	0.048447	--	expressed protein [Oryza sativa Japonica Group]
Novel00247	Chr10	-	3978118	3979551	36.8494	107.127	-1.5396	0.0003707	0.012454	--	PREDICTED: putative cyclin-dependent kinase F-2 [Oryza sativa Japonica Group]
Novel00248	Chr10	-	4393021	4394991	217.583	0	Inf	1.42e-41	3.48e-39	--	Os10g0159300, partial [Oryza sativa Japonica Group]
Novel00249	Chr10	-	4462762	4464355	0	2452.49		7.02e-169	3.31e-165	-//-	-//-
Novel00251	Chr10	-	5547602	5549871	0	215.299		6.86e-40	1.58e-37	--	Os10g0168600 [Oryza sativa Japonica Group]
Novel00253	Chr10	-	7032156	7036692	1704.74	3162.67	-0.89159	1.09e-05	0.00049709	--	Os02g0515150 [Oryza sativa Japonica Group]
Novel00255	Chr10	-	8431927	8434790	28.5105	0	Inf	4.86e-07	2.72e-05	--	putative gag protein [Oryza sativa Japonica Group]
Novel00259	Chr10	-	11650450	11652841	0	124.679		8.98e-16	9.42e-14	--	OSJNBb0003A12.12 [Oryza sativa Japonica Group]
Novel00266	Chr10	-	13247812	13249049	84.3316	0.644087	7.0327	7.31e-06	0.00034011	--	hypothetical protein OsI_15473 [Oryza sativa Indica Group]
Novel00275	Chr10	-	17097610	17101767	121.959	237.611	-0.96221	0.0012882	0.036303	--	circumsporozoite protein-like [Oryza sativa Japonica Group]
Novel00284	Chr10	-	21023645	21027062	151.535	0.976434	7.2779	2.25e-27	3.59e-25	--	PREDICTED: nucleolar complex protein 2 homolog [Oryza brachyantha]
Novel00289	Chr10	-	24165705	24166335	27.0583	0	Inf	1.24e-06	6.52e-05	--	PREDICTED: uncharacterized protein LOC4344453 isoform X2 [Oryza sativa Japonica Group]
Novel00320	Chr11	+	12414129	12416409	10.1572	53.0356	-2.3845	0.00034532	0.011713	--	Os02g0501350 [Oryza sativa Japonica Group]
Novel00340	Chr11	+	26805337	26812272	668.35	0	Inf	1.36e-10	1.04e-08	--	PREDICTED: uncharacterized protein LOC107279274 [Oryza sativa Japonica Group]
Novel00342	Chr11	+	26989847	26991143	0	31.5532		1.9e-07	1.11e-05	--	expressed protein [Oryza sativa Japonica Group]
Novel00343	Chr11	+	27441485	27442998	57.8868	0.623479	6.5368	1.76e-11	1.43e-09	-//-	-//-
Novel00346	Chr11	+	29983793	29987629	3537.72	288.466	3.6163	3.4e-50	1.01e-47	--	NB-ARC domain containing protein [Oryza sativa Japonica Group]
Novel00347	Chr11	+	30012241	30012822	32.9018	0	Inf	5.69e-08	3.51e-06	--	Os11g0676960 [Oryza sativa Japonica Group]
Novel00348	Chr11	+	30526546	30527752	158.353	0	Inf	1.86e-12	1.61e-10	-//-	-//-
Novel00351	Chr11	+	31701881	31703035	0	27.6761		1.24e-06	6.53e-05	--	Os12g0468900, partial [Oryza sativa Japonica Group]
Novel00353	Chr11	-	885302	885999	70.8047	0	Inf	5.95e-08	3.66e-06	-//-	-//-
Novel00368	Chr11	-	7326797	7330405	2293.93	5.79269	8.6294	3.82e-105	3.28e-102	--	expressed protein [Oryza sativa Japonica Group]
Novel00373	Chr11	-	10150135	10151328	32.5543	0	Inf	0.00027932	0.0097665	--	Os08g0234200, partial [Oryza sativa Japonica Group]
Novel00374	Chr11	-	10177984	10178474	63.3737	0	Inf	2.14e-14	2.04e-12	--	hypothetical protein LOC_Os11g17550 [Oryza sativa Japonica Group]
Novel00376	Chr11	-	11386779	11388876	0	13.2086		0.0015987	0.043328	--	PREDICTED: calponin homology domain-containing protein DDB_G0272472 [Oryza sativa Japonica Group]
Novel00396	Chr11	-	24361022	24376181	2253.1	4812.63	-1.0949	4.13e-08	2.57e-06	--	hypothetical protein LOC_Os11g36760 [Oryza sativa Japonica Group]
Novel00403	Chr11	-	28737143	28738858	297.829	98.1817	1.601	1.25e-05	0.00056452	--	hypothetical protein F775_05495 [Aegilops tauschii]
Novel00405	Chr11	-	29940619	29944633	1.67508	40.7215	-4.6035	1.56e-06	7.97e-05	--	Os01g0601651, partial [Oryza sativa Japonica Group]
Novel00406	Chr11	-	30330452	30331844	0	27.6933		1.17e-06	6.21e-05	--	hypothetical protein OsI_26348 [Oryza sativa Indica Group]
Novel00407	Chr11	-	30549882	30553593	851.15	0.929075	9.8394	6.85e-30	1.21e-27	--	transposon protein, putative, CACTA, En/Spm sub-class [Oryza sativa Japonica Group]
Novel00413	Chr12	+	1486759	1494602	142.81	63.0035	1.1806	0.001559	0.042538	--	hypothetical protein OsI_34972 [Oryza sativa Indica Group]
Novel00418	Chr12	+	5472100	5473435	13.1337	0	Inf	0.001827	0.048496	--	Os12g0211100, partial [Oryza sativa Japonica Group]
Novel00419	Chr12	+	5848066	5850168	0	34.8707		2.55e-06	0.00012702	--	hypothetical protein OsI_37848 [Oryza sativa Indica Group]
Novel00422	Chr12	+	8872704	8876091	0	218.154		2.97e-40	6.95e-38	--	hypothetical protein LOC_Os12g17370 [Oryza sativa Japonica Group]
Novel00424	Chr12	+	9689174	9700970	0.740735	416.905	-9.1365	5.23e-46	1.42e-43	-//-	-//-
Novel00427	Chr12	+	11106495	11110401	151.397	0	Inf	8.35e-31	1.56e-28	--	retrotransposon, putative, centromere-specific [Oryza sativa Japonica Group]
Novel00430	Chr12	+	11983564	11985362	0	33.2868		8.44e-08	5.1e-06	--	Os12g0413400, partial [Oryza sativa Japonica Group]
Novel00432	Chr12	+	13797178	13799669	0.299952	19.0461	-5.9886	0.00040024	0.013212	--	hypothetical protein [Oryza sativa Japonica Group]
Novel00433	Chr12	+	15335687	15336225	33.3731	0	Inf	4.3e-08	2.67e-06	--	Os06g0350700 [Oryza sativa Japonica Group]
Novel00434	Chr12	+	15346927	15351576	0	1076.08		3.24e-30	5.92e-28	-//-	-//-
Novel00435	Chr12	+	15516048	15520524	0	273.462		3.99e-48	1.12e-45	--	Os12g0244000, partial [Oryza sativa Japonica Group]
Novel00437	Chr12	+	16114319	16119718	1688.15	0	Inf	3.27e-139	5.78e-136	--	transposon protein, putative, CACTA, En/Spm sub-class [Oryza sativa Japonica Group]
Novel00440	Chr12	+	17759722	17766535	210.699	0	Inf	3.08e-40	7.16e-38	--	50S ribosomal protein L4 [Dichanthelium oligosanthes]
Novel00449	Chr12	+	19241362	19242625	72747.7	134612	-0.88783	4.39e-06	0.00020852	--	PREDICTED: uncharacterized protein LOC9268392 [Oryza sativa Japonica Group]
Novel00469	Chr12	-	1046975	1051475	36.8402	274.306	-2.8964	1.42e-09	1.02e-07	--	Os04g0385650, partial [Oryza sativa Japonica Group]
Novel00481	Chr12	-	8205177	8212989	81.5977	0	Inf	5.48e-16	5.83e-14	-//-	-//-
Novel00482	Chr12	-	8238010	8242849	301.363	1659.65	-2.4613	0.00049577	0.015938	--	PREDICTED: isoflavone reductase homolog [Oryza sativa Japonica Group]
Novel00483	Chr12	-	8437743	8440485	14.4126	405.859	-4.8156	2.86e-26	4.35e-24	--	Os01g0933400 [Oryza sativa Japonica Group]
Novel00484	Chr12	-	9533534	9535828	102.864	0.311739	8.3662	8e-21	1.03e-18	--	PREDICTED: uncharacterized protein LOC4326258 isoform X2 [Oryza sativa Japonica Group]
Novel00486	Chr12	-	9655244	9656232	27.9727	0	Inf	6.12e-07	3.39e-05	-//-	-//-
Novel00487	Chr12	-	9741786	9742560	0	1265.38		1.08e-126	1.39e-123	--	Os12g0281900 [Oryza sativa Japonica Group]
Novel00488	Chr12	-	9747248	9747880	179.042	0	Inf	5.92e-29	1.01e-26	-//-	-//-
Novel00490	Chr12	-	11845292	11847319	14.4739	327.624	-4.5005	8.44e-31	1.56e-28	--	hypothetical protein OsI_38076 [Oryza sativa Indica Group]
Novel00493	Chr12	-	12756591	12757963	0	1910.52		1.01e-152	2.61e-149	-//-	-//-
Novel00494	Chr12	-	13152424	13153399	1.49976	41.2745	-4.7824	1.28e-06	6.69e-05	--	Hypothetical protein with similarity to putative retroelement [Oryza sativa Japonica Group]
Novel00496	Chr12	-	13818091	13818822	0	45.9035		1.91e-10	1.44e-08	--	hypothetical protein LOC_Os12g25360 [Oryza sativa Japonica Group]
Novel00498	Chr12	-	15615104	15617404	0.943686	42.8987	-5.5065	1.09e-07	6.48e-06	--	hypothetical protein [Oryza sativa Japonica Group]
Novel00538	Chr2	+	8001688	8009705	205.363	0	Inf	6.43e-22	8.46e-20	--	retrotransposon protein, putative, unclassified [Oryza sativa Japonica Group]
Novel00561	Chr2	+	17542612	17553236	203.768	93.3781	1.1258	0.00068479	0.021058	--	polyprotein, partial [Oryza sativa Japonica Group]
Novel00565	Chr2	+	18314861	18316024	70.4081	0	Inf	7.4e-16	7.79e-14	--	Os01g0377700 [Oryza sativa Japonica Group]
Novel00568	Chr2	+	20060423	20064515	186.394	617.907	-1.729	2.38e-11	1.91e-09	--	putative zinc finger protein [Oryza sativa Japonica Group]
Novel00570	Chr2	+	22021000	22023425	35.1536	2.49187	3.8184	8.71e-05	0.0034211	--	OSJNBb0052B05.12 [Oryza sativa Japonica Group]
Novel00572	Chr2	+	22756286	22761190	398.776	219.27	0.86287	0.00082446	0.024528	--	PREDICTED: uncharacterized protein LOC4329708 [Oryza sativa Japonica Group]
Novel00594	Chr2	+	31174759	31175950	51.848	0	Inf	7.28e-12	6.08e-10	--	hypothetical protein [Oryza sativa Japonica Group]
Novel00625	Chr2	-	6052882	6053901	280.804	98.38	1.5131	3.68e-05	0.0015255	--	hypothetical protein OsJ_05841 [Oryza sativa Japonica Group]
Novel00648	Chr2	-	15195395	15198911	699.299	177.332	1.9795	0.00012611	0.0047494	--	transposon protein, putative, CACTA, En/Spm sub-class [Oryza sativa Japonica Group]
Novel00658	Chr2	-	20870186	20871288	1058.15	2205.41	-1.0595	1.77e-07	1.04e-05	--	PREDICTED: uncharacterized protein At2g27730, mitochondrial isoform X1 [Oryza sativa Japonica Group]
Novel00683	Chr3	+	1321492	1322423	1.49081	37.0669	-4.636	2.95e-06	0.0001447	--	hypothetical protein OsI_09786 [Oryza sativa Indica Group]
Novel00690	Chr3	+	4910713	4912095	21.149	0	Inf	2.66e-05	0.0011339	--	hypothetical protein OsJ_09748 [Oryza sativa Japonica Group]
Novel00714	Chr3	+	15210996	15224868	1945.49	935.499	1.0563	3.33e-07	1.89e-05	--	putative gypsy-type retrotransposon RIRE2 protein [Oryza sativa Japonica Group]
Novel00720	Chr3	+	17670148	17672625	0	15.4712		0.00051542	0.016476	--	hypothetical protein OsI_11998 [Oryza sativa Indica Group]
Novel00721	Chr3	+	20388425	20391527	39.3237	0	Inf	2.32e-09	1.63e-07	--	Hypothetical protein [Oryza sativa Japonica Group]
Novel00722	Chr3	+	20427385	20430588	6.35942	131.811	-4.3734	6.68e-16	7.06e-14	--	Putative gypsy-type retrotransposon protein [Oryza sativa Japonica Group]
Novel00725	Chr3	+	20583127	20583355	0	27.4247		1.34e-06	6.96e-05	--	retrotransposon protein, putative, unclassified [Oryza sativa Japonica Group]
Novel00731	Chr3	+	22799995	22800529	37.641	0	Inf	4.33e-09	2.95e-07	--	Os09g0244000 [Oryza sativa Japonica Group]
Novel00732	Chr3	+	22800857	22812504	174.585	0	Inf	1.37e-19	1.7e-17	--	PREDICTED: uncharacterized protein LOC107279299 isoform X2 [Oryza sativa Japonica Group]
Novel00737	Chr3	+	25404899	25407783	79.1385	3.11125	4.6688	1.49e-11	1.22e-09	--	Os07g0578050, partial [Oryza sativa Japonica Group]
Novel00757	Chr3	+	38486856	38488247	3.36884	69.5227	-4.3672	0.0017736	0.047255	--	PREDICTED: uncharacterized protein LOC107280350 isoform X3 [Oryza sativa Japonica Group]
Novel00762	Chr3	-	311053	312694	40.6758	8.07246	2.3331	0.0017104	0.045874	--	PREDICTED: uncharacterized protein LOC4331306 [Oryza sativa Japonica Group]
Novel00769	Chr3	-	3821791	3823676	747.997	22.2742	5.0696	1.04e-58	3.89e-56	--	Os03g0170200 [Oryza sativa Japonica Group]
Novel00787	Chr3	-	16986741	16989289	611.978	94.0486	2.702	1.14e-22	1.57e-20	--	retrotransposon protein, putative, Ty1-copia subclass [Oryza sativa Japonica Group]
Novel00789	Chr3	-	18682981	18689142	129.581	265.202	-1.0332	0.00052984	0.01688	--	hypothetical protein OsJ_11350 [Oryza sativa Japonica Group]
Novel00790	Chr3	-	19154297	19156494	295.849	0	Inf	2.28e-52	7.34e-50	--	OO_Ba0005L10-OO_Ba0081K17.16 [Oryza officinalis]
Novel00799	Chr3	-	25423014	25423440	31.5512	0	Inf	0.00081702	0.024358	-//-	-//-
Novel00801	Chr3	-	25734204	25735339	944.279	175.335	2.4291	3.76e-23	5.23e-21	--	hypothetical protein OsI_12599 [Oryza sativa Indica Group]
Novel00804	Chr3	-	26401347	26403387	1.09386	84.702	-6.2749	2.95e-15	3.01e-13	--	hypothetical protein [Oryza sativa Japonica Group]
Novel00805	Chr3	-	26793582	26794248	0	666.427		4.48e-89	2.59e-86	-//-	-//-
Novel00808	Chr3	-	28498135	28505743	0	25.2798		1.06e-05	0.00048137	--	hypothetical protein [Oryza sativa Japonica Group]
Novel00809	Chr3	-	28766706	28768568	70.0289	310.961	-2.1507	8.69e-12	7.2e-10	--	PREDICTED: uncharacterized mitochondrial protein AtMg00810-like [Oryza sativa Japonica Group]
Novel00830	Chr4	+	1193200	1193605	54.5535	8.83802	2.6259	6.94e-05	0.0027611	-//-	-//-
Novel00833	Chr4	+	2220842	2255808	127.383	472.722	-1.8918	1.33e-07	7.87e-06	--	Putative polyprotein [Oryza sativa Japonica Group]
Novel00892	Chr4	+	32297643	32303114	992.97	1722.23	-0.79446	0.00010132	0.0039149	--	OSIGBa0117N13.1 [Oryza sativa Indica Group]
Novel00903	Chr4	-	3395090	3396021	0	696.581		1.34e-91	8.27e-89	--	OSJNBb0093G06.9 [Oryza sativa Japonica Group]
Novel00906	Chr4	-	5422257	5423800	0	1982.88		3.28e-68	1.43e-65	--	PREDICTED: non-structural maintenance of chromosomes element 4 homolog A-like [Oryza sativa Japonica Group]
Novel00914	Chr4	-	8459797	8460035	86.8097	8.93273	3.2807	1.67e-08	1.07e-06	--	hypothetical protein [Oryza sativa Japonica Group]
Novel00960	Chr4	-	31994471	31995981	409.892	17.383	4.5595	9.51e-07	5.1e-05	--	B0809H07.2 [Oryza sativa Indica Group]
Novel00987	Chr5	+	12433807	12434012	0	14.5895		0.00081398	0.024293	--	retrotransposon protein, putative, unclassified [Oryza sativa Japonica Group]
Novel00994	Chr5	+	16268400	16274066	3366.55	5358.68	-0.67061	0.00066518	0.020639	--	PREDICTED: uncharacterized protein LOC4342716 isoform X1 [Oryza sativa Japonica Group]
Novel01007	Chr5	+	22693083	22695248	39.7669	0	Inf	1.28e-06	6.68e-05	--	retrotransposon, putative, centromere-specific [Oryza sativa Japonica Group]
Novel01010	Chr5	+	23001516	23002203	200.797	0	Inf	1.27e-38	2.82e-36	-//-	-//-
Novel01012	Chr5	+	23890378	23891615	0	33.5914		0.00022872	0.0081073	--	PREDICTED: phospholipase SGR2 [Oryza sativa Japonica Group]
Novel01016	Chr5	+	25863929	25864701	34.1435	0	Inf	2.42e-08	1.53e-06	--	Os05g0498366, partial [Oryza sativa Japonica Group]
Novel01021	Chr5	+	30400961	30405017	961.753	2245.04	-1.223	3.27e-09	2.27e-07	--	hypothetical protein OsI_21153 [Oryza sativa Indica Group]
Novel01031	Chr5	-	2789986	2791676	13.3605	56.869	-2.0897	0.00065851	0.020495	--	hypothetical protein [Oryza sativa Japonica Group]
Novel01039	Chr5	-	6525876	6526416	522.319	15.3428	5.0893	9.61e-19	1.14e-16	--	hypothetical protein OsI_18816 [Oryza sativa Indica Group]
Novel01083	Chr5	-	27629912	27630880	37.5747	0	Inf	6.29e-09	4.23e-07	-//-	-//-
Novel01084	Chr5	-	28284802	28286229	190.083	15.5227	3.6142	0.00024558	0.0086402	--	PREDICTED: uncharacterized protein LOC9268161 [Oryza sativa Japonica Group]
Novel01086	Chr5	-	30686007	30688249	93.242	12.9175	2.8517	7.58e-08	4.61e-06	--	unknown protein [Oryza sativa Japonica Group]
Novel01099	Chr6	+	6186911	6190986	0	1561.58		4.94e-140	9.33e-137	--	Os03g0104901, partial [Oryza sativa Japonica Group]
Novel01161	Chr6	+	30044546	30047456	27.2025	2.21315	3.6196	0.001189	0.033878	--	Os02g0145500, partial [Oryza sativa Japonica Group]
Novel01184	Chr6	-	9165571	9171390	44.8211	1.5587	4.8458	4.23e-06	0.00020184	-//-	-//-
Novel01194	Chr6	-	13474419	13476231	93.8273	193.674	-1.0455	0.0010079	0.02943	--	hypothetical protein OsJ_21414 [Oryza sativa Japonica Group]
Novel01198	Chr6	-	14427138	14428964	30.0927	85.366	-1.5042	0.0014686	0.04046	-//-	-//-
Novel01208	Chr6	-	16805135	16806242	0	17.2526		0.00028357	0.0098663	--	hypothetical protein [Oryza sativa Japonica Group]
Novel01288	Chr7	+	27776875	27780761	6.02498	125.739	-4.3833	6.95e-12	5.82e-10	--	putative polyprotein [Oryza sativa Japonica Group]
Novel01293	Chr7	-	1019549	1020716	28.0004	0.935218	4.904	2.91e-05	0.0012291	--	PREDICTED: disease resistance protein RGA2-like isoform X1 [Oryza sativa Japonica Group]
Novel01304	Chr7	-	2905174	2906279	0	31.4048		1.99e-07	1.15e-05	--	protein phosphatase 2C-like protein [Oryza sativa Japonica Group]
Novel01324	Chr7	-	12604247	12608277	0	27.2286		4.35e-06	0.00020684	--	hypothetical protein OSJNBa0079I01.41 [Oryza sativa Japonica Group]
Novel01370	Chr8	+	6935808	6936778	20.4465	0	Inf	2.98e-05	0.0012541	--	Os01g0126300 [Oryza sativa Japonica Group]
Novel01373	Chr8	+	8571351	8576070	4.71883	4109.53	-9.7663	2.97e-123	3.24e-120	--	hypothetical protein [Oryza sativa Japonica Group]
Novel01380	Chr8	+	10371748	10374929	0	97.4399		2.12e-20	2.71e-18	--	PREDICTED: uncharacterized protein LOC107279989 [Oryza sativa Japonica Group]
Novel01386	Chr8	+	13904086	13906566	0	59.926		3.24e-13	2.92e-11	--	Putative polyprotein [Oryza sativa Japonica Group]
Novel01390	Chr8	+	14545030	14548188	0	1375.06		7.31e-132	1.09e-128	--	hAT dimerisation domain-containing protein -like [Oryza sativa Indica Group]
Novel01391	Chr8	+	14847440	14852783	0	14.284		0.00095153	0.027956	--	OSJNBb0012A12.11 [Oryza sativa Japonica Group]
Novel01395	Chr8	+	15690170	15695721	3.57258	130.523	-5.1912	1.7e-19	2.08e-17	--	B1159F04.8 [Oryza sativa Japonica Group]
Novel01396	Chr8	+	16420386	16437481	14.9134	78.6872	-2.3995	1.27e-05	0.00057108	--	hypothetical protein LOC_Os11g22290 [Oryza sativa Japonica Group]
Novel01401	Chr8	+	17251713	17253504	0	56.739		1.32e-12	1.14e-10	--	PREDICTED: uncharacterized protein LOC107280304 [Oryza sativa Japonica Group]
Novel01402	Chr8	+	17256145	17257304	0	13.8815		0.0011468	0.03284	--	Putative retroelement [Oryza sativa Japonica Group]
Novel01403	Chr8	+	17341293	17346686	27.8851	193.408	-2.7941	2.55e-12	2.18e-10	--	PREDICTED: uncharacterized protein LOC4352450 isoform X1 [Oryza sativa Japonica Group]
Novel01404	Chr8	+	18418172	18424046	0	20.1406		5.21e-05	0.0021128	-//-	-//-
Novel01405	Chr8	+	18663477	18667669	0	947.553		4.62e-100	3.54e-97	--	OSJNBa0084K20.2 [Oryza sativa Japonica Group]
Novel01437	Chr8	-	1869921	1878750	1008.29	588.828	0.776	0.00126	0.03565	--	hypothetical protein [Oryza glaberrima]
Novel01458	Chr8	-	10493524	10499563	1342.88	515.359	1.3817	5.18e-10	3.81e-08	--	hypothetical protein [Oryza sativa Japonica Group]
Novel01460	Chr8	-	10890565	10891793	0	23.6281		8.7e-06	0.00039996	--	hypothetical protein [Oryza sativa Japonica Group]
Novel01464	Chr8	-	13111149	13135144	79.3055	0	Inf	1.27e-17	1.47e-15	--	hypothetical protein OSJNBa0024A05.9 [Oryza sativa Japonica Group]
Novel01468	Chr8	-	14257434	14259974	4.16235	46.8717	-3.4932	1.49e-05	0.00066552	--	hypothetical protein [Oryza sativa Japonica Group]
Novel01471	Chr8	-	14691969	14694998	1515.65	0	Inf	1.77e-62	7.08e-60	--	Os03g0431800 [Oryza sativa Japonica Group]
Novel01474	Chr8	-	15851043	15853094	0.396954	1160.09	-11.513	1.58e-119	1.66e-116	--	hypothetical protein OsI_39087 [Oryza sativa Indica Group]
Novel01480	Chr8	-	17364234	17366433	0	68.1673		7.73e-15	7.68e-13	--	unknown protein [Oryza sativa Japonica Group]
Novel01481	Chr8	-	17377027	17379570	0	1880.95		7.89e-152	1.86e-148	-//-	-//-
Novel01482	Chr8	-	17787348	17789508	0.599904	47.3612	-6.3028	0.00010563	0.0040539	--	Putative polyprotein [Oryza sativa Japonica Group]
Novel01487	Chr8	-	22673739	22678228	33.5642	102.066	-1.6045	0.0003815	0.012742	--	hypothetical protein OsJ_27459 [Oryza sativa Japonica Group]
Novel01488	Chr8	-	22750533	22751603	85.9958	19.1894	2.164	0.0012802	0.036148	--	hypothetical protein [Oryza sativa Japonica Group]
Novel01507	Chr9	+	64475	67944	85.1079	1015.83	-3.5772	1.77e-42	4.51e-40	--	Os03g0593700 [Oryza sativa Japonica Group]
Novel01512	Chr9	+	2334088	2337970	30.7904	0	Inf	9.44e-07	5.08e-05	--	B1234D02.3 [Oryza sativa Japonica Group]
Novel01524	Chr9	+	8570223	8571736	794.062	0	Inf	3.68e-24	5.26e-22	-//-	-//-
Novel01525	Chr9	+	8610852	8613236	36.2573	0.311739	6.8618	7.14e-08	4.35e-06	--	retrotransposon protein, putative, Ty3-gypsy subclass [Oryza sativa Japonica Group]
Novel01526	Chr9	+	8639651	8643262	2022.76	0	Inf	1.64e-153	4.65e-150	--	Os02g0107650 [Oryza sativa Japonica Group]
Novel01530	Chr9	+	9322679	9324398	2417.46	0	Inf	4.1e-85	2.19e-82	--	Os09g0309900, partial [Oryza sativa Japonica Group]
Novel01532	Chr9	+	11471412	11474243	0	1254.86		2.92e-126	3.6e-123	--	hypothetical protein OsI_30942 [Oryza sativa Indica Group]
Novel01545	Chr9	+	16417932	16422175	324.281	5.69169	5.8322	1.38e-07	8.18e-06	--	hypothetical protein [Oryza sativa Japonica Group]
Novel01558	Chr9	-	462190	462377	0	71.62		7.33e-11	5.74e-09	--	Hypothetical protein [Oryza sativa Japonica Group]
Novel01559	Chr9	-	620333	634291	0	351.522		5.26e-58	1.91e-55	--	hypothetical protein [Oryza sativa Japonica Group]
Novel01567	Chr9	-	2007712	2012266	0	1027.65		5.32e-114	5.19e-111	--	Os09g0124433 [Oryza sativa Japonica Group]
Novel01569	Chr9	-	2260607	2269850	1428.64	902.516	0.66262	0.0013101	0.036701	--	PREDICTED: uncharacterized protein LOC102704925 [Oryza brachyantha]
Novel01571	Chr9	-	3791105	3800357	23.7443	87.251	-1.8776	0.0001814	0.0065531	--	PREDICTED: E3 ubiquitin-protein ligase listerin isoform X3 [Oryza brachyantha]
Novel01573	Chr9	-	4907785	4910943	377.487	0	Inf	1.05e-62	4.25e-60	--	Os08g0506600 [Oryza sativa Japonica Group]
Novel01576	Chr9	-	6172356	6174520	132.779	0	Inf	1.12e-25	1.66e-23	--	hypothetical protein [Oryza sativa Japonica Group]
Novel01579	Chr9	-	8675212	8678816	675.075	0	Inf	3.24e-92	2.04e-89	--	Os01g0797900, partial [Oryza sativa Japonica Group]
Novel01580	Chr9	-	8802262	8807869	6022.27	316.505	4.25	1.61e-45	4.3e-43	--	Os02g0129000 [Oryza sativa Japonica Group]
Novel01582	Chr9	-	9946200	9964125	16.925	0.621431	4.7674	0.0016575	0.044751	--	OSJNBb0002J11.5 [Oryza sativa Japonica Group]
OsR498G0100097300.01	Chr1	+	1514253	1515224	167.057	0	Inf	1.29e-12	1.13e-10	--	--
OsR498G0100148200.01	Chr1	-	2197236	2198693	0	42.453		1.04e-09	7.53e-08	--	--
OsR498G0100287700.01	Chr1	+	4480040	4484672	236.315	92.9322	1.3465	0.00067605	0.020867	AT9	sp|Q9LGQ6|AT9_ORYSJ Acyl transferase 9 OS=Oryza sativa subsp. japonica GN=AT9 PE=2 SV=1
OsR498G0100345000.01	Chr1	-	5232694	5247018	154.037	54.857	1.4895	6.16e-05	0.0024701	RDR3	sp|Q5QMN5|RDR3_ORYSJ Probable RNA-dependent RNA polymerase 3 OS=Oryza sativa subsp. japonica GN=RDR3 PE=2 SV=2
OsR498G0100345200.01	Chr1	-	5252256	5269503	194.83	406.564	-1.0613	0.00013313	0.0049611	RDR4	sp|Q5QMN4|RDR4_ORYSJ Probable RNA-dependent RNA polymerase 4 OS=Oryza sativa subsp. japonica GN=RDR4 PE=2 SV=2
OsR498G0100345600.01	Chr1	-	5274879	5281641	3676.81	5618.47	-0.61173	0.0013053	0.036609	HD16	sp|Q852L0|HD16N_ORYSJ Casein kinase 1-like protein HD16 OS=Oryza sativa subsp. japonica GN=HD16 PE=1 SV=1
OsR498G0100487200.01	Chr1	-	7413908	7416367	6998.56	4638.99	0.59325	0.0017293	0.046161	Os01g0233000	sp|Q0JPA6|SRS1_ORYSJ Salt stress root protein RS1 OS=Oryza sativa subsp. japonica GN=Os01g0233000 PE=2 SV=1
OsR498G0100487800.01	Chr1	-	7419835	7435031	22.6062	78.4814	-1.7956	0.00074512	0.022647	CYCA1-3	sp|Q0INT0|CCA13_ORYSJ Cyclin-A1-3 OS=Oryza sativa subsp. japonica GN=CYCA1-3 PE=2 SV=2
OsR498G0100488100.01	Chr1	+	7449639	7455840	2328.77	5385.03	-1.2094	3.67e-10	2.73e-08	--	--
OsR498G0100488600.01	Chr1	-	7456762	7461149	344.527	1239.38	-1.8469	4.71e-16	5.03e-14	CYCA1-1	sp|Q7F830|CCA11_ORYSJ Cyclin-A1-1 OS=Oryza sativa subsp. japonica GN=CYCA1-1 PE=2 SV=1
OsR498G0100652400.01	Chr1	-	9746996	9754317	740.141	453.476	0.70677	0.0016493	0.044572	--	--
OsR498G0100776900.01	Chr1	+	11872687	11885225	3040.1	5317.66	-0.80667	0.00011099	0.0042535	PTI12	sp|O49339|PTI12_ARATH PTI1-like tyrosine-protein kinase 2 OS=Arabidopsis thaliana GN=PTI12 PE=1 SV=1
OsR498G0100894500.01	Chr1	+	14196718	14198781	262.22	131.579	0.99484	0.00092756	0.027336	--	--
OsR498G0100897900.01	Chr1	+	14244982	14246962	301.363	126.051	1.2575	0.00047688	0.015418	--	--
OsR498G0101051700.01	Chr1	+	17670075	17676305	670.145	2822.38	-2.0744	1.65e-22	2.21e-20	LNK2	sp|F4JCX9|LNK2_ARATH Protein LNK2 OS=Arabidopsis thaliana GN=LNK2 PE=1 SV=1
OsR498G0101172000.01	Chr1	-	20033292	20039053	358.958	633.038	-0.81848	0.00054901	0.017451	--	--
OsR498G0101172500.01	Chr1	+	20042646	20049529	183.382	356.64	-0.95962	0.00031712	0.010821	CAPH	sp|Q564K3|CND2_ARATH Condensin complex subunit 2 OS=Arabidopsis thaliana GN=CAPH PE=1 SV=1
OsR498G0101190400.01	Chr1	-	20354266	20357040	1611.25	810.452	0.99138	0.0015115	0.041482	--	--
OsR498G0101240900.01	Chr1	+	20926911	20929570	102.3	736.367	-2.8476	3.34e-06	0.00016268	CYP71C4	sp|Q43257|C71C4_MAIZE indole-2-monooxygenase OS=Zea mays GN=CYP71C4 PE=1 SV=1
OsR498G0101346700.01	Chr1	+	22264767	22265204	0.299952	57.2445	-7.5763	1.62e-11	1.32e-09	--	--
OsR498G0101734100.01	Chr1	+	28503728	28508457	81.8718	24.3094	1.7519	0.00052544	0.016758	--	--
OsR498G0101786500.01	Chr1	+	29306433	29308281	228.065	86.8395	1.393	0.00020658	0.0073873	GT2	sp|Q66PF4|CGT_FRAAN Cinnamate beta-D-glucosyltransferase OS=Fragaria ananassa GN=GT2 PE=1 SV=1
OsR498G0102093100.01	Chr1	+	34005249	34006176	126.506	33.4572	1.9188	8.72e-06	0.0004002	--	--
OsR498G0102120400.01	Chr1	-	34445242	34447307	27.879	0	Inf	6.76e-07	3.72e-05	PER56	sp|Q9LXG3|PER56_ARATH Peroxidase 56 OS=Arabidopsis thaliana GN=PER56 PE=2 SV=1
OsR498G0102127200.01	Chr1	-	34549429	34552740	41.7886	114.057	-1.4486	0.00038102	0.01274	At4g14103	sp|Q8L7H1|FBL75_ARATH F-box/LRR-repeat protein At4g14103 OS=Arabidopsis thaliana GN=At4g14103 PE=2 SV=1
OsR498G0102265100.01	Chr1	+	36540400	36546439	214.638	73.1466	1.553	0.0017908	0.04767	ESK1	sp|Q9LY46|TBL29_ARATH Protein ESKIMO 1 OS=Arabidopsis thaliana GN=ESK1 PE=1 SV=1
OsR498G0102290000.01	Chr1	-	36900248	36907198	269.755	105.689	1.3518	0.00078838	0.023678	NPR4	sp|A2CIR5|NPR4_ORYSJ Ankyrin repeat-containing protein NPR4 OS=Oryza sativa subsp. japonica GN=NPR4 PE=2 SV=1
OsR498G0102307700.01	Chr1	+	37129761	37131430	250.776	112.483	1.1567	0.00013051	0.0048893	ENT2	sp|Q05785|ENT2_YEAST Epsin-2 OS=Saccharomyces cerevisiae (strain ATCC 204508 / S288c) GN=ENT2 PE=1 SV=1
OsR498G0102447400.01	Chr1	-	39093430	39097021	252.885	103.384	1.2905	2.52e-05	0.0010778	LIGB	sp|Q949R4|DIOXL_ARATH Extradiol ring-cleavage dioxygenase OS=Arabidopsis thaliana GN=LIGB PE=2 SV=1
OsR498G0102553900.01	Chr1	+	40641474	40647578	14540.9	25584.5	-0.81516	0.00031741	0.010821	--	--
OsR498G0202856700.01	Chr2	+	937609	938104	249.952	5.40479	5.5313	3.57e-33	7.12e-31	--	--
OsR498G0202907000.01	Chr2	-	1640764	1642320	3304.03	5481.93	-0.73046	0.00019413	0.0069684	BZIP11	sp|O65683|BZP11_ARATH bZIP transcription factor 11 OS=Arabidopsis thaliana GN=BZIP11 PE=1 SV=1
OsR498G0202912200.01	Chr2	-	1718112	1728612	339.924	176.802	0.94308	0.00051669	0.016498	SMC3	sp|Q56YN8|SMC3_ARATH Structural maintenance of chromosomes protein 3 OS=Arabidopsis thaliana GN=SMC3 PE=2 SV=1
OsR498G0203054900.01	Chr2	+	3733671	3736191	1851.11	3415	-0.88349	0.0015738	0.042817	GDH2	sp|O82179|GCSH2_ARATH Glycine cleavage system H protein 2, mitochondrial OS=Arabidopsis thaliana GN=GDH2 PE=2 SV=1
OsR498G0203109900.01	Chr2	+	4666076	4668226	148.305	21.8437	2.7633	2.52e-10	1.9e-08	CYP71D8	sp|O81974|C71D8_SOYBN Cytochrome P450 71D8 OS=Glycine max GN=CYP71D8 PE=2 SV=1
OsR498G0203112700.01	Chr2	+	4726565	4728631	346.555	111.895	1.6309	7.07e-07	3.89e-05	CYP71D8	sp|O81974|C71D8_SOYBN Cytochrome P450 71D8 OS=Glycine max GN=CYP71D8 PE=2 SV=1
OsR498G0203116200.01	Chr2	-	4768959	4777891	368.041	122.19	1.5907	3.74e-08	2.33e-06	At3g15890	sp|Q9LSC2|Y3589_ARATH PTI1-like tyrosine-protein kinase At3g15890 OS=Arabidopsis thaliana GN=At3g15890 PE=2 SV=1
OsR498G0203117100.01	Chr2	+	4787138	4788968	461.81	160.703	1.5229	9.66e-05	0.0037422	CYP71Z7	sp|Q6YV88|C71Z7_ORYSJ Ent-cassadiene C2-hydroxylase OS=Oryza sativa subsp. japonica GN=CYP71Z7 PE=1 SV=1
OsR498G0203129300.01	Chr2	+	4934552	4951364	495.268	190.69	1.377	1.86e-07	1.08e-05	Os02g0190300	sp|Q6YUU5|MDR_ORYSJ Putative multidrug resistance protein OS=Oryza sativa subsp. japonica GN=Os02g0190300 PE=3 SV=1
OsR498G0203134500.01	Chr2	+	5031670	5035337	57.3535	15.0358	1.9315	0.0017521	0.046726	rnf181	sp|Q6GPV5|RN181_XENLA E3 ubiquitin-protein ligase RNF181 OS=Xenopus laevis GN=rnf181 PE=2 SV=1
OsR498G0203148300.01	Chr2	+	5292557	5298553	3778.44	1658.94	1.1875	1.5e-09	1.08e-07	--	--
OsR498G0203156600.01	Chr2	-	5420846	5423015	12088.2	26542.1	-1.1347	0.0012946	0.036447	LHCA3	sp|Q9SY97|LHCA3_ARATH Photosystem I chlorophyll a/b-binding protein 3-1, chloroplastic OS=Arabidopsis thaliana GN=LHCA3 PE=1 SV=1
OsR498G0203158000.01	Chr2	-	5442995	5444444	92.2549	12.82	2.8472	2.24e-06	0.00011245	--	--
OsR498G0203160400.01	Chr2	-	5482699	5489749	120.665	649.461	-2.4282	2.82e-19	3.38e-17	SBT5.4	sp|F4JXC5|SBT54_ARATH Subtilisin-like protease SBT5.4 OS=Arabidopsis thaliana GN=SBT5.4 PE=1 SV=1
OsR498G0203166300.01	Chr2	+	5557079	5562853	816.836	285.236	1.5179	1.02e-10	7.88e-09	SEC14	sp|Q75DK1|SEC14_ASHGO SEC14 cytosolic factor OS=Ashbya gossypii (strain ATCC 10895 / CBS 109.51 / FGSC 9923 / NRRL Y-1056) GN=SEC14 PE=3 SV=2
OsR498G0203166800.01	Chr2	-	5564408	5567315	825.034	395.338	1.0614	2.83e-06	0.00013945	At2g27500	sp|Q9ZQG9|E1314_ARATH Glucan endo-1,3-beta-glucosidase 14 OS=Arabidopsis thaliana GN=At2g27500 PE=1 SV=2
OsR498G0203167900.01	Chr2	+	5576207	5580232	460.259	106.066	2.1175	4.44e-14	4.17e-12	WDL5	sp|Q94C48|WDL5_ARATH Protein WVD2-like 5 OS=Arabidopsis thaliana GN=WDL5 PE=1 SV=1
OsR498G0203203700.01	Chr2	+	6184573	6192806	440.988	38.9955	3.4994	2.82e-28	4.68e-26	ABCA8	sp|Q8LPK0|AB8A_ARATH ABC transporter A family member 8 OS=Arabidopsis thaliana GN=ABCA8 PE=2 SV=3
OsR498G0203214300.01	Chr2	+	6323430	6326437	431.057	63.8152	2.7559	8.83e-18	1.02e-15	CRK10	sp|Q8GYA4|CRK10_ARATH Cysteine-rich receptor-like protein kinase 10 OS=Arabidopsis thaliana GN=CRK10 PE=1 SV=3
OsR498G0203262700.01	Chr2	+	7146175	7156764	1128.2	2993.46	-1.4078	1.19e-08	7.67e-07	At1g51965	sp|Q9ZU27|PPR76_ARATH Pentatricopeptide repeat-containing protein At1g51965, mitochondrial OS=Arabidopsis thaliana GN=At1g51965 PE=2 SV=1
OsR498G0203272500.01	Chr2	+	7376182	7381419	2805.26	1696.15	0.72587	0.00018106	0.0065491	MSSP2	sp|Q8LPQ8|MSSP2_ARATH Monosaccharide-sensing protein 2 OS=Arabidopsis thaliana GN=MSSP2 PE=1 SV=2
OsR498G0203274100.01	Chr2	+	7403032	7404184	108.856	24.5183	2.1505	3.65e-06	0.00017656	--	--
OsR498G0203341500.01	Chr2	+	8688741	8689508	131.12	14.7544	3.1517	5.28e-09	3.58e-07	--	--
OsR498G0203408600.01	Chr2	-	9925226	9928487	939.368	519.429	0.85476	0.00012177	0.0046168	At1g35710	sp|Q9LP24|Y1571_ARATH Probable leucine-rich repeat receptor-like protein kinase At1g35710 OS=Arabidopsis thaliana GN=At1g35710 PE=2 SV=1
OsR498G0203502900.01	Chr2	+	11490280	11494956	246.473	107.417	1.1982	0.00014011	0.0051873	naat-A	sp|Q9ST02|NAATA_HORVU Nicotianamine aminotransferase A OS=Hordeum vulgare GN=naat-A PE=1 SV=2
OsR498G0203662100.01	Chr2	+	14456311	14457015	23.9379	0	Inf	4.81e-06	0.00022764	--	--
OsR498G0203852800.01	Chr2	-	17951775	17956576	317.872	165.757	0.93938	0.0006388	0.019947	sti1	sp|Q9USI5|STI1_SCHPO Heat shock protein sti1 homolog OS=Schizosaccharomyces pombe (strain 972 / ATCC 24843) GN=sti1 PE=3 SV=1
OsR498G0203853000.01	Chr2	-	17957900	17971443	151.488	27.0259	2.4868	3.58e-09	2.47e-07	Ank2	sp|Q8C8R3|ANK2_MOUSE Ankyrin-2 OS=Mus musculus GN=Ank2 PE=1 SV=2
OsR498G0203861600.01	Chr2	-	18105148	18106166	161.412	8.87527	4.1848	3.16e-18	3.7e-16	--	--
OsR498G0203862700.01	Chr2	+	18114402	18115049	0	22.1044		1.87e-05	0.00082385	--	--
OsR498G0203876500.01	Chr2	+	18531254	18535059	3966.18	0	Inf	6.41e-46	1.73e-43	At3g47570	sp|C0LGP4|Y3475_ARATH Probable LRR receptor-like serine/threonine-protein kinase At3g47570 OS=Arabidopsis thaliana GN=At3g47570 PE=2 SV=1
OsR498G0203880900.01	Chr2	+	18846707	18850705	444.416	0	Inf	1.74e-70	7.82e-68	RPA1B	sp|Q9SD82|RFA1B_ARATH Replication protein A 70 kDa DNA-binding subunit B OS=Arabidopsis thaliana GN=RPA1B PE=3 SV=1
OsR498G0203881700.01	Chr2	+	18868556	18874239	38.4656	171.018	-2.1525	2.38e-08	1.51e-06	At1g11820	sp|O65399|E131_ARATH Glucan endo-1,3-beta-glucosidase 1 OS=Arabidopsis thaliana GN=At1g11820 PE=1 SV=3
OsR498G0203883100.01	Chr2	+	18946606	18954728	201.149	66.1815	1.6038	3.51e-06	0.00017028	CYP81E7	sp|Q6WNR0|C81E7_MEDTR Isoflavone 2&apos;-hydroxylase OS=Medicago truncatula GN=CYP81E7 PE=1 SV=1
OsR498G0203899300.01	Chr2	+	19214642	19218151	3532.43	7618.9	-1.1089	4.33e-09	2.95e-07	--	--
OsR498G0203901500.01	Chr2	+	19248524	19249353	96.8975	325.945	-1.7501	3.91e-09	2.68e-07	--	--
OsR498G0203915600.01	Chr2	-	19731407	19739867	537.817	71.6093	2.9089	9.13e-24	1.28e-21	--	--
OsR498G0203917700.01	Chr2	+	19766847	19771236	335.907	703.628	-1.0668	0.0018485	0.04885	GDPD2	sp|Q9FLM1|GDPD2_ARATH Glycerophosphodiester phosphodiesterase GDPD2 OS=Arabidopsis thaliana GN=GDPD2 PE=2 SV=1
OsR498G0203930000.01	Chr2	-	19935945	19939217	195.914	0	Inf	5.82e-38	1.27e-35	MOCS2	sp|A2X0R4|MOC2B_ORYSI Molybdopterin synthase catalytic subunit OS=Oryza sativa subsp. indica GN=MOCS2 PE=3 SV=1
OsR498G0203939000.01	Chr2	-	20039165	20042709	22.2259	103.995	-2.2262	1.11e-05	0.0005034	--	--
OsR498G0203980700.01	Chr2	+	20563645	20565318	161.495	63.5341	1.3459	0.0011429	0.032796	At5g03700	sp|Q9LZR8|Y5370_ARATH PAN domain-containing protein At5g03700 OS=Arabidopsis thaliana GN=At5g03700 PE=1 SV=1
OsR498G0203982600.01	Chr2	-	20610393	20614438	0.343781	29.8988	-6.4425	2.7e-06	0.00013403	--	--
OsR498G0203997700.01	Chr2	+	20835729	20836773	40.9323	126.036	-1.6225	0.0001243	0.0047002	BIC1	sp|Q9LXJ1|BIC1_ARATH Protein BIC1 OS=Arabidopsis thaliana GN=BIC1 PE=1 SV=1
OsR498G0204003500.01	Chr2	+	20904242	20908951	850.745	352.647	1.2705	0.00021197	0.0075608	CIN1	sp|Q0E0P0|INV1_ORYSJ Beta-fructofuranosidase, insoluble isoenzyme 1 OS=Oryza sativa subsp. japonica GN=CIN1 PE=2 SV=1
OsR498G0204065700.01	Chr2	+	21592112	21614698	1061.21	474.239	1.162	0.00074604	0.022647	XI-B	sp|F4I460|MYO8_ARATH Myosin-8 OS=Arabidopsis thaliana GN=XI-B PE=3 SV=1
OsR498G0204073600.01	Chr2	-	21717272	21718404	22.8772	0	Inf	1.1e-05	0.00049977	ERF113	sp|Q9LYU3|EF113_ARATH Ethylene-responsive transcription factor ERF113 OS=Arabidopsis thaliana GN=ERF113 PE=2 SV=1
OsR498G0204093800.01	Chr2	-	21987869	21992309	764.14	1259.08	-0.72046	0.00076267	0.023077	TERF1	sp|P54274|TERF1_HUMAN Telomeric repeat-binding factor 1 OS=Homo sapiens GN=TERF1 PE=1 SV=3
OsR498G0204103500.01	Chr2	+	22161389	22166607	822.684	153.82	2.4191	1.58e-19	1.94e-17	UVR8	sp|Q9FN03|UVR8_ARATH Ultraviolet-B receptor UVR8 OS=Arabidopsis thaliana GN=UVR8 PE=1 SV=1
OsR498G0204113500.01	Chr2	+	22411682	22414532	4891.49	1680.88	1.5411	0.00082141	0.024463	At1g10310	sp|Q9SY73|PTALR_ARATH NADPH-dependent pterin aldehyde reductase OS=Arabidopsis thaliana GN=At1g10310 PE=1 SV=1
OsR498G0204175500.01	Chr2	+	23487635	23489476	64.3048	11.387	2.4975	2.98e-05	0.0012541	NAC92	sp|Q9FKA0|NAC92_ARATH NAC domain-containing protein 92 OS=Arabidopsis thaliana GN=NAC92 PE=1 SV=1
OsR498G0204192200.01	Chr2	-	23775404	23776893	346.508	108.833	1.6708	8.41e-09	5.51e-07	HIPP46	sp|Q5PNZ7|HIP46_ARATH Heavy metal-associated isoprenylated plant protein 46 OS=Arabidopsis thaliana GN=HIPP46 PE=2 SV=1
OsR498G0204192400.01	Chr2	-	23778241	23779323	647.594	251.705	1.3634	1.05e-07	6.27e-06	--	--
OsR498G0204277100.01	Chr2	+	25052043	25053277	10.9795	46.3123	-2.0766	0.0015528	0.04241	--	--
OsR498G0204287700.01	Chr2	+	25223173	25227123	352.172	170.646	1.0453	0.00013537	0.0050315	HCT2	sp|Q6K638|HCT2_ORYSJ Hydroxycinnamoyltransferase 2 OS=Oryza sativa subsp. japonica GN=HCT2 PE=2 SV=1
OsR498G0204301500.01	Chr2	+	25461946	25470123	2407.61	1435.81	0.74574	0.00016323	0.0059423	PIF1	sp|Q9H611|PIF1_HUMAN ATP-dependent DNA helicase PIF1 OS=Homo sapiens GN=PIF1 PE=1 SV=2
OsR498G0204304500.01	Chr2	+	25527554	25528440	6.23478	52.6881	-3.0791	5.55e-05	0.0022372	--	--
OsR498G0204321800.01	Chr2	-	26118067	26130739	739.42	407.285	0.86036	0.00028733	0.0099728	MEL1	sp|Q851R2|MEL1_ORYSJ Protein argonaute MEL1 OS=Oryza sativa subsp. japonica GN=MEL1 PE=2 SV=1
OsR498G0204370400.01	Chr2	-	26889679	26897191	1074.61	1884.77	-0.81057	4.96e-05	0.0020219	--	--
OsR498G0204471300.01	Chr2	+	28487987	28490976	844.729	504.095	0.74479	0.00066782	0.020674	SCL6	sp|O81316|SCL6_ARATH Scarecrow-like protein 6 OS=Arabidopsis thaliana GN=SCL6 PE=1 SV=1
OsR498G0204488400.01	Chr2	-	28814058	28815601	600.43	265.054	1.1797	1.33e-06	6.93e-05	COR410	sp|P46524|CO410_WHEAT Dehydrin COR410 OS=Triticum aestivum GN=COR410 PE=2 SV=1
OsR498G0204524700.01	Chr2	+	29375631	29381463	135.243	55.8711	1.2754	0.0013932	0.03876	Os02g0678200	sp|Q6EPQ3|SPXM1_ORYSJ SPX domain-containing membrane protein Os02g45520 OS=Oryza sativa subsp. japonica GN=Os02g0678200 PE=2 SV=1
OsR498G0204543900.01	Chr2	+	29627791	29628661	267.369	757.664	-1.5027	1.15e-05	0.00051738	HIPP45	sp|B3H6D0|HIP45_ARATH Heavy metal-associated isoprenylated plant protein 45 OS=Arabidopsis thaliana GN=HIPP45 PE=3 SV=1
OsR498G0204544100.01	Chr2	+	29630284	29633450	409.08	725.879	-0.82735	0.00030052	0.010405	TOM3	sp|Q402F3|TOM3_TOBAC Tobamovirus multiplication protein 3 OS=Nicotiana tabacum GN=TOM3 PE=1 SV=1
OsR498G0204615200.01	Chr2	-	30755768	30764767	800.299	1345.66	-0.7497	0.0004017	0.013245	PLR3	sp|O65679|PILR3_ARATH Probable pinoresinol-lariciresinol reductase 3 OS=Arabidopsis thaliana GN=PLR3 PE=3 SV=2
OsR498G0204631100.01	Chr2	+	31107509	31110504	68.5023	392.199	-2.5174	2.43e-06	0.00012113	MIZ1	sp|O22227|MIZ1_ARATH Protein MIZU-KUSSEI 1 OS=Arabidopsis thaliana GN=MIZ1 PE=1 SV=1
OsR498G0204635700.01	Chr2	+	31177701	31180625	298.92	117.757	1.3439	5.87e-06	0.00027672	CRK10	sp|Q8GYA4|CRK10_ARATH Cysteine-rich receptor-like protein kinase 10 OS=Arabidopsis thaliana GN=CRK10 PE=1 SV=3
OsR498G0204919300.01	Chr2	+	35423720	35425720	308.305	166.716	0.88697	0.0018433	0.048791	GAE1	sp|Q9M0B6|GAE1_ARATH UDP-glucuronate 4-epimerase 1 OS=Arabidopsis thaliana GN=GAE1 PE=1 SV=1
OsR498G0204941900.01	Chr2	+	35766347	35768885	17.3386	0	Inf	0.00016106	0.0058706	--	--
OsR498G0205012900.01	Chr2	+	36940076	36941217	57.7173	13.7224	2.0725	0.00063353	0.019834	--	--
OsR498G0205024600.01	Chr2	-	37074982	37077209	209.51	65.138	1.6855	1.54e-06	7.92e-05	CRCK2	sp|Q8VZJ9|CRCK2_ARATH Calmodulin-binding receptor-like cytoplasmic kinase 2 OS=Arabidopsis thaliana GN=CRCK2 PE=2 SV=1
OsR498G0261574300.01	Chr2	+	5507439	5508971	1.19981	24.3233	-4.3415	0.00087602	0.025925	RGA2	sp|Q7XBQ9|RGA2_SOLBU Disease resistance protein RGA2 OS=Solanum bulbocastanum GN=RGA2 PE=1 SV=1
OsR498G0262060800.01	Chr2	+	22609615	22611829	16.8715	0	Inf	0.00016061	0.0058618	At2g44130	sp|O80582|FBK46_ARATH F-box/kelch-repeat protein At2g44130 OS=Arabidopsis thaliana GN=At2g44130 PE=2 SV=2
OsR498G0305081600.01	Chr3	-	314907	316805	75.9488	316.727	-2.0601	1.35e-05	0.00060465	--	--
OsR498G0305082800.01	Chr3	-	331133	333757	0.343781	1032.67	-11.553	2.07e-112	1.89e-109	--	--
OsR498G0305083300.01	Chr3	+	344594	346405	345.756	160.864	1.1039	8.74e-05	0.0034251	TUBB2	sp|Q8H7U1|TBB2_ORYSJ Tubulin beta-2 chain OS=Oryza sativa subsp. japonica GN=TUBB2 PE=2 SV=1
OsR498G0305085600.01	Chr3	-	379795	385787	649.124	4.85133	7.064	7.7e-75	3.69e-72	BCAT5	sp|Q9FYA6|BCAT5_ARATH Branched-chain-amino-acid aminotransferase 5, chloroplastic OS=Arabidopsis thaliana GN=BCAT5 PE=1 SV=1
OsR498G0305090700.01	Chr3	+	425455	429258	139.658	3.13391	5.4778	3.49e-21	4.54e-19	Os04g0656100	sp|Q7XPY2|PMA1_ORYSJ Plasma membrane ATPase OS=Oryza sativa subsp. japonica GN=Os04g0656100 PE=2 SV=1
OsR498G0305092500.01	Chr3	+	455922	459235	15.698	0	Inf	0.00038253	0.012761	neur	sp|Q24746|NEUR_DROVI Protein neuralized OS=Drosophila virilis GN=neur PE=4 SV=1
OsR498G0305093300.01	Chr3	+	489773	491771	3.71262	102.603	-4.7885	2.59e-14	2.45e-12	At2g17695	sp|Q8GXB1|U548_ARATH UPF0548 protein At2g17695 OS=Arabidopsis thaliana GN=At2g17695 PE=2 SV=1
OsR498G0305107600.01	Chr3	-	680427	681731	76.548	11.2181	2.7705	1.2e-06	6.32e-05	--	--
OsR498G0305116800.01	Chr3	-	869886	874764	2070.02	1087.15	0.92909	0.00066532	0.020639	FKGP	sp|Q9LNJ9|FKGP_ARATH Bifunctional fucokinase/fucose pyrophosphorylase OS=Arabidopsis thaliana GN=FKGP PE=1 SV=2
OsR498G0305124000.01	Chr3	-	965148	967797	25.0024	163.109	-2.7057	5.39e-11	4.24e-09	DAPB3	sp|Q9FJ82|DAPB3_ARATH Dihydrodipicolinate reductase-like protein CRR1, chloroplastic OS=Arabidopsis thaliana GN=DAPB3 PE=2 SV=1
OsR498G0305124300.01	Chr3	+	975491	977702	551.051	328.831	0.74484	0.0018969	0.049884	PYRD	sp|B6TRH4|RIBD_MAIZE Riboflavin biosynthesis protein PYRD, chloroplastic OS=Zea mays GN=PYRD PE=2 SV=1
OsR498G0305124500.01	Chr3	+	979247	980405	77.5471	14.6528	2.4039	1.09e-05	0.00049421	XTH31	sp|P93046|XTH31_ARATH Xyloglucan endotransglucosylase/hydrolase protein 31 OS=Arabidopsis thaliana GN=XTH31 PE=1 SV=2
OsR498G0305130200.01	Chr3	-	1042983	1045647	14.0339	0	Inf	0.00073595	0.022534	SBT1.2	sp|O64495|SBT12_ARATH Subtilisin-like protease SBT1.2 OS=Arabidopsis thaliana GN=SBT1.2 PE=2 SV=1
OsR498G0305170100.01	Chr3	+	1782377	1783147	33.1904	0	Inf	1.9e-06	9.6e-05	--	sp|P20346|DF322_SOLTU Defensin-like protein P322 OS=Solanum tuberosum PE=2 SV=1
OsR498G0305180600.01	Chr3	-	1931020	1932913	378.682	202.719	0.90151	0.00066792	0.020674	NAC035	sp|Q9ZVP8|NAC35_ARATH NAC domain-containing protein 35 OS=Arabidopsis thaliana GN=NAC035 PE=1 SV=2
OsR498G0305236200.01	Chr3	-	2826052	2830759	1191.95	1873.08	-0.65209	0.0015968	0.043318	At2g39510	sp|O80638|WTR14_ARATH WAT1-related protein At2g39510 OS=Arabidopsis thaliana GN=At2g39510 PE=2 SV=1
OsR498G0305248100.01	Chr3	+	3050184	3052851	340.304	751.496	-1.1429	8.32e-07	4.51e-05	hpxO	sp|Q6F6Y2|HPXO_ACIAD FAD-dependent urate hydroxylase OS=Acinetobacter baylyi (strain ATCC 33305 / BD413 / ADP1) GN=hpxO PE=1 SV=1
OsR498G0305327300.01	Chr3	+	4196811	4203243	276.628	147.31	0.90909	0.0014435	0.039924	Os03g0179900	sp|Q8H016|LOX6_ORYSJ Probable lipoxygenase 6 OS=Oryza sativa subsp. japonica GN=Os03g0179900 PE=2 SV=2
OsR498G0305337800.01	Chr3	-	4343585	4345449	405.897	754.841	-0.89506	0.00010189	0.0039317	EREBP1	sp|Q6K7E6|ERF1_ORYSJ Ethylene-responsive transcription factor 1 OS=Oryza sativa subsp. japonica GN=EREBP1 PE=1 SV=1
OsR498G0305432300.01	Chr3	+	5742226	5744295	318.354	172.36	0.88521	0.0014474	0.039967	Os03g0207400	sp|Q8H063|P2C29_ORYSJ Probable protein phosphatase 2C 29 OS=Oryza sativa subsp. japonica GN=Os03g0207400 PE=2 SV=1
OsR498G0305463200.01	Chr3	-	6312826	6330559	34.4738	111.869	-1.6982	0.00015338	0.0056416	BRR2C	sp|Q9FNQ1|DEXHE_ARATH DExH-box ATP-dependent RNA helicase DExH14 OS=Arabidopsis thaliana GN=BRR2C PE=2 SV=1
OsR498G0305471910.01	Chr3	+	6473593	6484878	342.501	573.08	-0.74263	0.001066	0.03087	mucD	sp|Q2SL36|DEGPL_HAHCH Probable periplasmic serine endoprotease DegP-like OS=Hahella chejuensis (strain KCTC 2396) GN=mucD PE=3 SV=1
OsR498G0305508500.01	Chr3	+	7011508	7017104	906.332	1548.42	-0.77269	0.00021228	0.0075625	ITPK2	sp|Q10PL5|ITPK2_ORYSJ Inositol-tetrakisphosphate 1-kinase 2 OS=Oryza sativa subsp. japonica GN=ITPK2 PE=2 SV=1
OsR498G0305530900.01	Chr3	+	7306191	7309148	31.1631	1.61643	4.269	3.73e-05	0.0015427	GAD1	sp|Q42521|DCE1_ARATH Glutamate decarboxylase 1 OS=Arabidopsis thaliana GN=GAD1 PE=1 SV=2
OsR498G0305649800.01	Chr3	-	9267585	9268956	45.7975	0	Inf	1.29e-10	9.87e-09	--	--
OsR498G0305651500.01	Chr3	+	9291493	9292879	25.8716	1.66174	3.9606	0.00098107	0.028794	AHL22	sp|O22130|AHL22_ARATH AT-hook motif nuclear-localized protein 22 OS=Arabidopsis thaliana GN=AHL22 PE=1 SV=1
OsR498G0305710000.01	Chr3	-	10098914	10108128	9072.65	24904.2	-1.4568	1.98e-14	1.91e-12	PRR73	sp|Q10N34|PRR73_ORYSJ Two-component response regulator-like PRR73 OS=Oryza sativa subsp. japonica GN=PRR73 PE=2 SV=1
OsR498G0305830700.01	Chr3	+	11856578	11857466	368.009	113.052	1.7028	8.3e-06	0.0003834	--	--
OsR498G0305945600.01	Chr3	-	13507080	13509006	778.93	0	Inf	1.14e-94	7.85e-92	--	--
OsR498G0305989800.01	Chr3	-	14575023	14578532	22.4349	139.88	-2.6404	3.73e-09	2.57e-07	--	--
OsR498G0305991500.01	Chr3	+	14608346	14609469	67.2741	0.935218	6.1686	1.99e-12	1.71e-10	--	sp|P10978|POLX_TOBAC Retrovirus-related Pol polyprotein from transposon TNT 1-94 OS=Nicotiana tabacum PE=2 SV=1
OsR498G0306007000.01	Chr3	-	14892559	14895637	174.82	331.931	-0.92502	0.0010147	0.029598	CPN10	sp|P34893|CH10_ARATH 10 kDa chaperonin, mitochondrial OS=Arabidopsis thaliana GN=CPN10 PE=1 SV=1
OsR498G0306009000.01	Chr3	-	14918076	14920776	0	185.769		2.32e-35	4.83e-33	--	--
OsR498G0306009300.01	Chr3	+	14931483	14935993	294.28	647.655	-1.138	2.36e-06	0.00011808	--	--
OsR498G0306019600.01	Chr3	-	15122644	15128699	1496.07	2390.9	-0.67637	0.00060792	0.019131	PCMP-E34	sp|Q1PFQ9|PPR62_ARATH Pentatricopeptide repeat-containing protein At1g28690, mitochondrial OS=Arabidopsis thaliana GN=PCMP-E34 PE=2 SV=2
OsR498G0306019700.01	Chr3	+	15135942	15140405	1011.73	1567.17	-0.63134	0.0018076	0.048071	PDK	sp|Q9SBJ1|PDK_ARATH [Pyruvate dehydrogenase (acetyl-transferring)] kinase, mitochondrial OS=Arabidopsis thaliana GN=PDK PE=1 SV=1
OsR498G0306073500.01	Chr3	+	16121620	16127631	227.713	1040.96	-2.1926	2.07e-12	1.78e-10	LNK1	sp|A8MQN2|LNK1_ARATH Protein LNK1 OS=Arabidopsis thaliana GN=LNK1 PE=1 SV=1
OsR498G0306112500.01	Chr3	+	16716332	16722790	310.773	1057.4	-1.7666	2.05e-14	1.97e-12	Tgs1	sp|P85107|TGS1_RAT Trimethylguanosine synthase OS=Rattus norvegicus GN=Tgs1 PE=1 SV=1
OsR498G0306114400.01	Chr3	-	16748053	16755923	333.529	54.7234	2.6076	3.22e-06	0.00015742	At4g31140	sp|Q9M088|E135_ARATH Glucan endo-1,3-beta-glucosidase 5 OS=Arabidopsis thaliana GN=At4g31140 PE=1 SV=1
OsR498G0306129200.01	Chr3	-	16970132	16972598	700.242	70.4232	3.3137	5.5e-08	3.39e-06	At1g74360	sp|C0LGJ1|Y1743_ARATH Probable LRR receptor-like serine/threonine-protein kinase At1g74360 OS=Arabidopsis thaliana GN=At1g74360 PE=1 SV=1
OsR498G0306129900.01	Chr3	+	16980780	16981358	106.091	0	Inf	1.08e-12	9.54e-11	--	--
OsR498G0306159500.01	Chr3	+	17450817	17455314	777.037	1802.59	-1.214	1.34e-08	8.59e-07	Os03g0406200	sp|Q40682|EF1D2_ORYSJ Elongation factor 1-delta 2 OS=Oryza sativa subsp. japonica GN=Os03g0406200 PE=2 SV=3
OsR498G0306163900.01	Chr3	+	17518240	17518810	246.22	63.3313	1.959	1.23e-08	7.95e-07	--	--
OsR498G0306174300.01	Chr3	+	17639854	17643821	243.733	13.8522	4.1371	6.42e-06	0.00030064	--	--
OsR498G0306193900.01	Chr3	+	17895318	17899539	591.303	312.897	0.91821	0.00010251	0.0039448	ACR4	sp|Q8LJW3|ACR4_ARATH ACT domain-containing protein ACR4 OS=Arabidopsis thaliana GN=ACR4 PE=2 SV=1
OsR498G0306248600.01	Chr3	-	18669075	18669372	22.6028	0	Inf	8.78e-05	0.003435	--	--
OsR498G0306248900.01	Chr3	+	18674931	18676906	17.6313	0.332348	5.7293	0.00048241	0.015579	GLUA3	sp|Q09151|GLUA3_ORYSJ Glutelin type-A 3 OS=Oryza sativa subsp. japonica GN=GLUA3 PE=2 SV=2
OsR498G0306279500.01	Chr3	+	19281257	19282804	725.476	1169.66	-0.68909	0.001057	0.030642	PUB4	sp|O22193|PUB4_ARATH U-box domain-containing protein 4 OS=Arabidopsis thaliana GN=PUB4 PE=1 SV=3
OsR498G0306289100.01	Chr3	+	19423766	19424836	75.9373	0	Inf	5.94e-17	6.59e-15	--	--
OsR498G0306294500.01	Chr3	+	19496770	19498619	114.037	30.3102	1.9116	1.94e-05	0.00085105	SRG1	sp|Q39224|SRG1_ARATH Protein SRG1 OS=Arabidopsis thaliana GN=SRG1 PE=2 SV=1
OsR498G0306312400.01	Chr3	-	20146250	20148416	144.963	0	Inf	1.86e-29	3.26e-27	--	--
OsR498G0306322000.01	Chr3	-	20379726	20387117	0	1665.45		4.28e-144	8.67e-141	CBL7	sp|Q3HRP0|CNBL7_ORYSJ Calcineurin B-like protein 7 OS=Oryza sativa subsp. japonica GN=CBL7 PE=2 SV=1
OsR498G0306325200.01	Chr3	-	20512195	20514725	1250.03	0	Inf	2.01e-129	2.72e-126	CYP71D9	sp|O81971|C71D9_SOYBN Cytochrome P450 71D9 OS=Glycine max GN=CYP71D9 PE=2 SV=1
OsR498G0306325300.01	Chr3	+	20516981	20523976	10580.4	0	Inf	3.13e-265	2.95e-261	--	--
OsR498G0306330000.01	Chr3	-	20801320	20805509	12447.2	26466.5	-1.0883	4.57e-09	3.1e-07	rps5	sp|P93014|RR5_ARATH 30S ribosomal protein S5, chloroplastic OS=Arabidopsis thaliana GN=rps5 PE=2 SV=1
OsR498G0306337900.01	Chr3	+	20979812	20983471	2422	5672.47	-1.2278	7.77e-07	4.27e-05	--	--
OsR498G0306350200.01	Chr3	-	21443972	21445842	0	1115.35		1.45e-112	1.37e-109	--	--
OsR498G0306362400.01	Chr3	-	21748575	21753273	3.51941	90.6975	-4.6877	2.78e-13	2.53e-11	--	--
OsR498G0306364300.01	Chr3	+	21784388	21787541	0	12444.3		2.8e-269	3.96e-265	--	--
OsR498G0306387300.01	Chr3	+	22213528	22218587	186.079	375.072	-1.0113	0.00014318	0.0052869	--	--
OsR498G0306415400.01	Chr3	-	22828113	22838126	929.645	514.763	0.85277	0.000118	0.0044919	DTX40	sp|Q9LVD9|DTX40_ARATH Protein DETOXIFICATION 40 OS=Arabidopsis thaliana GN=DTX40 PE=1 SV=1
OsR498G0306415800.01	Chr3	-	22848548	22858125	1617.16	704.22	1.1994	8.4e-07	4.53e-05	DTX40	sp|Q9LVD9|DTX40_ARATH Protein DETOXIFICATION 40 OS=Arabidopsis thaliana GN=DTX40 PE=1 SV=1
OsR498G0306428400.01	Chr3	-	23103245	23108172	1487.95	411.713	1.8536	1.01e-06	5.39e-05	HAK16	sp|Q84MS3|HAK16_ORYSJ Probable potassium transporter 16 OS=Oryza sativa subsp. japonica GN=HAK16 PE=2 SV=1
OsR498G0306438100.01	Chr3	+	23313264	23317583	722.231	2261.71	-1.6469	1.56e-15	1.61e-13	--	--
OsR498G0306444400.01	Chr3	-	23423633	23430121	764.064	227.983	1.7448	0.00011695	0.004465	At5g55050	sp|Q9FIA1|GDL87_ARATH GDSL esterase/lipase At5g55050 OS=Arabidopsis thaliana GN=At5g55050 PE=2 SV=1
OsR498G0306449100.01	Chr3	+	23473993	23475961	61.047	264.166	-2.1135	2.12e-10	1.6e-08	--	--
OsR498G0306460100.01	Chr3	+	23612822	23616262	0	884.034		5.25e-105	4.37e-102	CYCB1-2	sp|Q0DWQ7|CCB12_ORYSJ Cyclin-B1-2 OS=Oryza sativa subsp. japonica GN=CYCB1-2 PE=3 SV=1
OsR498G0306460900.01	Chr3	+	23620850	23624274	627.899	1306.59	-1.0572	1.26e-06	6.62e-05	PXMP2	sp|Q2KIY1|PXMP2_BOVIN Peroxisomal membrane protein 2 OS=Bos taurus GN=PXMP2 PE=2 SV=3
OsR498G0306461200.01	Chr3	-	23623359	23638338	424.801	1044.72	-1.2983	2.26e-05	0.00097762	DCL2A	sp|Q10HL3|DCL2A_ORYSJ Endoribonuclease Dicer homolog 2a OS=Oryza sativa subsp. japonica GN=DCL2A PE=2 SV=1
OsR498G0306462000.01	Chr3	-	23642036	23644914	1361.58	3555.71	-1.3849	0.00014114	0.0052185	--	--
OsR498G0306479000.01	Chr3	-	24043962	24046274	234.587	0	Inf	6.79e-44	1.78e-41	--	--
OsR498G0306481700.01	Chr3	+	24089589	24093122	35.5554	5.66917	2.6489	0.0014033	0.039003	BHLH144	sp|Q9ASX9|BH144_ARATH Transcription factor bHLH144 OS=Arabidopsis thaliana GN=BHLH144 PE=1 SV=1
OsR498G0306491600.01	Chr3	-	24316745	24320169	406.463	218.524	0.89533	0.00047352	0.015345	STC	sp|Q41144|STC_RICCO Sugar carrier protein C OS=Ricinus communis GN=STC PE=2 SV=1
OsR498G0306492600.01	Chr3	-	24341945	24345058	1195.6	0.309692	11.915	2.02e-124	2.39e-121	FRS5	sp|Q9SZL8|FRS5_ARATH Protein FAR1-RELATED SEQUENCE 5 OS=Arabidopsis thaliana GN=FRS5 PE=2 SV=1
OsR498G0306495200.01	Chr3	-	24477237	24481233	395.429	187.825	1.074	9.4e-05	0.0036534	MTACP2	sp|Q9FGJ4|ACPM3_ARATH Acyl carrier protein 3, mitochondrial OS=Arabidopsis thaliana GN=MTACP2 PE=2 SV=1
OsR498G0306495500.01	Chr3	+	24483953	24485505	0.793908	30.5066	-5.264	6.61e-06	0.00030907	--	--
OsR498G0306500200.01	Chr3	-	24557436	24558857	12.7623	0	Inf	0.0014568	0.040174	--	--
OsR498G0306502700.01	Chr3	+	24595322	24598290	167.853	79.1818	1.084	0.001831	0.048557	ACR4	sp|Q8LJW3|ACR4_ARATH ACT domain-containing protein ACR4 OS=Arabidopsis thaliana GN=ACR4 PE=2 SV=1
OsR498G0306510800.01	Chr3	-	24785474	24792759	102.509	228.507	-1.1565	0.00036202	0.012235	--	--
OsR498G0306527200.01	Chr3	-	25065587	25071979	37.181	1.88081	4.3051	8.6e-06	0.00039622	At3g51280	sp|Q9SD20|MS5L2_ARATH Protein POLLENLESS 3-LIKE 2 OS=Arabidopsis thaliana GN=At3g51280 PE=2 SV=1
OsR498G0306534800.01	Chr3	-	25382325	25390302	0.599904	32.6242	-5.7651	2.86e-06	0.00014073	ANK1	sp|P16157|ANK1_HUMAN Ankyrin-1 OS=Homo sapiens GN=ANK1 PE=1 SV=3
OsR498G0306538000.01	Chr3	-	25462867	25467265	238.046	55.5334	2.0998	0.00033638	0.011451	HOS15	sp|Q9FN19|HOS15_ARATH WD40 repeat-containing protein HOS15 OS=Arabidopsis thaliana GN=HOS15 PE=2 SV=1
OsR498G0306550700.01	Chr3	+	25750333	25754467	1690.19	4334.19	-1.3586	4.2e-12	3.54e-10	tas	sp|P0A9T5|TAS_SHIFL Protein tas OS=Shigella flexneri GN=tas PE=3 SV=1
OsR498G0306555900.01	Chr3	+	25815278	25817391	0	219.355		2.14e-40	5.05e-38	--	--
OsR498G0306580400.01	Chr3	-	26359189	26365622	674.551	308.263	1.1298	2.17e-06	0.00010902	Harbi1	sp|B0BN95|HARB1_RAT Putative nuclease HARBI1 OS=Rattus norvegicus GN=Harbi1 PE=2 SV=1
OsR498G0306675300.01	Chr3	+	27875099	27885106	590.749	187.804	1.6533	2.84e-05	0.0012039	YAB2	sp|Q10FZ7|YAB2_ORYSJ Protein YABBY 2 OS=Oryza sativa subsp. japonica GN=YAB2 PE=2 SV=1
OsR498G0306680800.01	Chr3	-	27946785	27951612	56.9038	165.954	-1.5442	2.35e-05	0.0010155	Os03g0650900	sp|Q7XZZ3|BAHL1_ORYSJ Probable E3 ubiquitin-protein ligase BAH1-like 1 OS=Oryza sativa subsp. japonica GN=Os03g0650900 PE=2 SV=1
OsR498G0306686100.01	Chr3	+	28048395	28049387	4.47165	47.2131	-3.4003	2.87e-05	0.0012117	--	--
OsR498G0306729000.01	Chr3	-	28772853	28779182	256.217	658.617	-1.3621	6.17e-08	3.78e-06	--	--
OsR498G0306729700.01	Chr3	+	28788148	28793012	164.459	1.90551	6.4314	3e-27	4.72e-25	LPD	sp|P31023|DLDH_PEA Dihydrolipoyl dehydrogenase, mitochondrial OS=Pisum sativum GN=LPD PE=1 SV=2
OsR498G0306730500.01	Chr3	+	28807259	28812365	41.4965	376.592	-3.1819	7.42e-22	9.73e-20	HI_1259	sp|P45129|HTOA_HAEIN Probable periplasmic serine protease do/HhoA-like OS=Haemophilus influenzae (strain ATCC 51907 / DSM 11121 / KW20 / Rd) GN=HI_1259 PE=3 SV=1
OsR498G0306800100.01	Chr3	+	29778980	29786735	839.746	475.882	0.81935	0.00062288	0.019536	ANK3	sp|Q12955|ANK3_HUMAN Ankyrin-3 OS=Homo sapiens GN=ANK3 PE=1 SV=3
OsR498G0306884400.01	Chr3	-	31152411	31157189	171.827	71.2634	1.2697	0.00025115	0.0088142	BGLU7	sp|Q75I93|BGL07_ORYSJ Beta-glucosidase 7 OS=Oryza sativa subsp. japonica GN=BGLU7 PE=1 SV=1
OsR498G0306965500.01	Chr3	+	32461618	32463831	84.9558	24.3794	1.8011	0.00030546	0.010525	DDB_G0281937	sp|Q54TC5|MAFL2_DICDI Maf-like protein DDB_G0281937 OS=Dictyostelium discoideum GN=DDB_G0281937 PE=3 SV=1
OsR498G0306980000.01	Chr3	-	32744600	32750793	48.2325	225.448	-2.2247	4.77e-10	3.52e-08	--	--
OsR498G0306986800.01	Chr3	-	32845903	32848888	439.427	189.61	1.2126	4.54e-06	0.00021556	LCAT1	sp|Q9FZI8|LCAT1_ARATH Lecithin-cholesterol acyltransferase-like 1 OS=Arabidopsis thaliana GN=LCAT1 PE=2 SV=1
OsR498G0307008000.01	Chr3	-	33265784	33268274	1363.92	2768.05	-1.0211	1.39e-07	8.23e-06	FIP1	sp|Q9SE96|GEML1_ARATH GEM-like protein 1 OS=Arabidopsis thaliana GN=FIP1 PE=1 SV=1
OsR498G0307032000.01	Chr3	-	33638881	33641888	2576.11	1453.99	0.82518	2.68e-05	0.0011426	TSJT1	sp|P24805|TSJT1_TOBAC Stem-specific protein TSJT1 OS=Nicotiana tabacum GN=TSJT1 PE=2 SV=1
OsR498G0307042900.01	Chr3	+	33799802	33802102	1.19981	76.5414	-5.9954	3.55e-13	3.18e-11	--	--
OsR498G0307048300.01	Chr3	+	33922340	33931698	493.125	173.802	1.5045	1.13e-08	7.29e-07	BPA1	sp|Q9LFD5|BPA1_ARATH Binding partner of ACD11 1 OS=Arabidopsis thaliana GN=BPA1 PE=1 SV=1
OsR498G0307051300.01	Chr3	+	33978104	33985321	0	658.576		2.05e-88	1.16e-85	--	--
OsR498G0307051700.01	Chr3	+	33990584	33995492	811.75	188.41	2.1072	3.37e-17	3.82e-15	BACOVA_02659	sp|A7LXU3|BGH3B_BACO1 Beta-glucosidase BoGH3B OS=Bacteroides ovatus (strain ATCC 8483 / DSM 1896 / JCM 5824 / NCTC 11153) GN=BACOVA_02659 PE=1 SV=1
OsR498G0307059500.01	Chr3	+	34138669	34143821	3344.07	9692.78	-1.5353	1.21e-15	1.26e-13	MADS14	sp|P0C5B1|MAD14_ORYSI MADS-box transcription factor 14 OS=Oryza sativa subsp. indica GN=MADS14 PE=2 SV=1
OsR498G0307062200.01	Chr3	-	34193776	34196078	2926.3	4864.1	-0.7331	0.00018841	0.0067889	--	--
OsR498G0307062400.01	Chr3	-	34198861	34203141	330.05	928.477	-1.4922	1.16e-10	8.92e-09	--	--
OsR498G0307063000.01	Chr3	-	34208436	34214611	134.343	17.0011	2.9822	2.4e-06	0.00012004	AGO13	sp|Q852N2|AGO13_ORYSJ Protein argonaute 13 OS=Oryza sativa subsp. japonica GN=AGO13 PE=2 SV=1
OsR498G0307077000.01	Chr3	-	34408858	34413972	484.367	232.715	1.0575	3.51e-05	0.0014582	WRKY57	sp|Q9C983|WRK57_ARATH Probable WRKY transcription factor 57 OS=Arabidopsis thaliana GN=WRKY57 PE=2 SV=1
OsR498G0307078200.01	Chr3	-	34418945	34426130	712.042	270.581	1.3959	1.46e-06	7.53e-05	STP-1	sp|P53535|PHSL2_SOLTU Alpha-1,4 glucan phosphorylase L-2 isozyme, chloroplastic/amyloplastic OS=Solanum tuberosum GN=STP-1 PE=1 SV=1
OsR498G0307078900.01	Chr3	+	34443920	34446894	611.603	1330.05	-1.1208	1.06e-07	6.36e-06	PSMD10	sp|O75832|PSD10_HUMAN 26S proteasome non-ATPase regulatory subunit 10 OS=Homo sapiens GN=PSMD10 PE=1 SV=1
OsR498G0307080900.01	Chr3	+	34477849	34482874	58.5974	1.94877	4.9102	8.7e-08	5.24e-06	BUB3.2	sp|Q9C701|BUB32_ARATH Mitotic checkpoint protein BUB3.2 OS=Arabidopsis thaliana GN=BUB3.2 PE=2 SV=1
OsR498G0307081800.01	Chr3	-	34499390	34500127	0	79.9239		3.76e-17	4.23e-15	--	--
OsR498G0307081900.01	Chr3	+	34500208	34501036	0	40.0135		3.18e-09	2.22e-07	--	--
OsR498G0307082500.01	Chr3	+	34506124	34508586	160.613	8.60462	4.2223	2.31e-18	2.73e-16	ORC5	sp|Q10CI8|ORC5_ORYSJ Origin of replication complex subunit 1 OS=Oryza sativa subsp. japonica GN=ORC5 PE=2 SV=1
OsR498G0307083700.01	Chr3	+	34531694	34535176	34.5266	180.315	-2.3847	0.00030194	0.010429	CYP81E1	sp|P93147|C81E1_GLYEC Isoflavone 2&apos;-hydroxylase OS=Glycyrrhiza echinata GN=CYP81E1 PE=1 SV=2
OsR498G0307093700.01	Chr3	+	34658451	34662882	181.872	462.36	-1.3461	3.27e-07	1.86e-05	QWRF2	sp|Q94AI1|QWRF2_ARATH QWRF motif-containing protein 2 OS=Arabidopsis thaliana GN=QWRF2 PE=2 SV=1
OsR498G0307123800.01	Chr3	-	35089162	35091610	7574.79	14779.8	-0.96435	1.14e-06	6.09e-05	--	--
OsR498G0307157700.01	Chr3	+	35512009	35515553	802.502	1366.78	-0.7682	0.00029765	0.010318	PIF5	sp|Q84LH8|PIF5_ARATH Transcription factor PIF5 OS=Arabidopsis thaliana GN=PIF5 PE=1 SV=1
OsR498G0307183500.01	Chr3	+	35947834	35957961	155.328	293.184	-0.91649	0.0013055	0.036609	AMP1	sp|Q9M1S8|GCP2_ARATH Probable glutamate carboxypeptidase 2 OS=Arabidopsis thaliana GN=AMP1 PE=1 SV=3
OsR498G0307191600.01	Chr3	-	36075442	36077438	575.052	1617.82	-1.4923	2.03e-08	1.29e-06	SAP7	sp|Q852K6|SAP7_ORYSJ Zinc finger A20 and AN1 domain-containing stress-associated protein 7 OS=Oryza sativa subsp. japonica GN=SAP7 PE=2 SV=1
OsR498G0307284200.01	Chr3	-	37464457	37466143	1225.41	684.593	0.83995	0.00038598	0.012816	CHI	sp|Q84T92|CFI_ORYSJ Chalcone--flavonone isomerase OS=Oryza sativa subsp. japonica GN=CHI PE=2 SV=1
OsR498G0307325300.01	Chr3	+	38101599	38110395	3317.36	5002.12	-0.5925	0.0017142	0.045931	FEN1B	sp|Q75LI2|FEN12_ORYSJ Flap endonuclease 1-B OS=Oryza sativa subsp. japonica GN=FEN1B PE=2 SV=1
OsR498G0307330800.01	Chr3	-	38158643	38159803	1.03134	83.5654	-6.3403	4.6e-15	4.63e-13	--	--
OsR498G0307334500.01	Chr3	+	38205768	38206849	22.7356	196.005	-3.1079	5.32e-08	3.29e-06	CPK7	sp|P53684|CDPK7_ORYSJ Calcium-dependent protein kinase 7 OS=Oryza sativa subsp. japonica GN=CPK7 PE=2 SV=2
OsR498G0307334700.01	Chr3	+	38207751	38208327	41.2232	401.357	-3.2834	1.63e-22	2.19e-20	--	--
OsR498G0307338600.01	Chr3	-	38262222	38265177	87.8131	187.591	-1.0951	0.0013182	0.036892	--	--
OsR498G0307344800.01	Chr3	-	38389832	38394760	1659.35	421.308	1.9777	1.49e-19	1.84e-17	RBK1	sp|Q8H1D6|RBK1_ARATH Receptor-like cytosolic serine/threonine-protein kinase RBK1 OS=Arabidopsis thaliana GN=RBK1 PE=1 SV=1
OsR498G0307348200.01	Chr3	-	38457806	38462200	1342.04	0	Inf	9.32e-134	1.47e-130	WAK2	sp|Q9LMP1|WAK2_ARATH Wall-associated receptor kinase 2 OS=Arabidopsis thaliana GN=WAK2 PE=1 SV=1
OsR498G0363139000.01	Chr3	-	19015124	19016138	0	84.6707		4.49e-18	5.23e-16	PPDK2	sp|Q75KR1|PPDK2_ORYSJ Pyruvate, phosphate dikinase 2 OS=Oryza sativa subsp. japonica GN=PPDK2 PE=3 SV=1
OsR498G0407412900.01	Chr4	+	108846	116545	530.965	898.235	-0.75848	0.000426	0.013964	MRG1	sp|Q94C32|MRG1_ARATH Protein MRG1 OS=Arabidopsis thaliana GN=MRG1 PE=1 SV=1
OsR498G0407493300.01	Chr4	+	1540047	1543299	895.618	1449.97	-0.69506	0.0005611	0.017776	SBT3.10	sp|Q9ZSB1|SBT3A_ARATH Subtilisin-like protease SBT3.10 OS=Arabidopsis thaliana GN=SBT3.10 PE=3 SV=2
OsR498G0407660700.01	Chr4	+	5305999	5329563	17.4819	0.311739	5.8094	0.00058269	0.018418	SPAC869.01	sp|Q9URY4|YI01_SCHPO Putative amidase C869.01 OS=Schizosaccharomyces pombe (strain 972 / ATCC 24843) GN=SPAC869.01 PE=3 SV=1
OsR498G0407777300.01	Chr4	+	8333622	8338729	1474.8	786.779	0.90649	6.45e-05	0.0025844	--	--
OsR498G0407907100.01	Chr4	+	11356840	11358461	166.237	46.7793	1.8293	0.00031749	0.010821	UGT92A1	sp|Q9LXV0|U92A1_ARATH UDP-glycosyltransferase 92A1 OS=Arabidopsis thaliana GN=UGT92A1 PE=2 SV=1
OsR498G0407964300.01	Chr4	+	12800446	12809379	186.611	413.125	-1.1465	2.11e-05	0.00091466	--	sp|P82953|LECH_HORVV Horcolin OS=Hordeum vulgare subsp. vulgare PE=1 SV=2
OsR498G0408031700.01	Chr4	+	14199322	14200330	93.9117	206.459	-1.1365	0.0008516	0.025282	nep1	sp|Q766C3|NEP1_NEPGR Aspartic proteinase nepenthesin-1 OS=Nepenthes gracilis GN=nep1 PE=1 SV=1
OsR498G0408050900.01	Chr4	+	14475703	14477751	41.6105	1.95287	4.4133	1.13e-06	6.04e-05	--	--
OsR498G0408098500.01	Chr4	+	14971373	14974497	564.654	4083.24	-2.8543	4.68e-41	1.11e-38	--	--
OsR498G0408228100.01	Chr4	+	16580098	16587175	156.938	15.8442	3.3082	1.18e-13	1.1e-11	KIN12A	sp|Q7XKR9|KN12A_ORYSJ Kinesin-like protein KIN-12A OS=Oryza sativa subsp. japonica GN=KIN12A PE=2 SV=2
OsR498G0408414500.01	Chr4	+	18995770	18999840	342.359	595.874	-0.7995	0.00063868	0.019947	bbp-1	sp|Q8NIW7|BBP_NEUCR Branchpoint-bridging protein OS=Neurospora crassa (strain ATCC 24698 / 74-OR23-1A / CBS 708.71 / DSM 1257 / FGSC 987) GN=bbp-1 PE=3 SV=1
OsR498G0408424910.01	Chr4	+	19118034	19120544	933.591	245.784	1.9254	0.00012855	0.0048222	--	--
OsR498G0408431100.01	Chr4	+	19210839	19214095	951.061	0	Inf	2.87e-112	2.54e-109	--	--
OsR498G0408431700.01	Chr4	+	19220679	19223954	267.248	1.94877	7.0995	9.35e-42	2.34e-39	MYB30	sp|Q9SCU7|MYB30_ARATH Transcription factor MYB30 OS=Arabidopsis thaliana GN=MYB30 PE=1 SV=1
OsR498G0408438600.01	Chr4	-	19302344	19307428	107.27	295.127	-1.4601	8.37e-07	4.52e-05	RMI1	sp|Q7XRV0|RMI1_ORYSJ RecQ-mediated genome instability protein 1 OS=Oryza sativa subsp. japonica GN=RMI1 PE=3 SV=2
OsR498G0408452400.01	Chr4	-	19502499	19507939	199.752	76.5881	1.383	6.67e-05	0.0026616	CRK14	sp|Q8H199|CRK14_ARATH Cysteine-rich receptor-like protein kinase 14 OS=Arabidopsis thaliana GN=CRK14 PE=2 SV=2
OsR498G0408567100.01	Chr4	+	20978437	20984360	385.196	167.837	1.1985	9.55e-06	0.00043687	At1g09380	sp|Q8GXB4|WTR2_ARATH WAT1-related protein At1g09380 OS=Arabidopsis thaliana GN=At1g09380 PE=2 SV=1
OsR498G0408673700.01	Chr4	+	22585028	22586698	1284.29	551.996	1.2182	3.13e-05	0.0013112	UGT85A24	sp|F8WKW1|UGT2_GARJA 7-deoxyloganetin glucosyltransferase OS=Gardenia jasminoides GN=UGT85A24 PE=1 SV=1
OsR498G0408679300.01	Chr4	+	22702245	22708200	304.65	613.008	-1.0088	2.03e-05	0.00088207	STP5	sp|Q93Y91|STP5_ARATH Sugar transport protein 5 OS=Arabidopsis thaliana GN=STP5 PE=2 SV=1
OsR498G0408705300.01	Chr4	+	23109081	23117410	777.882	1266.13	-0.7028	0.00077421	0.023311	MADS27	sp|Q6EP49|MAD27_ORYSJ MADS-box transcription factor 27 OS=Oryza sativa subsp. japonica GN=MADS27 PE=2 SV=2
OsR498G0408741800.01	Chr4	-	23578971	23589578	1971.74	1272.71	0.63156	0.0018647	0.049174	AAP7	sp|Q9FF99|AAP7_ARATH Probable amino acid permease 7 OS=Arabidopsis thaliana GN=AAP7 PE=2 SV=1
OsR498G0408754800.01	Chr4	-	23830220	23836600	16.5881	167.319	-3.3344	1.38e-09	9.94e-08	BGLU10	sp|Q7F9K4|BGL10_ORYSJ Beta-glucosidase 10 OS=Oryza sativa subsp. japonica GN=BGLU10 PE=2 SV=1
OsR498G0408877400.01	Chr4	-	25681869	25683783	239.862	102.93	1.2205	0.00064967	0.020242	--	--
OsR498G0408922200.01	Chr4	-	26302794	26308090	98.6714	253.532	-1.3615	1.93e-05	0.00084766	--	--
OsR498G0409198500.01	Chr4	+	30337854	30339095	294.4	0.997043	8.2059	1.73e-14	1.68e-12	PR10A	sp|A2A1A1|NCS2_COPJA S-norcoclaurine synthase 2 OS=Coptis japonica GN=PR10A PE=2 SV=2
OsR498G0409251200.01	Chr4	-	31137606	31140607	1209.69	417.528	1.5347	4.6e-12	3.87e-10	Os04g0608600	sp|Q7XPE8|NRX3_ORYSJ Probable nucleoredoxin 3 OS=Oryza sativa subsp. japonica GN=Os04g0608600 PE=3 SV=2
OsR498G0409252300.01	Chr4	+	31152854	31157384	997.574	1809.95	-0.85946	5.39e-05	0.0021764	Ythdf2	sp|Q91YT7|YTHD2_MOUSE YTH domain-containing family protein 2 OS=Mus musculus GN=Ythdf2 PE=1 SV=1
OsR498G0409264900.01	Chr4	+	31358720	31363326	2604.18	1617.92	0.68669	0.00037575	0.012594	KS1	sp|Q0JA82|KS1_ORYSJ Ent-kaur-16-ene synthase, chloroplastic OS=Oryza sativa subsp. japonica GN=KS1 PE=1 SV=1
OsR498G0409271000.01	Chr4	-	31470239	31476341	5267.85	3169.2	0.7331	0.00012481	0.0047133	HAK11	sp|Q7XLC6|HAK11_ORYSJ Probable potassium transporter 11 OS=Oryza sativa subsp. japonica GN=HAK11 PE=2 SV=4
OsR498G0409271900.01	Chr4	+	31489184	31489939	0	25.2918		3.89e-06	0.00018623	--	--
OsR498G0409273100.01	Chr4	+	31503386	31506016	103.145	1.93226	5.7382	2.96e-17	3.36e-15	--	--
OsR498G0409274100.01	Chr4	+	31530687	31536588	3856.98	2194.02	0.8139	2.21e-05	0.00095912	OsI_17385	sp|Q01K11|GATP1_ORYSI Gamma-aminobutyrate transaminase 1, mitochondrial OS=Oryza sativa subsp. indica GN=OsI_17385 PE=3 SV=1
OsR498G0409276700.01	Chr4	+	31560970	31566306	507.639	200.51	1.3401	1.59e-07	9.35e-06	--	--
OsR498G0409282800.01	Chr4	-	31674768	31685019	791.047	161.957	2.2882	5.82e-07	3.23e-05	At1g56130	sp|C0LGH2|Y1561_ARATH Probable LRR receptor-like serine/threonine-protein kinase At1g56130 OS=Arabidopsis thaliana GN=At1g56130 PE=2 SV=2
OsR498G0409287900.01	Chr4	+	31762066	31765790	268.147	58.5659	2.1949	2.13e-11	1.72e-09	At3g14580	sp|Q9LUD6|PP230_ARATH Pentatricopeptide repeat-containing protein At3g14580, mitochondrial OS=Arabidopsis thaliana GN=At3g14580 PE=2 SV=1
OsR498G0409297700.01	Chr4	+	31931761	31936943	500.664	0.309692	10.659	3.83e-05	0.0015832	RGA2	sp|Q7XBQ9|RGA2_SOLBU Disease resistance protein RGA2 OS=Solanum bulbocastanum GN=RGA2 PE=1 SV=1
OsR498G0409297900.01	Chr4	+	31936058	31939691	932.708	0	Inf	4.19e-53	1.38e-50	RGA2	sp|Q7XBQ9|RGA2_SOLBU Disease resistance protein RGA2 OS=Solanum bulbocastanum GN=RGA2 PE=1 SV=1
OsR498G0409303300.01	Chr4	+	32044513	32049639	21.5728	0.309692	6.1222	8.32e-05	0.0032802	RGA1	sp|Q7XA42|RGA1_SOLBU Putative disease resistance protein RGA1 OS=Solanum bulbocastanum GN=RGA1 PE=2 SV=2
OsR498G0409303600.01	Chr4	-	32050828	32052812	45.4712	0	Inf	1.22e-10	9.42e-09	GTE7	sp|Q7Y214|GTE7_ARATH Transcription factor GTE7 OS=Arabidopsis thaliana GN=GTE7 PE=2 SV=1
OsR498G0409305600.01	Chr4	-	32099740	32101905	292.389	1293.36	-2.1452	8.14e-20	1.03e-17	GTE4	sp|Q9LNC4|GTE4_ARATH Transcription factor GTE4 OS=Arabidopsis thaliana GN=GTE4 PE=2 SV=1
OsR498G0409306200.01	Chr4	-	32105534	32111077	2069.6	5171.2	-1.3212	2.37e-11	1.9e-09	PAO2	sp|Q9SKX5|PAO2_ARATH Probable polyamine oxidase 2 OS=Arabidopsis thaliana GN=PAO2 PE=2 SV=1
OsR498G0409319400.01	Chr4	-	32312192	32323720	426.532	1.86429	7.8379	5.9e-61	2.29e-58	At1g61330	sp|O64787|FBD4_ARATH Putative FBD-associated F-box protein At1g61330 OS=Arabidopsis thaliana GN=At1g61330 PE=4 SV=1
OsR498G0409323900.01	Chr4	+	32381254	32388423	880.624	217.96	2.0145	1.26e-16	1.38e-14	PCMP-E94	sp|Q9LT48|PP244_ARATH Pentatricopeptide repeat-containing protein At3g20730 OS=Arabidopsis thaliana GN=PCMP-E94 PE=2 SV=1
OsR498G0409327900.01	Chr4	+	32464072	32465519	127.18	8.06971	3.9782	8.58e-09	5.61e-07	ANR	sp|Q5FB34|ANRCS_VITVI Anthocyanidin reductase ((2S)-flavan-3-ol-forming) OS=Vitis vinifera GN=ANR PE=1 SV=1
OsR498G0409328500.01	Chr4	+	32470340	32476726	46.2242	8.50157	2.4428	0.00062172	0.019522	ANR	sp|Q5FB34|ANRCS_VITVI Anthocyanidin reductase ((2S)-flavan-3-ol-forming) OS=Vitis vinifera GN=ANR PE=1 SV=1
OsR498G0409328800.01	Chr4	-	32471386	32474453	8.98792	61.8039	-2.7816	1.41e-05	0.00062999	--	--
OsR498G0409328900.01	Chr4	+	32478658	32480848	6170.65	1271.39	2.279	6.11e-29	1.04e-26	ANR	sp|D7U6G6|ANRPN_VITVI Anthocyanidin reductase ((2S)-flavan-3-ol-forming) OS=Vitis vinifera GN=ANR PE=3 SV=1
OsR498G0409329100.01	Chr4	+	32483111	32486025	41.2128	139.751	-1.7617	0.00014371	0.0052996	ANR	sp|D7U6G6|ANRPN_VITVI Anthocyanidin reductase ((2S)-flavan-3-ol-forming) OS=Vitis vinifera GN=ANR PE=3 SV=1
OsR498G0409329500.01	Chr4	+	32490468	32492894	287.554	67.1987	2.0973	8.76e-11	6.83e-09	ANR	sp|Q5FB34|ANRCS_VITVI Anthocyanidin reductase ((2S)-flavan-3-ol-forming) OS=Vitis vinifera GN=ANR PE=1 SV=1
OsR498G0409333800.01	Chr4	-	32540608	32547166	195.794	0	Inf	1.29e-06	6.72e-05	B120	sp|O81906|B120_ARATH G-type lectin S-receptor-like serine/threonine-protein kinase B120 OS=Arabidopsis thaliana GN=B120 PE=2 SV=1
OsR498G0409334400.01	Chr4	-	32549252	32553404	283.205	151.805	0.89963	0.00151	0.041482	At1g11330	sp|Q9SXB8|Y1133_ARATH G-type lectin S-receptor-like serine/threonine-protein kinase At1g11330 OS=Arabidopsis thaliana GN=At1g11330 PE=2 SV=3
OsR498G0409334600.01	Chr4	-	32553614	32557387	322.629	176.949	0.86654	0.0015107	0.041482	SD18	sp|O81905|SD18_ARATH Receptor-like serine/threonine-protein kinase SD1-8 OS=Arabidopsis thaliana GN=SD18 PE=1 SV=1
OsR498G0409335600.01	Chr4	-	32567826	32571750	116.269	510.126	-2.1334	3.87e-09	2.66e-07	SD18	sp|O81905|SD18_ARATH Receptor-like serine/threonine-protein kinase SD1-8 OS=Arabidopsis thaliana GN=SD18 PE=1 SV=1
OsR498G0409337500.01	Chr4	+	32607649	32612680	37.7656	105.906	-1.4876	0.0010894	0.031419	B120	sp|O81906|B120_ARATH G-type lectin S-receptor-like serine/threonine-protein kinase B120 OS=Arabidopsis thaliana GN=B120 PE=2 SV=1
OsR498G0409339000.01	Chr4	-	32642310	32646289	2.27498	37.497	-4.0428	2.02e-05	0.00088207	SD18	sp|O81905|SD18_ARATH Receptor-like serine/threonine-protein kinase SD1-8 OS=Arabidopsis thaliana GN=SD18 PE=1 SV=1
OsR498G0409348600.01	Chr4	-	32780372	32781098	395.471	797.654	-1.0122	7.71e-06	0.00035724	--	--
OsR498G0409356800.01	Chr4	-	32928808	32934612	1299.6	2043.14	-0.65272	0.0010837	0.031298	At5g39865	sp|Q9FLE8|Y5986_ARATH Uncharacterized protein At5g39865 OS=Arabidopsis thaliana GN=At5g39865 PE=2 SV=1
OsR498G0409402700.01	Chr4	+	33590350	33595155	630.006	364.823	0.78817	0.00073809	0.022572	CAX3	sp|Q6K1C4|CAX3_ORYSJ Vacuolar cation/proton exchanger 3 OS=Oryza sativa subsp. japonica GN=CAX3 PE=2 SV=2
OsR498G0409507600.01	Chr4	-	35131906	35134796	221.616	70.3536	1.6554	1.55e-06	7.95e-05	--	--
OsR498G0409543300.01	Chr4	+	35691742	35693589	296.161	624.707	-1.0768	9.28e-06	0.00042531	Os04g0692600	sp|Q0J8Q3|SGRL_ORYSJ Protein STAY-GREEN LIKE, chloroplastic OS=Oryza sativa subsp. japonica GN=Os04g0692600 PE=2 SV=1
OsR498G0409544300.01	Chr4	+	35716072	35719354	649.843	1559.12	-1.2626	2.34e-09	1.65e-07	PLSP1	sp|Q8H0W1|PLSP1_ARATH Chloroplast processing peptidase OS=Arabidopsis thaliana GN=PLSP1 PE=2 SV=2
OsR498G0409546000.01	Chr4	-	35736958	35741013	239.823	86.7267	1.4674	5.98e-06	0.00028085	NAC082	sp|Q9FY82|NAC82_ARATH NAC domain-containing protein 82 OS=Arabidopsis thaliana GN=NAC082 PE=1 SV=1
OsR498G0409550500.01	Chr4	+	35813738	35818333	751.296	462.117	0.70112	0.0015733	0.042817	SUVR2	sp|Q9FNC7|SUVR2_ARATH Probable inactive histone-lysine N-methyltransferase SUVR2 OS=Arabidopsis thaliana GN=SUVR2 PE=1 SV=2
OsR498G0463942600.01	Chr4	-	5466171	5483189	0	21.3736		0.00066142	0.020563	GIS2	sp|P53849|GIS2_YEAST Zinc finger protein GIS2 OS=Saccharomyces cerevisiae (strain ATCC 204508 / S288c) GN=GIS2 PE=1 SV=1
OsR498G0509573300.01	Chr5	+	367598	369632	159.798	55.3873	1.5286	0.00028169	0.0098371	At5g64700	sp|Q9FGG3|WTR45_ARATH WAT1-related protein At5g64700 OS=Arabidopsis thaliana GN=At5g64700 PE=2 SV=1
OsR498G0509611500.01	Chr5	+	976202	982784	47.1123	11.1048	2.0849	0.0014948	0.041143	KIN5A	sp|Q5W7C6|KN5A_ORYSJ Kinesin-like protein KIN-5A OS=Oryza sativa subsp. japonica GN=KIN5A PE=2 SV=1
OsR498G0509638000.01	Chr5	-	1385476	1391746	1545.39	260.151	2.5705	4.81e-17	5.38e-15	--	--
OsR498G0509641800.01	Chr5	-	1440616	1447852	175.795	4.85542	5.1782	4.89e-24	6.96e-22	--	--
OsR498G0509796100.01	Chr5	+	3760863	3764779	42.8091	8.43784	2.343	0.0012023	0.034189	HERK1	sp|Q9LX66|HERK_ARATH Receptor-like protein kinase HERK 1 OS=Arabidopsis thaliana GN=HERK1 PE=1 SV=1
OsR498G0509869400.01	Chr5	-	5154575	5156705	137.326	46.1618	1.5728	8.06e-05	0.0031894	--	--
OsR498G0510032100.01	Chr5	+	7534147	7535199	0	51.6268		3.69e-11	2.91e-09	--	--
OsR498G0510446000.01	Chr5	-	14751975	14753604	0	105.463		1.63e-16	1.77e-14	--	--
OsR498G0510522500.01	Chr5	+	16040280	16040981	70.8697	2.86338	4.6294	1.66e-06	8.45e-05	--	--
OsR498G0510682100.01	Chr5	+	18713062	18714046	212.999	393.863	-0.88685	0.00098913	0.02897	NHL1	sp|Q9SRN0|NHL1_ARATH NDR1/HIN1-like protein 1 OS=Arabidopsis thaliana GN=NHL1 PE=2 SV=1
OsR498G0510734900.01	Chr5	+	19569587	19574512	3699.24	12487.4	-1.7552	9.24e-20	1.16e-17	--	--
OsR498G0510779200.01	Chr5	-	20374438	20375385	0	52.4792		0.0011651	0.033331	--	--
OsR498G0510807800.01	Chr5	-	21059213	21062249	810.061	487.292	0.73324	0.00099506	0.029114	CYP734A1	sp|O48786|C734A_ARATH Cytochrome P450 734A1 OS=Arabidopsis thaliana GN=CYP734A1 PE=2 SV=1
OsR498G0510810400.01	Chr5	-	21123216	21128904	3410.2	1483.54	1.2008	1.78e-05	0.00078578	rihA	sp|A8AJF8|RIHA_CITK8 Pyrimidine-specific ribonucleoside hydrolase RihA OS=Citrobacter koseri (strain ATCC BAA-895 / CDC 4225-83 / SGSC4696) GN=rihA PE=3 SV=1
OsR498G0510812600.01	Chr5	-	21155821	21157206	0	19.0653		8.69e-05	0.003419	--	--
OsR498G0510823200.01	Chr5	-	21324189	21326220	1643.61	3683.36	-1.1642	5.02e-07	2.81e-05	At5g07050	sp|Q9FL41|WTR38_ARATH WAT1-related protein At5g07050 OS=Arabidopsis thaliana GN=At5g07050 PE=2 SV=1
OsR498G0510831800.01	Chr5	-	21460302	21461203	0	15.5722		0.00049943	0.016019	--	--
OsR498G0510844100.01	Chr5	+	21617443	21621141	207.803	388.744	-0.9036	0.00045222	0.014721	PCS1	sp|Q9SWW5|PCS1_WHEAT Glutathione gamma-glutamylcysteinyltransferase 1 OS=Triticum aestivum GN=PCS1 PE=2 SV=1
OsR498G0510850600.01	Chr5	-	21763792	21764909	3.06929	48.658	-3.9867	5.57e-07	3.1e-05	--	--
OsR498G0510877500.01	Chr5	+	22171374	22172138	0	42.0954		2.75e-09	1.93e-07	--	--
OsR498G0511001600.01	Chr5	-	24172026	24172596	322.505	156.966	1.0389	0.00020884	0.0074587	--	--
OsR498G0511050000.01	Chr5	-	24905109	24911578	77.3123	287.39	-1.8942	5.87e-09	3.96e-07	RPM1	sp|Q39214|RPM1_ARATH Disease resistance protein RPM1 OS=Arabidopsis thaliana GN=RPM1 PE=1 SV=1
OsR498G0511052200.01	Chr5	-	24941402	24942270	273.353	67.5122	2.0175	2.45e-08	1.54e-06	--	--
OsR498G0511079800.01	Chr5	-	25367523	25371612	549.12	1312.61	-1.2572	7.07e-09	4.71e-07	MYR1	sp|Q9FK47|PHLA_ARATH Myb-related protein 1 OS=Arabidopsis thaliana GN=MYR1 PE=1 SV=1
OsR498G0511080300.01	Chr5	+	25380287	25383440	205.111	372.005	-0.85892	0.00079882	0.023919	CBR1	sp|Q9ZNT1|NB5R1_ARATH NADH--cytochrome b5 reductase 1 OS=Arabidopsis thaliana GN=CBR1 PE=1 SV=1
OsR498G0511111100.01	Chr5	+	25888006	25893569	574.234	1401.56	-1.2873	1.57e-09	1.13e-07	At3g55350	sp|Q9M2U3|ALPL_ARATH Protein ALP1-like OS=Arabidopsis thaliana GN=At3g55350 PE=2 SV=1
OsR498G0511111400.01	Chr5	-	25896844	25899284	29.9191	4.09396	2.8695	0.0016668	0.04496	PBL23	sp|F4JEQ2|PBL23_ARATH Probable serine/threonine-protein kinase PBL23 OS=Arabidopsis thaliana GN=PBL23 PE=2 SV=1
OsR498G0511113500.01	Chr5	+	25926644	25928857	564.487	50.0529	3.4954	4.06e-32	7.93e-30	TOGT1	sp|Q9AT54|SCGT_TOBAC Scopoletin glucosyltransferase OS=Nicotiana tabacum GN=TOGT1 PE=1 SV=1
OsR498G0511113900.01	Chr5	+	25932534	25934274	1042.45	0	Inf	7.65e-82	3.94e-79	UGT73B3	sp|Q8W491|U73B3_ARATH UDP-glycosyltransferase 73B3 OS=Arabidopsis thaliana GN=UGT73B3 PE=2 SV=1
OsR498G0511136400.01	Chr5	-	26308517	26309602	20.6563	0	Inf	2.47e-05	0.001058	--	--
OsR498G0511138700.01	Chr5	+	26354584	26363215	49.2038	145.549	-1.5647	8.73e-05	0.0034251	--	--
OsR498G0511153900.01	Chr5	+	26542803	26546632	622.633	260.46	1.2573	2.25e-07	1.3e-05	RD21C	sp|Q9LT78|RD21C_ARATH Probable cysteine protease RD21C OS=Arabidopsis thaliana GN=RD21C PE=1 SV=1
OsR498G0511155900.01	Chr5	+	26585141	26589243	1569.51	2490.78	-0.66628	0.00091034	0.026885	--	--
OsR498G0511173300.01	Chr5	+	26825244	26828572	754.997	1197.43	-0.66539	0.0013913	0.038745	--	--
OsR498G0511179700.01	Chr5	+	26928716	26931912	363.957	1.95287	7.542	6.99e-54	2.36e-51	CYP71A1	sp|P24465|C71A1_PERAE Cytochrome P450 71A1 OS=Persea americana GN=CYP71A1 PE=1 SV=2
OsR498G0511181900.01	Chr5	+	26982105	26986685	56.985	168.127	-1.5609	2.02e-05	0.00088207	Pdap1	sp|Q62785|HAP28_RAT 28 kDa heat- and acid-stable phosphoprotein OS=Rattus norvegicus GN=Pdap1 PE=1 SV=1
OsR498G0511182700.01	Chr5	+	26993733	26996273	3673.98	6600.97	-0.84534	5.21e-06	0.00024597	--	--
OsR498G0511223000.01	Chr5	-	27617495	27620171	23.2304	0.623479	5.2195	0.00013879	0.0051452	YUC6	sp|Q8VZ59|YUC6_ARATH Indole-3-pyruvate monooxygenase YUCCA6 OS=Arabidopsis thaliana GN=YUC6 PE=1 SV=1
OsR498G0511225700.01	Chr5	+	27649056	27651514	260.635	77.4228	1.7512	7.67e-08	4.65e-06	ubtd1	sp|Q4V8W7|UBTD1_DANRE Ubiquitin domain-containing protein 1 OS=Danio rerio GN=ubtd1 PE=2 SV=1
OsR498G0511226400.01	Chr5	-	27652258	27653228	0	39.9899		3.4e-09	2.35e-07	--	--
OsR498G0511247200.01	Chr5	-	27927167	27930700	4.18144	66.673	-3.995	1.17e-06	6.21e-05	At1g64760	sp|Q6NKW9|E138_ARATH Glucan endo-1,3-beta-glucosidase 8 OS=Arabidopsis thaliana GN=At1g64760 PE=1 SV=2
OsR498G0511247300.01	Chr5	+	27932395	27939762	209.214	87.0111	1.2657	0.00011698	0.004465	--	--
OsR498G0511251300.01	Chr5	+	28007761	28011486	3.12206	84.5123	-4.7586	4.29e-05	0.0017623	MAP65-3	sp|Q9FHM4|MA653_ARATH 65-kDa microtubule-associated protein 3 OS=Arabidopsis thaliana GN=MAP65-3 PE=1 SV=1
OsR498G0511259700.01	Chr5	+	28116422	28117089	0	52.7181		8.12e-12	6.76e-10	--	--
OsR498G0511264400.01	Chr5	-	28178195	28181351	11.9224	141.96	-3.5737	1.34e-13	1.23e-11	RTE1	sp|F4ITL6|RTE1_ARATH Protein REVERSION-TO-ETHYLENE SENSITIVITY1 OS=Arabidopsis thaliana GN=RTE1 PE=1 SV=1
OsR498G0511267100.01	Chr5	+	28225955	28228786	112.061	0	Inf	1.58e-22	2.13e-20	--	--
OsR498G0511270300.01	Chr5	+	28262741	28264151	119.075	258.63	-1.119	0.00025	0.0087847	JAL19	sp|Q9SSM3|JAL19_ARATH Jacalin-related lectin 19 OS=Arabidopsis thaliana GN=JAL19 PE=2 SV=1
OsR498G0511276400.01	Chr5	-	28358620	28362113	135.056	310.599	-1.2015	2.69e-05	0.0011426	--	--
OsR498G0511289000.01	Chr5	-	28538707	28543009	7637.02	1944.82	1.9734	0.00074531	0.022647	NMT1	sp|Q9FR44|PEAM1_ARATH Phosphoethanolamine N-methyltransferase 1 OS=Arabidopsis thaliana GN=NMT1 PE=1 SV=1
OsR498G0511291300.01	Chr5	+	28584622	28586643	798.294	438.288	0.86504	0.00095	0.02794	--	sp|Q9MT28|THRC_SOLTU Threonine synthase, chloroplastic OS=Solanum tuberosum PE=2 SV=1
OsR498G0511302800.01	Chr5	-	28736733	28737431	666.404	6.0467	6.7841	3.03e-13	2.74e-11	--	--
OsR498G0511310400.01	Chr5	-	28834176	28835632	180.01	22.5779	2.9951	6.35e-13	5.62e-11	RAX3	sp|Q9M2Y9|RAX3_ARATH Transcription factor RAX3 OS=Arabidopsis thaliana GN=RAX3 PE=2 SV=1
OsR498G0511317200.01	Chr5	-	28919522	28920145	0	81.6017		1.83e-17	2.11e-15	ABCG14	sp|Q9C6W5|AB14G_ARATH ABC transporter G family member 14 OS=Arabidopsis thaliana GN=ABCG14 PE=2 SV=1
OsR498G0511321900.01	Chr5	+	29000301	29002519	548.55	1652.9	-1.5913	1.19e-13	1.1e-11	RPL35AB	sp|Q9FZH0|R35A2_ARATH 60S ribosomal protein L35a-2 OS=Arabidopsis thaliana GN=RPL35AB PE=3 SV=1
OsR498G0511324000.01	Chr5	-	29032376	29035410	684.38	359.246	0.92983	0.0012578	0.035622	NSL1	sp|Q9SGN6|NSL1_ARATH MACPF domain-containing protein NSL1 OS=Arabidopsis thaliana GN=NSL1 PE=2 SV=1
OsR498G0511383100.01	Chr5	+	29977457	29978280	1115.63	1808.83	-0.69721	0.00049101	0.015839	H2B.10	sp|Q9LGI2|H2B10_ORYSJ Histone H2B.10 OS=Oryza sativa subsp. japonica GN=H2B.10 PE=3 SV=1
OsR498G0511394200.01	Chr5	-	30100065	30107785	71.7539	7.40911	3.2757	1.69e-07	9.91e-06	IMCE	sp|Q6L5F5|IMCE_ORYSJ Probable isoprenylcysteine alpha-carbonyl methylesterase ICME OS=Oryza sativa subsp. japonica GN=IMCE PE=2 SV=1
OsR498G0511394600.01	Chr5	-	30112279	30116020	1845.95	1118.89	0.7223	0.00038828	0.012877	STY8	sp|O22558|STY8_ARATH Serine/threonine-protein kinase STY8 OS=Arabidopsis thaliana GN=STY8 PE=1 SV=2
OsR498G0511395200.01	Chr5	-	30127264	30132113	14.2348	0	Inf	0.00074383	0.022647	--	--
OsR498G0511400300.01	Chr5	+	30188069	30189962	258.89	132.201	0.9696	0.0017165	0.045948	ZHD6	sp|B8AX53|ZHD6_ORYSI Zinc-finger homeodomain protein 6 OS=Oryza sativa subsp. indica GN=ZHD6 PE=3 SV=1
OsR498G0511404600.01	Chr5	-	30246743	30252912	271.095	0	Inf	3.2e-16	3.44e-14	--	--
OsR498G0511404900.01	Chr5	+	30258785	30266348	428.637	2480.83	-2.533	2.19e-31	4.19e-29	LSG1-2	sp|Q9SJF1|LSG12_ARATH GTPase LSG1-2 OS=Arabidopsis thaliana GN=LSG1-2 PE=1 SV=1
OsR498G0511405400.01	Chr5	-	30267787	30271067	540.385	1098.11	-1.023	3.69e-06	0.00017806	--	--
OsR498G0511407200.01	Chr5	-	30291908	30293329	227.899	412.674	-0.85661	0.0010841	0.031298	--	--
OsR498G0511411500.01	Chr5	+	30349735	30351477	355.194	182.662	0.95943	0.00045339	0.014743	SCPL50	sp|Q9M9Q6|SCP50_ARATH Serine carboxypeptidase-like 50 OS=Arabidopsis thaliana GN=SCPL50 PE=2 SV=1
OsR498G0511430900.01	Chr5	+	30674165	30676340	57.8783	13.3837	2.1125	0.00059695	0.018848	TCX4	sp|Q84JZ8|TCX4_ARATH Protein tesmin/TSO1-like CXC 4 OS=Arabidopsis thaliana GN=TCX4 PE=1 SV=1
OsR498G0511431200.01	Chr5	-	30676510	30679884	210.269	7.26908	4.8543	1.04e-25	1.54e-23	DDB_G0282005	sp|Q54T49|APT11_DICDI Acyl-protein thioesterase 1 homolog 1 OS=Dictyostelium discoideum GN=DDB_G0282005 PE=2 SV=1
OsR498G0511433400.01	Chr5	-	30714439	30721859	289.954	1088.75	-1.9088	4.62e-13	4.13e-11	SNL3	sp|O48686|SNL3_ARATH Paired amphipathic helix protein Sin3-like 3 OS=Arabidopsis thaliana GN=SNL3 PE=1 SV=3
OsR498G0511435600.01	Chr5	-	30749088	30753962	832.584	234.066	1.8307	4.12e-14	3.88e-12	SELMODRAFT_444075	sp|P0DH62|Y4407_SELML Inactive protein kinase SELMODRAFT_444075 OS=Selaginella moellendorffii GN=SELMODRAFT_444075 PE=2 SV=1
OsR498G0511440700.01	Chr5	+	30829887	30835132	1486.53	217.514	2.7728	3.14e-32	6.17e-30	--	--
OsR498G0511449400.01	Chr5	-	30975310	30980532	411.986	719.759	-0.80492	0.00049345	0.015899	CAX1b	sp|Q5TKG3|CAX1B_ORYSJ Vacuolar cation/proton exchanger 1b OS=Oryza sativa subsp. japonica GN=CAX1b PE=2 SV=1
OsR498G0611483800.01	Chr6	-	332123	337633	115.172	13.642	3.0777	8.18e-10	5.96e-08	Os07g0517000	sp|Q0D622|RH32_ORYSJ DEAD-box ATP-dependent RNA helicase 32 OS=Oryza sativa subsp. japonica GN=Os07g0517000 PE=2 SV=2
OsR498G0611487900.01	Chr6	+	392542	396808	819.91	1613.67	-0.97681	1.64e-06	8.35e-05	BEL1	sp|Q38897|BEL1_ARATH Homeobox protein BEL1 homolog OS=Arabidopsis thaliana GN=BEL1 PE=1 SV=2
OsR498G0611488400.01	Chr6	-	401273	402792	29.2935	121.754	-2.0553	1.94e-06	9.82e-05	XERICO	sp|Q9SI09|XERIC_ARATH Probable E3 ubiquitin-protein ligase XERICO OS=Arabidopsis thaliana GN=XERICO PE=1 SV=1
OsR498G0611491500.01	Chr6	+	431041	434331	734.391	1506.29	-1.0364	6.49e-07	3.58e-05	Os06g0109600	sp|Q5VRN0|KCY1_ORYSJ UMP-CMP kinase 1 OS=Oryza sativa subsp. japonica GN=Os06g0109600 PE=2 SV=1
OsR498G0611510400.01	Chr6	-	737563	739345	2961.21	8543.13	-1.5286	3.77e-15	3.83e-13	--	sp|O04066|ACBP_RICCO Acyl-CoA-binding protein OS=Ricinus communis PE=3 SV=1
OsR498G0611510600.01	Chr6	-	741030	743725	4675.12	1728.55	1.4354	2.89e-12	2.46e-10	Os06g0115400	sp|Q5VRL3|SODF1_ORYSJ Superoxide dismutase [Fe] 1, chloroplastic OS=Oryza sativa subsp. japonica GN=Os06g0115400 PE=2 SV=1
OsR498G0611521500.01	Chr6	+	887337	888063	156.681	0	Inf	1.46e-31	2.81e-29	KIN14G	sp|Q7Y1C8|KN14G_ORYSJ Kinesin-like protein KIN-14G OS=Oryza sativa subsp. japonica GN=KIN14G PE=2 SV=2
OsR498G0611521800.01	Chr6	-	888340	891444	162.257	0.309692	9.0332	3.8e-31	7.12e-29	At5g10770	sp|Q8S9J6|ASPA_ARATH Aspartyl protease family protein At5g10770 OS=Arabidopsis thaliana GN=At5g10770 PE=2 SV=1
OsR498G0611522300.01	Chr6	+	897198	902274	92.0143	0	Inf	2.27e-13	2.07e-11	--	--
OsR498G0611522700.01	Chr6	+	905435	906304	119.269	0	Inf	4.9e-25	7.15e-23	--	--
OsR498G0611525400.01	Chr6	-	930190	932084	22.3171	0	Inf	0.00028684	0.0099681	--	--
OsR498G0611527800.01	Chr6	-	954832	955865	357.38	706.621	-0.98348	4.17e-05	0.0017176	--	--
OsR498G0611529100.01	Chr6	+	966843	969410	520.435	83.658	2.6371	4.38e-07	2.46e-05	--	--
OsR498G0611538400.01	Chr6	-	1064490	1085893	1080.6	50.4564	4.4206	2.35e-58	8.66e-56	--	--
OsR498G0611556900.01	Chr6	+	1389978	1393638	245.085	424.539	-0.79261	0.001678	0.045219	mrpl4	sp|P87232|RM04_SCHPO 54S ribosomal protein L4, mitochondrial OS=Schizosaccharomyces pombe (strain 972 / ATCC 24843) GN=mrpl4 PE=3 SV=1
OsR498G0611559800.01	Chr6	-	1424321	1427899	264.094	758.019	-1.5212	2.56e-10	1.92e-08	--	--
OsR498G0611610100.01	Chr6	+	2152590	2157460	198.049	87.7342	1.1746	0.00034926	0.011832	FATB1	sp|Q9SQI3|FATB_GOSHI Palmitoyl-acyl carrier protein thioesterase, chloroplastic OS=Gossypium hirsutum GN=FATB1 PE=1 SV=1
OsR498G0612275400.01	Chr6	-	12111569	12116679	512.049	1283.28	-1.3255	0.00012727	0.0047807	BGLU24	sp|Q5Z9Z0|BGL24_ORYSJ Beta-glucosidase 24 OS=Oryza sativa subsp. japonica GN=BGLU24 PE=2 SV=1
OsR498G0612310300.01	Chr6	+	12837796	12839441	1380.2	3064.17	-1.1506	2.98e-06	0.00014607	--	--
OsR498G0612335000.01	Chr6	-	13355737	13360794	491.148	946.705	-0.94676	1.52e-05	0.00067681	PHO1-3	sp|Q651J5|PHO13_ORYSJ Phosphate transporter PHO1-3 OS=Oryza sativa subsp. japonica GN=PHO1-3 PE=2 SV=1
OsR498G0612361700.01	Chr6	+	13775641	13778464	522.72	1178.13	-1.1724	8.85e-08	5.32e-06	--	--
OsR498G0612525400.01	Chr6	-	17849170	17850928	129.593	245.161	-0.91974	0.0018942	0.049859	--	--
OsR498G0612640000.01	Chr6	-	20017080	20017782	193.21	566.319	-1.5514	2.3e-09	1.63e-07	--	--
OsR498G0612718200.01	Chr6	-	21313123	21317791	214.234	107.869	0.98991	0.0014084	0.039068	At1g04910	sp|Q8W486|Y1491_ARATH Uncharacterized protein At1g04910 OS=Arabidopsis thaliana GN=At1g04910 PE=2 SV=1
OsR498G0612891900.01	Chr6	+	25117773	25120994	27.2816	3.10716	3.1343	0.0015483	0.042327	CESA11	sp|Q69XK5|CESAB_ORYSJ Putative cellulose synthase A catalytic subunit 11 [UDP-forming] OS=Oryza sativa subsp. japonica GN=CESA11 PE=5 SV=1
OsR498G0613017700.01	Chr6	+	27094039	27097846	6210.27	3666.28	0.76034	0.00011936	0.0045314	SLC38A1	sp|Q9H2H9|S38A1_HUMAN Sodium-coupled neutral amino acid transporter 1 OS=Homo sapiens GN=SLC38A1 PE=1 SV=1
OsR498G0613033200.01	Chr6	-	27319130	27320787	405.886	738.925	-0.86435	0.00012604	0.0047494	--	--
OsR498G0613090100.01	Chr6	+	28270850	28274880	510.556	896.407	-0.81209	0.0016987	0.045603	At1g73050	sp|Q9SSM2|MDLL_ARATH (R)-mandelonitrile lyase-like OS=Arabidopsis thaliana GN=At1g73050 PE=2 SV=1
OsR498G0613180800.01	Chr6	-	29637227	29662924	350.709	105.738	1.7298	2.38e-05	0.0010278	BCHB	sp|F4I9T0|BCHB_ARATH BEACH domain-containing protein B OS=Arabidopsis thaliana GN=BCHB PE=4 SV=1
OsR498G0613243200.01	Chr6	-	30614032	30615962	851.078	343.379	1.3095	0.00077451	0.023311	AATP1	sp|Q9FLD5|ASD_ARATH AAA-ATPase ASD, mitochondrial OS=Arabidopsis thaliana GN=AATP1 PE=1 SV=1
OsR498G0613285800.01	Chr6	-	31389419	31392045	1300.73	772.245	0.75219	0.00041588	0.01368	--	--
OsR498G0613332400.01	Chr6	-	32091386	32092623	533.628	176.086	1.5996	1.75e-06	8.88e-05	NAC035	sp|Q9ZVP8|NAC35_ARATH NAC domain-containing protein 35 OS=Arabidopsis thaliana GN=NAC035 PE=1 SV=2
OsR498G0665935400.01	Chr6	+	2107900	2110867	42.6537	2279.43	-5.7399	1.21e-77	6.01e-75	WAK5	sp|Q9LMN7|WAK5_ARATH Wall-associated receptor kinase 5 OS=Arabidopsis thaliana GN=WAK5 PE=2 SV=1
OsR498G0713384500.01	Chr7	+	637133	643810	370.309	791.347	-1.0956	9.87e-05	0.0038178	--	--
OsR498G0713419300.01	Chr7	+	1122210	1124715	23.8133	1.32939	4.1629	0.00038498	0.012816	--	--
OsR498G0713427900.01	Chr7	+	1244866	1246446	26.0627	0	Inf	1.54e-06	7.93e-05	--	--
OsR498G0713428900.01	Chr7	+	1260331	1262621	416.801	141.53	1.5582	0.0007388	0.022572	--	--
OsR498G0713429300.01	Chr7	+	1264208	1269120	26.7996	541.669	-4.3371	2.67e-19	3.22e-17	--	--
OsR498G0713430800.01	Chr7	-	1291265	1294265	75.8644	25.0338	1.5995	0.0015949	0.04331	RGA3	sp|Q7XA40|RGA3_SOLBU Putative disease resistance protein RGA3 OS=Solanum bulbocastanum GN=RGA3 PE=2 SV=2
OsR498G0713463600.01	Chr7	-	1743584	1744313	3.98704	58.0221	-3.8632	0.0017287	0.046161	LECRK41	sp|O80939|LRK41_ARATH L-type lectin-domain containing receptor kinase IV.1 OS=Arabidopsis thaliana GN=LECRK41 PE=2 SV=1
OsR498G0713468000.01	Chr7	-	1847428	1853477	9049.19	5110.23	0.8244	1.12e-05	0.00050493	AAP6	sp|P92934|AAP6_ARATH Amino acid permease 6 OS=Arabidopsis thaliana GN=AAP6 PE=1 SV=1
OsR498G0713525900.01	Chr7	+	2659155	2662496	2801.87	1805.39	0.63408	0.00099877	0.029192	INT2	sp|Q9C757|INT2_ARATH Probable inositol transporter 2 OS=Arabidopsis thaliana GN=INT2 PE=1 SV=1
OsR498G0713527800.01	Chr7	-	2691814	2693673	106.753	234.143	-1.1331	0.00028274	0.0098617	--	--
OsR498G0713534200.01	Chr7	-	2779354	2782359	272.751	68.6819	1.9896	6.98e-10	5.12e-08	--	sp|P15268|MOSA_MAIZE Autonomous transposable element EN-1 mosaic protein OS=Zea mays PE=2 SV=1
OsR498G0713548400.01	Chr7	-	2973997	2977456	0	40.3685		2.71e-09	1.9e-07	--	--
OsR498G0713555000.01	Chr7	-	3042664	3047063	304.918	2090.12	-2.7771	4.86e-35	1e-32	At1g13570	sp|Q9FZ70|FDL1_ARATH F-box/FBD/LRR-repeat protein At1g13570 OS=Arabidopsis thaliana GN=At1g13570 PE=2 SV=1
OsR498G0713557400.01	Chr7	-	3101203	3103529	75.8542	0.621431	6.9315	4.83e-15	4.84e-13	--	--
OsR498G0713572200.01	Chr7	-	3294894	3296452	46.3354	181.477	-1.9696	2.39e-07	1.37e-05	CXE15	sp|Q9FG13|CXE15_ARATH Probable carboxylesterase 15 OS=Arabidopsis thaliana GN=CXE15 PE=2 SV=1
OsR498G0713830700.01	Chr7	+	7271439	7274580	1529.12	2937.34	-0.94181	1.19e-06	6.3e-05	--	--
OsR498G0713888000.01	Chr7	-	8399059	8404153	40.2105	184.984	-2.2018	2.24e-09	1.59e-07	ILL8	sp|Q8H3C8|ILL8_ORYSJ IAA-amino acid hydrolase ILR1-like 8 OS=Oryza sativa subsp. japonica GN=ILL8 PE=2 SV=1
OsR498G0713903800.01	Chr7	-	8742904	8746601	13.7132	277.051	-4.3365	2.38e-27	3.76e-25	--	--
OsR498G0714167500.01	Chr7	+	14862191	14865285	453.325	908.232	-1.0025	1.97e-05	0.00086357	--	--
OsR498G0714211100.01	Chr7	+	16087353	16090856	550.237	1242.27	-1.1749	5.26e-08	3.26e-06	--	--
OsR498G0714262100.01	Chr7	+	17435933	17448091	3546.46	6489.22	-0.87167	3.45e-06	0.00016765	--	--
OsR498G0714308300.01	Chr7	+	18311323	18321550	815.371	2325.91	-1.5123	6.92e-06	0.00032248	ROPGEF3	sp|A4IJ27|ROGF3_ARATH Rop guanine nucleotide exchange factor 3 OS=Arabidopsis thaliana GN=ROPGEF3 PE=2 SV=1
OsR498G0714359600.01	Chr7	-	19320406	19324808	150.284	66.8076	1.1696	0.0011818	0.033707	GSO1	sp|C0LGQ5|GSO1_ARATH LRR receptor-like serine/threonine-protein kinase GSO1 OS=Arabidopsis thaliana GN=GSO1 PE=2 SV=1
OsR498G0714462100.01	Chr7	+	20845541	20851990	302.358	615.486	-1.0255	0.00030447	0.010503	--	--
OsR498G0714538800.01	Chr7	-	22499858	22504831	341.05	173.813	0.97245	0.00041931	0.013777	SD18	sp|O81905|SD18_ARATH Receptor-like serine/threonine-protein kinase SD1-8 OS=Arabidopsis thaliana GN=SD18 PE=1 SV=1
OsR498G0714565800.01	Chr7	-	22942350	22943931	26.9634	3.1092	3.1164	0.0018395	0.048737	MYB39	sp|Q8GWP0|MYB39_ARATH Transcription factor MYB39 OS=Arabidopsis thaliana GN=MYB39 PE=2 SV=1
OsR498G0714641300.01	Chr7	+	24239318	24241800	3431.43	1866.4	0.87855	0.00017687	0.0064222	PLT5	sp|Q8VZ80|PLT5_ARATH Polyol transporter 5 OS=Arabidopsis thaliana GN=PLT5 PE=1 SV=2
OsR498G0714670900.01	Chr7	+	24669889	24670940	268.717	100.965	1.4122	0.00021585	0.0076799	LBD37	sp|Q9FN11|LBD37_ARATH LOB domain-containing protein 37 OS=Arabidopsis thaliana GN=LBD37 PE=2 SV=1
OsR498G0714728400.01	Chr7	-	25515278	25516746	74.8663	21.1584	1.8231	0.0003857	0.012816	SOT12	sp|P52839|SOT12_ARATH Cytosolic sulfotransferase 12 OS=Arabidopsis thaliana GN=SOT12 PE=1 SV=2
OsR498G0714906100.01	Chr7	+	28428232	28429665	232.145	89.9299	1.3682	0.001861	0.049121	--	sp|Q5C9I9|ISPD_MENPI (-)-isopiperitenol/(-)-carveol dehydrogenase, mitochondrial OS=Mentha piperita PE=1 SV=1
OsR498G0714930700.01	Chr7	+	28769156	28770420	1037.04	1944.12	-0.90665	0.0015679	0.04274	SRC2	sp|O04133|SRC2_SOYBN Protein SRC2 OS=Glycine max GN=SRC2 PE=2 SV=1
OsR498G0714981800.01	Chr7	-	29615354	29619324	374.884	713.645	-0.92876	0.00010451	0.0040162	CDF2	sp|Q93ZL5|CDF2_ARATH Cyclic dof factor 2 OS=Arabidopsis thaliana GN=CDF2 PE=1 SV=2
OsR498G0714991100.01	Chr7	+	29722446	29724566	231.785	115.444	1.0056	0.0014479	0.039967	PBL18	sp|Q5XF79|PBL18_ARATH Probable serine/threonine-protein kinase PBL18 OS=Arabidopsis thaliana GN=PBL18 PE=2 SV=1
OsR498G0715005400.01	Chr7	-	29941435	29943724	210.193	70.9178	1.5675	0.00060025	0.018931	COBL7	sp|Q8GZ17|COBL7_ARATH COBRA-like protein 7 OS=Arabidopsis thaliana GN=COBL7 PE=1 SV=2
OsR498G0715020100.01	Chr7	+	30206528	30219019	3737.73	10864.3	-1.5394	9.17e-16	9.58e-14	PRR37	sp|A2YQ93|PRR37_ORYSI Two-component response regulator-like PRR37 OS=Oryza sativa subsp. indica GN=PRR37 PE=2 SV=2
OsR498G0766950400.01	Chr7	+	2916313	2917407	99.1887	35.8899	1.4666	0.00079658	0.023899	--	--
OsR498G0815026400.01	Chr8	-	131872	132864	434.168	742.078	-0.77332	0.0008002	0.023932	ZCYB	sp|Q6I681|ACET1_MAIZE Ascorbate-specific transmembrane electron transporter 1 OS=Zea mays GN=ZCYB PE=1 SV=1
OsR498G0815097400.01	Chr8	-	1295261	1297456	549.493	0	Inf	5.88e-07	3.26e-05	LECRK91	sp|Q9LXA5|LRK91_ARATH L-type lectin-domain containing receptor kinase IX.1 OS=Arabidopsis thaliana GN=LECRK91 PE=1 SV=1
OsR498G0815098200.01	Chr8	-	1304000	1306357	620.221	0	Inf	1.41e-26	2.17e-24	LECRK91	sp|Q9LXA5|LRK91_ARATH L-type lectin-domain containing receptor kinase IX.1 OS=Arabidopsis thaliana GN=LECRK91 PE=1 SV=1
OsR498G0815103300.01	Chr8	+	1461581	1465364	2541.48	9507.33	-1.9034	1.18e-16	1.3e-14	Os08g0126700	sp|Q6ZK57|C3H54_ORYSJ Zinc finger CCCH domain-containing protein 54 OS=Oryza sativa subsp. japonica GN=Os08g0126700 PE=2 SV=2
OsR498G0815136900.01	Chr8	+	2038651	2040138	260.302	104.752	1.3132	1.64e-05	0.0007289	UCC1	sp|O82081|UCC1_ARATH Uclacyanin 1 OS=Arabidopsis thaliana GN=UCC1 PE=1 SV=1
OsR498G0815140000.01	Chr8	-	2087567	2088483	1560.36	3487.24	-1.1602	1.48e-06	7.66e-05	--	--
OsR498G0815258000.01	Chr8	-	3790058	3793273	15.8664	0	Inf	0.00033744	0.011473	--	--
OsR498G0815259500.01	Chr8	+	3820086	3821851	88.4055	0	Inf	1.06e-10	8.24e-09	--	--
OsR498G0815298200.01	Chr8	-	4310699	4313418	332.027	604.634	-0.86476	0.00031533	0.010821	HD5	sp|Q0J7P4|HD5_ORYSJ Nuclear transcription factor Y subunit B-11 OS=Oryza sativa subsp. japonica GN=HD5 PE=1 SV=1
OsR498G0815323400.01	Chr8	-	4763118	4766060	0	135.387		1.85e-25	2.72e-23	--	--
OsR498G0815323700.01	Chr8	+	4766186	4767834	0	38.0173		8.12e-09	5.34e-07	--	--
OsR498G0815325400.01	Chr8	-	4784129	4785379	2.09967	65.3583	-4.9601	3.39e-07	1.92e-05	--	--
OsR498G0815328600.01	Chr8	-	4838621	4841375	261.108	2368	-3.1809	1.28e-41	3.17e-39	TKPR1	sp|Q500U8|TKPR1_ARATH Tetraketide alpha-pyrone reductase 1 OS=Arabidopsis thaliana GN=TKPR1 PE=1 SV=1
OsR498G0815329300.01	Chr8	+	4879482	4881872	75.6512	0	Inf	8.93e-17	9.88e-15	NPF6.3	sp|Q05085|PTR7_ARATH Protein NRT1/ PTR FAMILY 6.3 OS=Arabidopsis thaliana GN=NPF6.3 PE=1 SV=1
OsR498G0815334200.01	Chr8	-	4995273	4998202	40.8791	172.467	-2.0769	8.91e-08	5.35e-06	Os08g0188000	sp|Q0J7J7|CAF2M_ORYSJ CRS2-associated factor 2, mitochondrial OS=Oryza sativa subsp. japonica GN=Os08g0188000 PE=2 SV=2
OsR498G0815334900.01	Chr8	+	5012477	5017718	0	31.0203		2.68e-07	1.53e-05	--	--
OsR498G0815335100.01	Chr8	+	5013035	5013695	0	2323.98		2e-165	7.09e-162	--	--
OsR498G0815364400.01	Chr8	-	5469165	5471450	136.559	46.4076	1.5571	0.00013193	0.0049294	SKIP19	sp|Q9M0U9|SKI19_ARATH F-box protein SKIP19 OS=Arabidopsis thaliana GN=SKIP19 PE=1 SV=1
OsR498G0815382000.01	Chr8	-	5731871	5735545	255.834	463.27	-0.85664	0.0011255	0.032362	NAC021	sp|Q84TE6|NAC22_ARATH NAC domain-containing protein 21/22 OS=Arabidopsis thaliana GN=NAC021 PE=1 SV=2
OsR498G0815489000.01	Chr8	-	8136082	8137174	342.717	30.4628	3.4919	1.75e-05	0.00077294	--	--
OsR498G0815501300.01	Chr8	+	8328428	8330151	0.299952	837.167	-11.447	5.86e-100	4.36e-97	--	--
OsR498G0815506900.01	Chr8	+	8422905	8424438	530.408	884.3	-0.73743	0.0011402	0.03275	XTH8	sp|Q76BW5|XTH8_ORYSJ Xyloglucan endotransglycosylase/hydrolase protein 8 OS=Oryza sativa subsp. japonica GN=XTH8 PE=1 SV=1
OsR498G0815510300.01	Chr8	+	8536103	8542033	59.3678	9.34547	2.6673	5.77e-05	0.0023229	--	sp|Q9ZT66|E134_MAIZE Endo-1,3;1,4-beta-D-glucanase OS=Zea mays PE=1 SV=1
OsR498G0815511900.01	Chr8	+	8578614	8581705	1.9312	29.0591	-3.9114	0.00025792	0.0090406	XTH22	sp|Q38857|XTH22_ARATH Xyloglucan endotransglucosylase/hydrolase protein 22 OS=Arabidopsis thaliana GN=XTH22 PE=1 SV=1
OsR498G0815521400.01	Chr8	-	8776579	8782332	454.236	203.846	1.156	1.64e-05	0.0007289	SSX2IP	sp|Q9Y2D8|ADIP_HUMAN Afadin- and alpha-actinin-binding protein OS=Homo sapiens GN=SSX2IP PE=1 SV=3
OsR498G0815523900.01	Chr8	+	8821261	8826424	424.724	111.573	1.9285	9.96e-12	8.2e-10	CPR	sp|Q05001|NCPR_CATRO NADPH--cytochrome P450 reductase OS=Catharanthus roseus GN=CPR PE=2 SV=1
OsR498G0815525400.01	Chr8	-	8864180	8868236	479.067	123.044	1.9611	7.22e-13	6.37e-11	--	--
OsR498G0815532600.01	Chr8	-	9031859	9036288	99.0653	10.6839	3.2129	1.2e-06	6.32e-05	--	--
OsR498G0815535500.01	Chr8	+	9083357	9086811	184.664	51.8434	1.8327	7.82e-07	4.29e-05	At3g47570	sp|C0LGP4|Y3475_ARATH Probable LRR receptor-like serine/threonine-protein kinase At3g47570 OS=Arabidopsis thaliana GN=At3g47570 PE=2 SV=1
OsR498G0815537100.01	Chr8	+	9112615	9117421	252.251	56.9781	2.1464	7.67e-06	0.00035612	Rf1	sp|Q76C99|RF1_ORYSI Protein Rf1, mitochondrial OS=Oryza sativa subsp. indica GN=Rf1 PE=2 SV=1
OsR498G0815545200.01	Chr8	-	9236474	9244913	1514.99	460.116	1.7192	1.99e-08	1.27e-06	DLO2	sp|Q9ZSA7|DLO2_ARATH Protein DMR6-LIKE OXYGENASE 2 OS=Arabidopsis thaliana GN=DLO2 PE=2 SV=1
OsR498G0815564400.01	Chr8	-	9620555	9624689	618.905	80.7912	2.9374	1.96e-17	2.25e-15	--	--
OsR498G0815573000.01	Chr8	-	9804813	9807877	172.217	499.205	-1.5354	5.54e-09	3.75e-07	--	--
OsR498G0815575600.01	Chr8	-	9871926	9875001	450.862	776.17	-0.78369	0.00050207	0.016086	--	--
OsR498G0815581600.01	Chr8	-	10029975	10033351	517.951	844.741	-0.7057	0.0015761	0.042838	--	--
OsR498G0815607300.01	Chr8	+	10502677	10503612	43.7583	3.22043	3.7642	0.0010974	0.031604	At5g25090	sp|Q8LC95|ENL3_ARATH Early nodulin-like protein 3 OS=Arabidopsis thaliana GN=At5g25090 PE=1 SV=2
OsR498G0815633100.01	Chr8	+	10941505	10951553	33.0081	134.084	-2.0222	3.97e-06	0.00018974	PAP23	sp|Q6TPH1|PPA23_ARATH Purple acid phosphatase 23 OS=Arabidopsis thaliana GN=PAP23 PE=1 SV=2
OsR498G0815643600.01	Chr8	-	11161078	11161895	865.444	1516.76	-0.80948	0.00076652	0.023169	--	--
OsR498G0815665000.01	Chr8	-	11489350	11494703	411.875	883.631	-1.1012	1.28e-06	6.69e-05	ALF4	sp|Q84VX3|ALF4_ARATH Aberrant root formation protein 4 OS=Arabidopsis thaliana GN=ALF4 PE=1 SV=2
OsR498G0815671900.01	Chr8	+	11626833	11627544	1276.27	416.374	1.616	2.67e-06	0.00013245	--	--
OsR498G0815673400.01	Chr8	-	11653203	11654642	100.857	281.945	-1.4831	8.85e-07	4.77e-05	--	--
OsR498G0815689300.01	Chr8	+	11995027	12002265	595.506	278.399	1.097	6.06e-06	0.00028423	RGA2	sp|Q7XBQ9|RGA2_SOLBU Disease resistance protein RGA2 OS=Solanum bulbocastanum GN=RGA2 PE=1 SV=1
OsR498G0815691300.01	Chr8	+	12077761	12079341	0	148.63		2.14e-29	3.72e-27	SOT5	sp|Q9M1V2|SOT5_ARATH Cytosolic sulfotransferase 5 OS=Arabidopsis thaliana GN=SOT5 PE=1 SV=1
OsR498G0815699500.01	Chr8	+	12283031	12287467	192.119	0.955826	7.651	1.3e-33	2.65e-31	AGL29	sp|O64703|AGL29_ARATH Agamous-like MADS-box protein AGL29 OS=Arabidopsis thaliana GN=AGL29 PE=2 SV=1
OsR498G0815705700.01	Chr8	+	12394841	12395941	0	54.3304		3.87e-12	3.27e-10	--	sp|Q42430|ZFP1_WHEAT Zinc finger protein 1 OS=Triticum aestivum PE=2 SV=1
OsR498G0815709200.01	Chr8	-	12441625	12444802	379.383	963.678	-1.3449	2.08e-09	1.48e-07	--	--
OsR498G0815710000.01	Chr8	-	12467407	12470299	1960.87	0	Inf	1.37e-116	1.39e-113	--	--
OsR498G0815724600.01	Chr8	-	13063383	13064485	85.4865	0	Inf	4.63e-10	3.42e-08	--	--
OsR498G0815727500.01	Chr8	+	13139418	13142261	74.681	0	Inf	1.85e-16	2e-14	--	--
OsR498G0815738000.01	Chr8	-	13455819	13458775	199.262	750.376	-1.9129	1.88e-14	1.83e-12	--	--
OsR498G0815739300.01	Chr8	+	13513550	13523270	360.166	0	Inf	9.24e-23	1.27e-20	--	--
OsR498G0815742700.01	Chr8	+	13600718	13609349	3166.57	1829.63	0.79137	9.07e-05	0.0035379	CBSX1	sp|O23193|CBSX1_ARATH CBS domain-containing protein CBSX1, chloroplastic OS=Arabidopsis thaliana GN=CBSX1 PE=1 SV=2
OsR498G0815745000.01	Chr8	-	13649920	13656235	569.392	214.639	1.4075	2.01e-07	1.16e-05	--	--
OsR498G0815762600.01	Chr8	-	14392424	14394462	132.612	0	Inf	1.14e-27	1.85e-25	--	--
OsR498G0815762700.01	Chr8	+	14394494	14395290	133.009	0	Inf	1.6e-27	2.56e-25	--	--
OsR498G0815766600.01	Chr8	-	14457941	14460571	19.9846	0	Inf	3.49e-05	0.0014536	--	--
OsR498G0815769900.01	Chr8	+	14566543	14569880	1.88777	184.623	-6.6118	5.3e-30	9.49e-28	SORBIDRAFT_0019s002010	sp|C6JS30|MTBC_SORBI Probable bifunctional methylthioribulose-1-phosphate dehydratase/enolase-phosphatase E1 OS=Sorghum bicolor GN=SORBIDRAFT_0019s002010 PE=3 SV=1
OsR498G0815772200.01	Chr8	-	14607974	14608574	17.5314	73.5253	-2.0683	0.00024271	0.0085498	--	--
OsR498G0815780600.01	Chr8	-	14811004	14814751	226.166	38.336	2.5606	3.26e-11	2.59e-09	Os08g0324300	sp|Q6Z0D9|Y8347_ORYSJ B3 domain-containing protein Os08g0324300 OS=Oryza sativa subsp. japonica GN=Os08g0324300 PE=2 SV=1
OsR498G0815784200.01	Chr8	-	15072709	15075406	207.885	374.488	-0.84913	0.0010554	0.030627	--	--
OsR498G0815789900.01	Chr8	+	15169909	15174577	155.011	484.226	-1.6433	3.11e-09	2.17e-07	Os08g0327400	sp|Q6Z0I4|FABI1_ORYSJ Enoyl-[acyl-carrier-protein] reductase [NADH] 1, chloroplastic OS=Oryza sativa subsp. japonica GN=Os08g0327400 PE=2 SV=1
OsR498G0815796000.01	Chr8	-	15305541	15308564	310.694	1053.85	-1.7621	1.51e-14	1.49e-12	--	--
OsR498G0815800700.01	Chr8	+	15386203	15389909	69.8953	4.35834	4.0033	0.00083973	0.024956	At3g47570	sp|C0LGP4|Y3475_ARATH Probable LRR receptor-like serine/threonine-protein kinase At3g47570 OS=Arabidopsis thaliana GN=At3g47570 PE=2 SV=1
OsR498G0815802400.01	Chr8	-	15431386	15433028	523.711	32.2576	4.0211	8e-37	1.69e-34	--	--
OsR498G0815813000.01	Chr8	-	15626657	15637907	1201.99	1898.55	-0.65947	0.0014266	0.039496	ESP3	sp|Q8VY00|ESP3_ARATH Pre-mRNA-splicing factor ATP-dependent RNA helicase DEAH1 OS=Arabidopsis thaliana GN=ESP3 PE=1 SV=1
OsR498G0815846800.01	Chr8	-	16280860	16282420	217.842	0	Inf	1.42e-41	3.48e-39	--	--
OsR498G0815848400.01	Chr8	-	16302502	16306071	0	20.3884		4.54e-05	0.0018592	CSLD3	sp|Q7EZW6|CSLD3_ORYSJ Cellulose synthase-like protein D3 OS=Oryza sativa subsp. japonica GN=CSLD3 PE=2 SV=2
OsR498G0815866000.01	Chr8	-	16607735	16608860	0.599904	46.0769	-6.2632	7.71e-09	5.1e-07	--	--
OsR498G0815875000.01	Chr8	-	16849050	16851548	860.969	471.26	0.86944	0.00010211	0.0039347	At3g47200	sp|Q9SD53|Y3720_ARATH UPF0481 protein At3g47200 OS=Arabidopsis thaliana GN=At3g47200 PE=2 SV=1
OsR498G0815875600.01	Chr8	-	16860319	16862634	820.211	337.769	1.28	3.65e-06	0.00017656	At3g47200	sp|Q9SD53|Y3720_ARATH UPF0481 protein At3g47200 OS=Arabidopsis thaliana GN=At3g47200 PE=2 SV=1
OsR498G0815877000.01	Chr8	-	16874643	16876840	326.695	151.282	1.1107	6.84e-05	0.0027249	At3g47200	sp|Q9SD53|Y3720_ARATH UPF0481 protein At3g47200 OS=Arabidopsis thaliana GN=At3g47200 PE=2 SV=1
OsR498G0815909100.01	Chr8	+	18000460	18001452	278.612	768.251	-1.4633	4.45e-10	3.31e-08	--	--
OsR498G0815912400.01	Chr8	-	18094858	18095732	0.793908	26.2326	-5.0462	4.4e-05	0.0018034	--	--
OsR498G0815927600.01	Chr8	-	18353931	18360982	324.606	553.995	-0.77118	0.0012412	0.035223	TCX6	sp|Q9SL70|TCX6_ARATH Protein tesmin/TSO1-like CXC 6 OS=Arabidopsis thaliana GN=TCX6 PE=1 SV=1
OsR498G0815932400.01	Chr8	-	18480349	18493779	1262.5	154.171	3.0337	4.01e-06	0.00019173	CCD1	sp|Q8LP17|CCD1_PEA Carotenoid 9,10(9&apos;,10&apos;)-cleavage dioxygenase 1 OS=Pisum sativum GN=CCD1 PE=2 SV=1
OsR498G0815935800.01	Chr8	-	18632831	18637194	86.7227	22.6764	1.9352	9.15e-05	0.0035583	RPM1	sp|Q39214|RPM1_ARATH Disease resistance protein RPM1 OS=Arabidopsis thaliana GN=RPM1 PE=1 SV=1
OsR498G0815940400.01	Chr8	-	18781438	18783240	232.969	0	Inf	1.49e-43	3.83e-41	RPM1	sp|Q39214|RPM1_ARATH Disease resistance protein RPM1 OS=Arabidopsis thaliana GN=RPM1 PE=1 SV=1
OsR498G0816312000.01	Chr8	-	25074278	25076050	246.442	81.1759	1.6021	0.00080987	0.024195	PUMP5	sp|Q9SJY5|PUMP5_ARATH Mitochondrial uncoupling protein 5 OS=Arabidopsis thaliana GN=PUMP5 PE=2 SV=1
OsR498G0816319500.01	Chr8	+	25178249	25183140	508.686	199.495	1.3504	0.00012627	0.0047494	DTX27	sp|Q9FKQ1|DTX27_ARATH Protein DETOXIFICATION 27 OS=Arabidopsis thaliana GN=DTX27 PE=2 SV=1
OsR498G0816362900.01	Chr8	+	25726918	25727954	478.417	847.092	-0.82425	0.00017968	0.0065158	--	sp|P27807|H2B1_WHEAT Histone H2B.1 OS=Triticum aestivum PE=1 SV=3
OsR498G0816441200.01	Chr8	-	26716372	26720725	307.338	153.193	1.0045	0.00038893	0.012883	BGLU27	sp|Q84YK7|BGL27_ORYSJ Beta-glucosidase 27 OS=Oryza sativa subsp. japonica GN=BGLU27 PE=2 SV=1
OsR498G0816510300.01	Chr8	+	27751898	27754097	188.37	73.7904	1.3521	0.00037665	0.012609	PBF1	sp|O64464|PSB1_ORYSJ Proteasome subunit beta type-1 OS=Oryza sativa subsp. japonica GN=PBF1 PE=2 SV=1
OsR498G0816568800.01	Chr8	-	28755873	28758255	61.7663	15.1453	2.028	0.00074191	0.022643	BAG1	sp|Q0WUQ1|BAG1_ARATH BAG family molecular chaperone regulator 1 OS=Arabidopsis thaliana GN=BAG1 PE=1 SV=1
OsR498G0816588400.01	Chr8	-	29073061	29075911	17.8159	0.623479	4.8367	0.0011689	0.033406	--	--
OsR498G0816589700.01	Chr8	+	29097836	29098732	31.2564	4.5849	2.7692	0.0013523	0.037695	--	--
OsR498G0868251100.01	Chr8	+	15064038	15073817	47.4508	2.79951	4.0832	7.94e-07	4.33e-05	--	--
OsR498G0916643200.01	Chr9	-	224588	227924	4619.4	1.5587	11.533	3.52e-26	5.33e-24	--	--
OsR498G0916643400.01	Chr9	-	228204	229185	1365.83	0	Inf	1.16e-134	1.94e-131	PIF1	sp|Q9H611|PIF1_HUMAN ATP-dependent DNA helicase PIF1 OS=Homo sapiens GN=PIF1 PE=1 SV=2
OsR498G0916643600.01	Chr9	-	229689	230483	1579.14	0	Inf	7.47e-145	1.63e-141	pif1	sp|A5WFR0|PIF1_PSYWF ATP-dependent DNA helicase pif1 OS=Psychrobacter sp. (strain PRwf-1) GN=pif1 PE=3 SV=1
OsR498G0916643800.01	Chr9	-	231023	232061	1366.12	0	Inf	9.18e-25	1.33e-22	--	--
OsR498G0916674400.01	Chr9	-	861744	867187	114.012	28.6347	1.9934	0.00034457	0.011701	kynB	sp|Q81CK1|KYNB_BACCR Kynurenine formamidase OS=Bacillus cereus (strain ATCC 14579 / DSM 31 / JCM 2152 / NBRC 15305 / NCIMB 9373 / NRRL B-3711) GN=kynB PE=1 SV=1
OsR498G0916724600.01	Chr9	-	1995570	2001486	1155.86	2085.32	-0.8513	1.38e-05	0.00061965	--	--
OsR498G0916725600.01	Chr9	-	2012899	2013885	0	375.799		6.52e-61	2.5e-58	--	--
OsR498G0916818100.01	Chr9	+	4213879	4217742	21.4352	0	Inf	9.54e-05	0.0037029	FLA2	sp|Q9SU13|FLA2_ARATH Fasciclin-like arabinogalactan protein 2 OS=Arabidopsis thaliana GN=FLA2 PE=1 SV=1
OsR498G0916835600.01	Chr9	-	4568434	4570510	655.667	344.745	0.92743	0.00015596	0.005707	--	--
OsR498G0916843100.01	Chr9	+	4797239	4808682	0	37.231		1.15e-08	7.45e-07	CIN7	sp|A2YZ01|INV7_ORYSI Beta-fructofuranosidase, insoluble isoenzyme 7 OS=Oryza sativa subsp. indica GN=CIN7 PE=2 SV=2
OsR498G0916843600.01	Chr9	-	4811026	4814497	275.237	125.974	1.1275	0.00015489	0.0056896	IGPS	sp|P49572|TRPC_ARATH Indole-3-glycerol phosphate synthase, chloroplastic OS=Arabidopsis thaliana GN=IGPS PE=1 SV=2
OsR498G0916845200.01	Chr9	-	4847151	4852214	2261.7	0	Inf	1.57e-167	6.35e-164	--	--
OsR498G0916845900.01	Chr9	+	4906001	4907063	29.4489	0	Inf	3.7e-07	2.08e-05	SOT15	sp|Q8L5A7|SOT15_ARATH Cytosolic sulfotransferase 15 OS=Arabidopsis thaliana GN=SOT15 PE=1 SV=1
OsR498G0916846600.01	Chr9	-	4911270	4911682	148.193	0	Inf	2.72e-30	5.01e-28	--	--
OsR498G0916858200.01	Chr9	-	5165770	5166349	14.5326	388.883	-4.742	5.01e-38	1.1e-35	--	--
OsR498G0916878900.01	Chr9	+	5690474	5692512	150.231	390.564	-1.3784	1.77e-06	8.99e-05	LECRK41	sp|O80939|LRK41_ARATH L-type lectin-domain containing receptor kinase IV.1 OS=Arabidopsis thaliana GN=LECRK41 PE=2 SV=1
OsR498G0916897800.01	Chr9	-	6311431	6312165	0	61.5404		1.32e-13	1.22e-11	--	--
OsR498G0916925100.01	Chr9	+	6868452	6868983	0	608.994		1.54e-53	5.13e-51	--	--
OsR498G0916944400.01	Chr9	-	7252836	7254437	779.596	413.615	0.91444	0.00042757	0.014	ERF112	sp|P93007|EF112_ARATH Ethylene-responsive transcription factor ERF112 OS=Arabidopsis thaliana GN=ERF112 PE=2 SV=1
OsR498G0916948200.01	Chr9	-	7288016	7290299	1238.33	2526.26	-1.0286	1.53e-07	9e-06	At1g65420	sp|O80813|YC20L_ARATH Ycf20-like protein OS=Arabidopsis thaliana GN=At1g65420 PE=2 SV=2
OsR498G0916986100.01	Chr9	+	7660797	7661602	14.3228	107.903	-2.9134	7.41e-09	4.91e-07	--	--
OsR498G0917034000.01	Chr9	-	8669393	8673538	294.097	0	Inf	1.83e-52	5.97e-50	--	--
OsR498G0917035500.01	Chr9	+	8737562	8740446	0	22.9601		0.00036671	0.012349	At3g47200	sp|Q9SD53|Y3720_ARATH UPF0481 protein At3g47200 OS=Arabidopsis thaliana GN=At3g47200 PE=2 SV=1
OsR498G0917041300.01	Chr9	+	8944426	8946773	419.474	219.93	0.93154	0.00078782	0.023678	At3g47200	sp|Q9SD53|Y3720_ARATH UPF0481 protein At3g47200 OS=Arabidopsis thaliana GN=At3g47200 PE=2 SV=1
OsR498G0917051400.01	Chr9	-	9146881	9154672	628.651	1033.36	-0.71701	0.00067966	0.020923	ASHH3	sp|Q945S8|ASHH3_ARATH Histone-lysine N-methyltransferase ASHH3 OS=Arabidopsis thaliana GN=ASHH3 PE=2 SV=2
OsR498G0917088300.01	Chr9	+	9765925	9774284	999.406	4.4345	7.8162	7.85e-51	2.42e-48	DCL2B	sp|Q69LX2|DCL2B_ORYSJ Endoribonuclease Dicer homolog 2b OS=Oryza sativa subsp. japonica GN=DCL2B PE=2 SV=2
OsR498G0917088600.01	Chr9	-	9768493	9782995	1143.97	14.7599	6.2762	3.2e-05	0.0013358	DCL2B	sp|Q69LX2|DCL2B_ORYSJ Endoribonuclease Dicer homolog 2b OS=Oryza sativa subsp. japonica GN=DCL2B PE=2 SV=2
OsR498G0917089000.01	Chr9	-	9785715	9789682	2981.05	11.2324	8.052	2.12e-86	1.16e-83	--	--
OsR498G0917090600.01	Chr9	-	9814069	9819376	733.345	304.908	1.2661	7.1e-08	4.33e-06	--	sp|P29194|CAPP2_SORBI Phosphoenolpyruvate carboxylase 2 OS=Sorghum bicolor PE=3 SV=1
OsR498G0917094200.01	Chr9	-	9848569	9851555	35.6524	3.89755	3.1934	0.0002343	0.0082843	PCO5	sp|Q9LXT4|PCO5_ARATH Plant cysteine oxidase 5 OS=Arabidopsis thaliana GN=PCO5 PE=1 SV=1
OsR498G0917110200.01	Chr9	-	10010480	10014871	98.4071	34.8765	1.4965	0.00087161	0.025822	GSTT3	sp|Q9FHE1|GSTT3_ARATH Glutathione S-transferase T3 OS=Arabidopsis thaliana GN=GSTT3 PE=2 SV=1
OsR498G0917149200.01	Chr9	-	10526139	10530106	626.746	276.018	1.1831	1.82e-06	9.2e-05	NUDT20	sp|Q8VXZ0|NUD20_ARATH Nudix hydrolase 20, chloroplastic OS=Arabidopsis thaliana GN=NUDT20 PE=2 SV=1
OsR498G0917150300.01	Chr9	+	10558002	10558726	0	67.9729		7.3e-15	7.28e-13	HISN7	sp|Q6NPM8|HIS7_ARATH Bifunctional phosphatase IMPL2, chloroplastic OS=Arabidopsis thaliana GN=HISN7 PE=1 SV=1
OsR498G0917156200.01	Chr9	-	10691129	10693701	99.3674	0	Inf	2.21e-21	2.88e-19	--	--
OsR498G0917156400.01	Chr9	-	10694046	10696465	64.3985	0	Inf	1.16e-14	1.14e-12	CERK1	sp|D7UPN3|CERK1_ORYSJ Chitin elicitor receptor kinase 1 OS=Oryza sativa subsp. japonica GN=CERK1 PE=1 SV=1
OsR498G0917156900.01	Chr9	+	10700509	10704351	27.4395	0	Inf	4.97e-05	0.0020221	At1g66310	sp|Q9C8Y6|FBD5_ARATH FBD-associated F-box protein At1g66310 OS=Arabidopsis thaliana GN=At1g66310 PE=2 SV=1
OsR498G0917157500.01	Chr9	+	10725890	10732927	785.98	0	Inf	2.21e-101	1.74e-98	--	--
OsR498G0917158200.01	Chr9	-	10736189	10737447	29.758	0	Inf	0.00016576	0.0060264	--	--
OsR498G0917161500.01	Chr9	+	10818350	10820812	1146.42	684.565	0.74388	0.00064651	0.020166	--	--
OsR498G0917162500.01	Chr9	+	10841221	10844080	635.339	1149.4	-0.85529	8.92e-05	0.0034846	FOLD1	sp|A2RVV7|FOLD1_ARATH Bifunctional protein FolD 1, mitochondrial OS=Arabidopsis thaliana GN=FOLD1 PE=2 SV=1
OsR498G0917163000.01	Chr9	-	10856007	10862008	15.4082	769.178	-5.6416	3.5e-67	1.5e-64	RGA3	sp|Q7XA40|RGA3_SOLBU Putative disease resistance protein RGA3 OS=Solanum bulbocastanum GN=RGA3 PE=2 SV=2
OsR498G0917179000.01	Chr9	-	11283672	11291177	135.111	6.64765	4.3452	0.00031735	0.010821	ABCG47	sp|Q6EQ60|AB47G_ORYSJ ABC transporter G family member 47 OS=Oryza sativa subsp. japonica GN=ABCG47 PE=3 SV=2
OsR498G0917189500.01	Chr9	+	11504217	11506915	0	521.423		9.42e-52	3e-49	ITN1	sp|Q9C7A2|ITN1_ARATH Ankyrin repeat-containing protein ITN1 OS=Arabidopsis thaliana GN=ITN1 PE=1 SV=1
OsR498G0917438000.01	Chr9	-	15929658	15930626	205.39	48.2771	2.089	0.00021921	0.0077899	CML30	sp|Q9MBG5|CML30_ARATH Probable calcium-binding protein CML30 OS=Arabidopsis thaliana GN=CML30 PE=2 SV=1
OsR498G0917438600.01	Chr9	-	15943987	15945044	192.204	62.0624	1.6308	0.00049432	0.015909	--	--
OsR498G0917465900.01	Chr9	+	16337396	16338737	226.087	107.364	1.0744	0.00086616	0.025687	CIPK27	sp|Q6ERS0|CIPKR_ORYSJ Putative CBL-interacting protein kinase 27 OS=Oryza sativa subsp. japonica GN=CIPK27 PE=3 SV=1
OsR498G0917484800.01	Chr9	-	16703472	16707106	298.182	159.117	0.9061	0.0012498	0.035433	SAMDC	sp|O24575|DCAM_MAIZE S-adenosylmethionine decarboxylase proenzyme OS=Zea mays GN=SAMDC PE=2 SV=1
OsR498G0917487700.01	Chr9	+	16753079	16760630	865.918	36.7011	4.5603	1.11e-55	3.84e-53	Tf2-6	sp|P0CT39|TF26_SCHPO Transposon Tf2-6 polyprotein OS=Schizosaccharomyces pombe (strain 972 / ATCC 24843) GN=Tf2-6 PE=3 SV=1
OsR498G0917513200.01	Chr9	-	17221425	17222244	10.0351	47.1465	-2.2321	0.001098	0.031604	ZFP2	sp|Q39261|ZFP2_ARATH Zinc finger protein 2 OS=Arabidopsis thaliana GN=ZFP2 PE=1 SV=1
OsR498G0917514000.01	Chr9	-	17238498	17239177	0	18.2865		0.00013253	0.0049453	--	--
OsR498G0917545900.01	Chr9	+	17761578	17764290	1232.85	634.196	0.95899	0.00062129	0.019522	CYP71A1	sp|P24465|C71A1_PERAE Cytochrome P450 71A1 OS=Persea americana GN=CYP71A1 PE=1 SV=2
OsR498G0917598500.01	Chr9	+	18537792	18540193	108.276	31.2274	1.7938	0.00011674	0.004465	MPT2	sp|Q9M2Z8|MPCP2_ARATH Mitochondrial phosphate carrier protein 2, mitochondrial OS=Arabidopsis thaliana GN=MPT2 PE=2 SV=1
OsR498G0917608700.01	Chr9	+	18652919	18664738	165.641	39.4539	2.0698	2.73e-07	1.56e-05	HSFB1	sp|Q67TP9|HSFB1_ORYSJ Heat stress transcription factor B-1 OS=Oryza sativa subsp. japonica GN=HSFB1 PE=2 SV=1
OsR498G0917667700.01	Chr9	+	19558339	19559371	233.831	36.3566	2.6852	2.4e-05	0.0010346	CjBAp12	sp|Q9ZP41|EGC_CITJA EG45-like domain containing protein OS=Citrus jambhiri GN=CjBAp12 PE=1 SV=1
OsR498G0917677600.01	Chr9	-	19695242	19698713	156.705	51.2881	1.6114	4.34e-05	0.001783	At1g04910	sp|Q8W486|Y1491_ARATH Uncharacterized protein At1g04910 OS=Arabidopsis thaliana GN=At1g04910 PE=2 SV=1
OsR498G0917717300.01	Chr9	+	20246497	20247644	315.593	567.941	-0.84767	0.00039215	0.012975	SAP1	sp|A3C039|SAP1_ORYSJ Zinc finger A20 and AN1 domain-containing stress-associated protein 1 OS=Oryza sativa subsp. japonica GN=SAP1 PE=2 SV=2
OsR498G0917739300.01	Chr9	+	20664774	20666690	125.985	47.5022	1.4072	0.0004288	0.014024	CTL1	sp|Q9MA41|CTL1_ARATH Chitinase-like protein 1 OS=Arabidopsis thaliana GN=CTL1 PE=1 SV=1
OsR498G0917792400.01	Chr9	-	21604448	21610822	153.511	53.0241	1.5336	7.3e-05	0.0029	FT	sp|Q9SXZ2|FT_ARATH Protein FLOWERING LOCUS T OS=Arabidopsis thaliana GN=FT PE=1 SV=2
OsR498G0917834200.01	Chr9	-	22279519	22283131	374.894	800.413	-1.0943	2.76e-06	0.00013639	BBX19	sp|C0SVM5|BBX19_ARATH B-box zinc finger protein 19 OS=Arabidopsis thaliana GN=BBX19 PE=2 SV=1
OsR498G0917842000.01	Chr9	-	22391545	22394190	1.69376	23.7368	-3.8088	0.00107	0.030956	CYP71A21	sp|Q9STL2|C71AL_ARATH Cytochrome P450 71A21 OS=Arabidopsis thaliana GN=CYP71A21 PE=2 SV=1
OsR498G0917901700.01	Chr9	+	23174292	23178981	1725.12	1074.58	0.68292	0.00090024	0.026614	SAUR39	sp|B7F8P5|SAU39_ORYSJ Auxin-responsive protein SAUR36 OS=Oryza sativa subsp. japonica GN=SAUR39 PE=2 SV=1
OsR498G0917954900.01	Chr9	+	24148731	24151204	653.185	342.749	0.93034	0.00031216	0.010742	Os07g0190800	sp|Q6Z4I3|TRH21_ORYSJ Thioredoxin H2-1 OS=Oryza sativa subsp. japonica GN=Os07g0190800 PE=2 SV=1
OsR498G0968975800.01	Chr9	-	9810720	9813371	20.4709	0	Inf	0.00042459	0.013934	LECRK42	sp|Q9M345|LRK42_ARATH L-type lectin-domain containing receptor kinase IV.2 OS=Arabidopsis thaliana GN=LECRK42 PE=2 SV=1
OsR498G1017995500.01	Chr10	+	241649	242939	48.236	118.563	-1.2975	0.0011444	0.032804	PDX12	sp|Q8W3D0|PDX12_ORYSJ Probable pyridoxal 5&apos;-phosphate synthase subunit PDX1.2 OS=Oryza sativa subsp. japonica GN=PDX12 PE=2 SV=1
OsR498G1018011100.01	Chr10	+	535607	543241	0	171.816		3.37e-33	6.77e-31	BHLH25	sp|Q9T072|BH025_ARATH Transcription factor bHLH25 OS=Arabidopsis thaliana GN=BHLH25 PE=2 SV=2
OsR498G1018016300.01	Chr10	+	666539	666977	15.6103	59.9225	-1.9406	0.0010529	0.030584	--	--
OsR498G1018035800.01	Chr10	-	1157421	1160332	12.8755	0	Inf	0.001513	0.041484	--	--
OsR498G1018044600.01	Chr10	-	1440435	1444428	698.37	396.267	0.81752	0.00036654	0.012349	--	--
OsR498G1018044900.01	Chr10	+	1456715	1457967	0	14.6493		0.00079894	0.023919	RSI-1	sp|P47926|RSI1_SOLLC Protein RSI-1 OS=Solanum lycopersicum GN=RSI-1 PE=2 SV=1
OsR498G1018049000.01	Chr10	-	1547068	1551078	0	467.952		7.15e-71	3.26e-68	--	--
OsR498G1018049500.01	Chr10	+	1561635	1564943	14.2603	276.493	-4.2772	4.81e-27	7.48e-25	--	--
OsR498G1018056400.01	Chr10	-	1683378	1684933	22.0179	0	Inf	0.00018083	0.0065491	ASMT2	sp|Q8VWJ6|ASMT2_ORYSJ Acetylserotonin O-methyltransferase 2 OS=Oryza sativa subsp. japonica GN=ASMT2 PE=1 SV=1
OsR498G1018063500.01	Chr10	+	1828751	1830425	610.542	67.4699	3.1778	2.57e-14	2.44e-12	GT4	sp|Q66PF2|URT1_FRAAN Putative UDP-rhamnose:rhamnosyltransferase 1 OS=Fragaria ananassa GN=GT4 PE=2 SV=1
OsR498G1018066300.01	Chr10	+	1883268	1883606	0	203.828		4.46e-38	9.87e-36	--	--
OsR498G1018094400.01	Chr10	-	2496548	2497999	0	91.8103		2.24e-19	2.71e-17	--	--
OsR498G1018094600.01	Chr10	-	2497994	2498369	0	19.4373		0.00063379	0.019834	--	--
OsR498G1018121400.01	Chr10	-	3057068	3062534	0	165.969		3.01e-32	5.96e-30	RPN10	sp|P55034|PSMD4_ARATH 26S proteasome non-ATPase regulatory subunit 4 homolog OS=Arabidopsis thaliana GN=RPN10 PE=1 SV=1
OsR498G1018121700.01	Chr10	+	3063608	3066747	0	144.099		1.27e-28	2.12e-26	--	sp|P10978|POLX_TOBAC Retrovirus-related Pol polyprotein from transposon TNT 1-94 OS=Nicotiana tabacum PE=2 SV=1
OsR498G1018131800.01	Chr10	-	3216275	3217604	38.5041	1.54846	4.6361	3.55e-05	0.0014733	CYP76M5	sp|Q6YTF5|C76M5_ORYSJ Cytochrome P450 76M5 OS=Oryza sativa subsp. japonica GN=CYP76M5 PE=1 SV=1
OsR498G1018161300.01	Chr10	+	3948668	3949927	1.37513	65.0849	-5.5647	3.1e-11	2.47e-09	CDKG-1	sp|A2X6X1|CDKG1_ORYSI Cyclin-dependent kinase G-1 OS=Oryza sativa subsp. indica GN=CDKG-1 PE=3 SV=1
OsR498G1018168100.01	Chr10	+	4111077	4114202	115.354	45.7217	1.3351	0.0012765	0.03608	--	--
OsR498G1018169000.01	Chr10	-	4118527	4121342	1086.71	174.554	2.6382	1.3e-12	1.13e-10	GALM	sp|Q9GKX6|GALM_PIG Aldose 1-epimerase OS=Sus scrofa GN=GALM PE=2 SV=1
OsR498G1018182700.01	Chr10	+	4356811	4359188	275.136	0	Inf	1.04e-49	3.03e-47	--	--
OsR498G1018188600.01	Chr10	-	4439038	4449189	936.471	239.826	1.9652	0.0005113	0.016363	At1g64710	sp|Q8VZ49|ADHL4_ARATH Alcohol dehydrogenase-like 4 OS=Arabidopsis thaliana GN=At1g64710 PE=2 SV=1
OsR498G1018193500.01	Chr10	+	4516252	4521586	1.19981	130.187	-6.7616	1.08e-19	1.35e-17	--	--
OsR498G1018196400.01	Chr10	-	4541334	4542432	0	141.196		3.71e-28	6.11e-26	--	--
OsR498G1018197000.01	Chr10	-	4547498	4550359	0	389.279		2.17e-62	8.54e-60	--	--
OsR498G1018197800.01	Chr10	-	4559051	4563623	0	38.259		7.14e-09	4.75e-07	RGA1	sp|Q7XA42|RGA1_SOLBU Putative disease resistance protein RGA1 OS=Solanum bulbocastanum GN=RGA1 PE=2 SV=2
OsR498G1018203500.01	Chr10	+	4666646	4674089	171.138	72.4277	1.2406	0.0013405	0.037478	RPM1	sp|Q39214|RPM1_ARATH Disease resistance protein RPM1 OS=Arabidopsis thaliana GN=RPM1 PE=1 SV=1
OsR498G1018213700.01	Chr10	+	4887096	4888040	0	736.586		2.76e-50	8.41e-48	--	--
OsR498G1018215300.01	Chr10	+	4906491	4911991	1507.64	411.104	1.8747	0.00023696	0.0083682	SFH8	sp|F4IHJ0|SFH8_ARATH Phosphatidylinositol/phosphatidylcholine transfer protein SFH8 OS=Arabidopsis thaliana GN=SFH8 PE=2 SV=1
OsR498G1018215700.01	Chr10	+	4915971	4922665	439.105	116.366	1.9159	3.75e-12	3.18e-10	--	--
OsR498G1018219100.01	Chr10	+	4980090	4982219	414.043	0	Inf	9.19e-40	2.1e-37	--	--
OsR498G1018219500.01	Chr10	+	4991131	4999507	612.116	0	Inf	1.12e-51	3.52e-49	RGA1	sp|Q7XA42|RGA1_SOLBU Putative disease resistance protein RGA1 OS=Solanum bulbocastanum GN=RGA1 PE=2 SV=2
OsR498G1018219800.01	Chr10	-	4998453	5005772	37.3162	0	Inf	2.22e-07	1.28e-05	RPP1	sp|F4J339|RPP1_ARATH Probable disease resistance protein RPP1 OS=Arabidopsis thaliana GN=RPP1 PE=2 SV=1
OsR498G1018221300.01	Chr10	+	5074408	5075807	20.4253	0	Inf	2.84e-05	0.0012039	LCAT1	sp|Q9FZI8|LCAT1_ARATH Lecithin-cholesterol acyltransferase-like 1 OS=Arabidopsis thaliana GN=LCAT1 PE=2 SV=1
OsR498G1018234200.01	Chr10	-	5349872	5350464	264.128	0	Inf	1.64e-48	4.73e-46	--	--
OsR498G1018238100.01	Chr10	+	5404365	5407369	639.552	2015.02	-1.6557	1.62e-15	1.66e-13	CYP76B6	sp|Q8VWZ7|C76B6_CATRO Geraniol 8-hydroxylase OS=Catharanthus roseus GN=CYP76B6 PE=1 SV=1
OsR498G1018238900.01	Chr10	+	5424992	5431871	9.25129	98.811	-3.4169	2.72e-06	0.00013478	CYP76B6	sp|Q8VWZ7|C76B6_CATRO Geraniol 8-hydroxylase OS=Catharanthus roseus GN=CYP76B6 PE=1 SV=1
OsR498G1018245700.01	Chr10	+	5559320	5562535	306.175	0	Inf	8.95e-42	2.26e-39	--	--
OsR498G1018279000.01	Chr10	-	6268171	6274750	5208.07	0	Inf	1.86e-39	4.2e-37	WAK5	sp|Q9LMN7|WAK5_ARATH Wall-associated receptor kinase 5 OS=Arabidopsis thaliana GN=WAK5 PE=2 SV=1
OsR498G1018291000.01	Chr10	-	6507903	6511604	112.144	39.4624	1.5068	0.00046268	0.015027	--	--
OsR498G1018312800.01	Chr10	-	6860297	6865269	64.2747	5.2709	3.6081	1.49e-07	8.75e-06	--	--
OsR498G1018352600.01	Chr10	-	7729901	7738597	223.848	68.8273	1.7015	8.11e-05	0.0032037	At4g00960	sp|O23082|Y4960_ARATH Putative receptor-like protein kinase At4g00960 OS=Arabidopsis thaliana GN=At4g00960 PE=3 SV=2
OsR498G1018376200.01	Chr10	-	8135534	8136887	0	173.155		2.08e-33	4.21e-31	--	--
OsR498G1018377400.01	Chr10	-	8149395	8150698	78.5267	175.641	-1.1614	0.0004362	0.014233	EMB506	sp|Q9SQK3|EM506_ARATH Ankyrin repeat domain-containing protein EMB506, chloroplastic OS=Arabidopsis thaliana GN=EMB506 PE=1 SV=1
OsR498G1018387300.01	Chr10	+	8321365	8332993	2283.12	1082.84	1.0762	2.24e-07	1.29e-05	At1g65750	sp|P0C2F6|RNHX1_ARATH Putative ribonuclease H protein At1g65750 OS=Arabidopsis thaliana GN=At1g65750 PE=3 SV=1
OsR498G1018396800.01	Chr10	-	8770356	8781696	583.47	1195.37	-1.0347	7.93e-07	4.33e-05	--	--
OsR498G1018403300.01	Chr10	+	8934409	8935377	344.839	5.6835	5.923	1.99e-11	1.61e-09	--	--
OsR498G1018433400.01	Chr10	-	9916941	9918898	3.96875	450.41	-6.8264	6.7e-57	2.37e-54	--	--
OsR498G1018439200.01	Chr10	-	10001895	10006045	36.938	0	Inf	6.55e-09	4.38e-07	RPP13L4	sp|Q38834|R13L4_ARATH Disease resistance RPP13-like protein 4 OS=Arabidopsis thaliana GN=RPP13L4 PE=1 SV=2
OsR498G1018440800.01	Chr10	-	10015447	10017435	21.0001	0	Inf	2.07e-05	0.0008982	R1B-14	sp|Q6L3Z7|R1B14_SOLDE Putative late blight resistance protein homolog R1B-14 OS=Solanum demissum GN=R1B-14 PE=3 SV=1
OsR498G1018440900.01	Chr10	+	10019501	10020551	124.764	0	Inf	1.06e-11	8.7e-10	--	--
OsR498G1018456600.01	Chr10	-	10246743	10248919	0	31.4623		1.95e-07	1.13e-05	--	--
OsR498G1018464200.01	Chr10	-	10636793	10638731	19.1739	0	Inf	7.47e-05	0.0029637	--	--
OsR498G1018467900.01	Chr10	+	10953908	10956258	513.55	0	Inf	6.83e-78	3.46e-75	--	--
OsR498G1018472100.01	Chr10	+	11189760	11196964	5.39744	219.338	-5.3447	5.68e-29	9.76e-27	UGT83A1	sp|Q9SGA8|U83A1_ARATH UDP-glycosyltransferase 83A1 OS=Arabidopsis thaliana GN=UGT83A1 PE=2 SV=1
OsR498G1018472400.01	Chr10	-	11194313	11199709	2037.81	68.9662	4.885	4.2e-29	7.25e-27	UGT83A1	sp|Q9SGA8|U83A1_ARATH UDP-glycosyltransferase 83A1 OS=Arabidopsis thaliana GN=UGT83A1 PE=2 SV=1
OsR498G1018472610.01	Chr10	-	11235113	11235679	0	128.839		2.96e-18	3.48e-16	UGT83A1	sp|Q9SGA8|U83A1_ARATH UDP-glycosyltransferase 83A1 OS=Arabidopsis thaliana GN=UGT83A1 PE=2 SV=1
OsR498G1018478400.01	Chr10	-	11416455	11417132	106.976	0	Inf	4.67e-20	5.93e-18	--	--
OsR498G1018481400.01	Chr10	-	11494989	11499706	36.0421	142.975	-1.988	1.56e-06	7.99e-05	GOT1	sp|Q6NMM1|GOT1_ARATH Vesicle transport protein GOT1 OS=Arabidopsis thaliana GN=GOT1 PE=1 SV=1
OsR498G1018501800.01	Chr10	-	11896519	11898801	250.836	2465.45	-3.297	1.05e-47	2.89e-45	At5g39865	sp|Q9FLE8|Y5986_ARATH Uncharacterized protein At5g39865 OS=Arabidopsis thaliana GN=At5g39865 PE=2 SV=1
OsR498G1018554500.01	Chr10	+	13169701	13172306	0.299952	469.786	-10.613	2.88e-48	8.15e-46	--	--
OsR498G1018567200.01	Chr10	-	13465444	13469251	144.012	48.2238	1.5784	4.19e-05	0.0017268	--	--
OsR498G1018596100.01	Chr10	+	14182011	14184129	773.247	440.022	0.81335	0.00049907	0.016019	--	--
OsR498G1018623700.01	Chr10	+	14837553	14838226	12.6567	115.611	-3.1913	1.16e-07	6.88e-06	--	--
OsR498G1018680400.01	Chr10	-	15830539	15833031	933.547	1525.99	-0.70895	0.00098226	0.028799	CDF2	sp|Q93ZL5|CDF2_ARATH Cyclic dof factor 2 OS=Arabidopsis thaliana GN=CDF2 PE=1 SV=2
OsR498G1018682800.01	Chr10	-	15861877	15862544	0	29.9002		3.96e-07	2.22e-05	--	--
OsR498G1018699100.01	Chr10	+	16063977	16075873	9611.88	16685.8	-0.79573	2.57e-05	0.0010965	At1g09160	sp|O80492|P2C05_ARATH Probable protein phosphatase 2C 5 OS=Arabidopsis thaliana GN=At1g09160 PE=2 SV=1
OsR498G1018700800.01	Chr10	-	16114072	16115687	176.995	1891.2	-3.4175	0.00012297	0.004656	BURP16	sp|Q7XES5|BURPG_ORYSJ BURP domain-containing protein 16 OS=Oryza sativa subsp. japonica GN=BURP16 PE=2 SV=1
OsR498G1018701900.01	Chr10	+	16147135	16151184	427.531	1167.32	-1.4491	8.24e-06	0.00038118	CTL1	sp|Q9MA41|CTL1_ARATH Chitinase-like protein 1 OS=Arabidopsis thaliana GN=CTL1 PE=1 SV=1
OsR498G1018759300.01	Chr10	+	17030096	17037976	0	18.0084		0.00014445	0.0053199	BPM1	sp|Q8L765|BPM1_ARATH BTB/POZ and MATH domain-containing protein 1 OS=Arabidopsis thaliana GN=BPM1 PE=1 SV=1
OsR498G1018760400.01	Chr10	-	17062098	17062739	470.511	1043.3	-1.1488	0.0007693	0.023204	BPM1	sp|Q8L765|BPM1_ARATH BTB/POZ and MATH domain-containing protein 1 OS=Arabidopsis thaliana GN=BPM1 PE=1 SV=1
OsR498G1018760500.01	Chr10	+	17066668	17068826	1000.15	2375.2	-1.2478	6.32e-09	4.24e-07	BPM1	sp|Q8L765|BPM1_ARATH BTB/POZ and MATH domain-containing protein 1 OS=Arabidopsis thaliana GN=BPM1 PE=1 SV=1
OsR498G1018794500.01	Chr10	+	17620817	17622619	310.392	134.917	1.202	2.56e-05	0.0010938	HIPP05	sp|Q9SJL2|HIP5_ARATH Heavy metal-associated isoprenylated plant protein 5 OS=Arabidopsis thaliana GN=HIPP05 PE=1 SV=2
OsR498G1018801000.01	Chr10	-	17752396	17755204	32.211	0	Inf	8.63e-08	5.21e-06	--	--
OsR498G1018815700.01	Chr10	+	17997440	17998581	136.333	11.363	3.5847	1.84e-13	1.69e-11	At2g35615	sp|Q3EBM5|ASPR1_ARATH Probable aspartic protease At2g35615 OS=Arabidopsis thaliana GN=At2g35615 PE=3 SV=1
OsR498G1018822900.01	Chr10	+	18212010	18214434	571.164	1.54846	8.5269	2.24e-74	1.06e-71	--	--
OsR498G1018920300.01	Chr10	+	20184459	20185196	235.172	86.3137	1.4461	8.45e-06	0.00038958	--	--
OsR498G1018962700.01	Chr10	+	20832469	20835626	130.751	49.206	1.4099	0.0016109	0.043576	At1g68400	sp|Q9M9C5|Y1680_ARATH Probable leucine-rich repeat receptor-like protein kinase At1g68400 OS=Arabidopsis thaliana GN=At1g68400 PE=2 SV=1
OsR498G1018971000.01	Chr10	-	20920986	20922630	0	16.8446		0.00047576	0.015399	--	--
OsR498G1018972900.01	Chr10	+	20956422	20958817	7.75113	159.67	-4.3645	4.52e-19	5.4e-17	--	--
OsR498G1018983100.01	Chr10	+	21147321	21155261	678.826	1383.9	-1.0276	2.07e-06	0.00010434	Rf1	sp|Q76C99|RF1_ORYSI Protein Rf1, mitochondrial OS=Oryza sativa subsp. indica GN=Rf1 PE=2 SV=1
OsR498G1018985500.01	Chr10	+	21197504	21200610	151.356	21.0125	2.8486	8.22e-07	4.47e-05	BC1L9	sp|Q8W3E8|COBL4_ORYSJ COBRA-like protein 4 OS=Oryza sativa subsp. japonica GN=BC1L9 PE=2 SV=1
OsR498G1018986900.01	Chr10	+	21222004	21223997	1228.04	1995.2	-0.70017	0.00036849	0.012395	EPHX2	sp|P34913|HYES_HUMAN Bifunctional epoxide hydrolase 2 OS=Homo sapiens GN=EPHX2 PE=1 SV=2
OsR498G1019004800.01	Chr10	-	21457781	21459711	1125.35	1976.77	-0.81277	0.00022722	0.0080645	--	sp|P93788|REMO_SOLTU Remorin OS=Solanum tuberosum PE=1 SV=1
OsR498G1019008200.01	Chr10	-	21520085	21520842	1978.54	1008.84	0.97174	0.00072093	0.022098	--	sp|P82900|NLT2G_WHEAT Non-specific lipid-transfer protein 2G OS=Triticum aestivum PE=1 SV=2
OsR498G1019009500.01	Chr10	+	21549706	21552548	0	287.667		6.71e-50	1.98e-47	TWN2	sp|P93736|SYVM1_ARATH Valine--tRNA ligase, mitochondrial 1 OS=Arabidopsis thaliana GN=TWN2 PE=2 SV=2
OsR498G1019010900.01	Chr10	+	21589575	21593882	130.68	627.189	-2.2629	2.34e-16	2.53e-14	--	--
OsR498G1019015800.01	Chr10	-	21672008	21680595	280.466	530.81	-0.92037	0.0018762	0.049431	TFCD	sp|Q8L5R3|TBCD_ARATH Tubulin-folding cofactor D OS=Arabidopsis thaliana GN=TFCD PE=2 SV=1
OsR498G1019019900.01	Chr10	+	21738279	21738632	3.17563	154.301	-5.6026	2.83e-06	0.00013945	--	--
OsR498G1019024000.01	Chr10	-	21799245	21800251	125.486	301.341	-1.2639	0.0016925	0.045491	SAUR32	sp|Q9ZUZ3|SAU32_ARATH Auxin-responsive protein SAUR32 OS=Arabidopsis thaliana GN=SAUR32 PE=2 SV=1
OsR498G1019031400.01	Chr10	-	21936117	21943250	148.221	61.283	1.2742	0.00046451	0.01507	NIP3-1	sp|Q0IWF3|NIP31_ORYSJ Aquaporin NIP3-1 OS=Oryza sativa subsp. japonica GN=NIP3-1 PE=2 SV=2
OsR498G1019038500.01	Chr10	+	22049638	22055243	1123.9	2953.46	-1.3939	3.57e-12	3.04e-10	Os10g0516300	sp|Q337B8|ETFQO_ORYSJ Electron transfer flavoprotein-ubiquinone oxidoreductase, mitochondrial OS=Oryza sativa subsp. japonica GN=Os10g0516300 PE=3 SV=1
OsR498G1019054900.01	Chr10	+	22256034	22257885	134.637	0	Inf	7.19e-28	1.17e-25	At5g55150	sp|Q9FLP7|FB294_ARATH Putative F-box protein At5g55150 OS=Arabidopsis thaliana GN=At5g55150 PE=4 SV=2
OsR498G1019056600.01	Chr10	-	22276315	22280693	778.093	443.418	0.81128	0.0004029	0.013269	PUX10	sp|Q9M0N1|PUX10_ARATH Plant UBX domain-containing protein 10 OS=Arabidopsis thaliana GN=PUX10 PE=2 SV=1
OsR498G1019064100.01	Chr10	+	22417514	22421327	1376.89	2195.52	-0.67315	0.00066963	0.020705	CCB2	sp|Q9FJ81|CCB2_ARATH Protein COFACTOR ASSEMBLY OF COMPLEX C SUBUNIT B CCB2, chloroplastic OS=Arabidopsis thaliana GN=CCB2 PE=1 SV=1
OsR498G1019081100.01	Chr10	+	22749847	22751670	3865.42	0	Inf	2.29e-202	1.3e-198	GSTU6	sp|Q06398|GSTU6_ORYSJ Probable glutathione S-transferase GSTU6 OS=Oryza sativa subsp. japonica GN=GSTU6 PE=2 SV=2
OsR498G1019099800.01	Chr10	-	23034308	23035588	63.4138	8.20635	2.95	5.96e-06	0.00028029	EXPA30	sp|Q8W2X8|EXP30_ORYSJ Putative expansin-A30 OS=Oryza sativa subsp. japonica GN=EXPA30 PE=3 SV=1
OsR498G1019100900.01	Chr10	+	23046736	23057600	4397.63	7404.79	-0.75173	5.91e-05	0.0023731	MADS56	sp|A2Z9Q7|MAD56_ORYSI MADS-box transcription factor 56 OS=Oryza sativa subsp. indica GN=MADS56 PE=2 SV=2
OsR498G1019111200.01	Chr10	-	23211137	23211794	2961.85	7279.17	-1.2973	8.89e-12	7.34e-10	--	sp|P0CG89|H4_SOYBN Histone H4 OS=Glycine max PE=3 SV=1
OsR498G1019192800.01	Chr10	-	24271650	24274465	7.48776	103.225	-3.7851	2.19e-06	0.00011	GHD7	sp|E5RQA1|GHD7_ORYSJ Transcription factor GHD7 OS=Oryza sativa subsp. japonica GN=GHD7 PE=1 SV=1
OsR498G1019205900.01	Chr10	+	24446439	24449553	292.39	1007.51	-1.7848	2.16e-14	2.06e-12	--	--
OsR498G1019208200.01	Chr10	-	24481009	24483730	413.891	702.58	-0.76341	0.00060632	0.019102	MED31	sp|Q8VYB1|MED31_ARATH Mediator of RNA polymerase II transcription subunit 31 OS=Arabidopsis thaliana GN=MED31 PE=1 SV=1
OsR498G1019210800.01	Chr10	-	24526567	24530023	3484.07	6608.17	-0.92348	1.75e-05	0.00077237	BAM3	sp|O23553|BAM3_ARATH Beta-amylase 3, chloroplastic OS=Arabidopsis thaliana GN=BAM3 PE=1 SV=3
OsR498G1019215500.01	Chr10	+	24602642	24613215	2.17838	24.8339	-3.511	0.0010506	0.03055	CHR24	sp|Q8W103|CHR24_ARATH Protein CHROMATIN REMODELING 24 OS=Arabidopsis thaliana GN=CHR24 PE=2 SV=1
OsR498G1019218100.01	Chr10	+	24637681	24639244	10.098	63.4414	-2.6514	0.00028316	0.0098644	ATL53	sp|P0C041|ATL53_ARATH Putative RING-H2 finger protein ATL53 OS=Arabidopsis thaliana GN=ATL53 PE=3 SV=2
OsR498G1019222300.01	Chr10	+	24715394	24717364	0	30.9253		2.58e-07	1.48e-05	At3g10240	sp|Q9SS35|FB137_ARATH Putative F-box protein At3g10240 OS=Arabidopsis thaliana GN=At3g10240 PE=4 SV=1
OsR498G1019255200.01	Chr10	-	25260142	25265507	208.92	65.342	1.6769	0.0016087	0.043557	PLGG1	sp|Q9FVQ4|PLGG1_ARATH Plastidal glycolate/glycerate translocator 1, chloroplastic OS=Arabidopsis thaliana GN=PLGG1 PE=1 SV=1
OsR498G1019267900.01	Chr10	+	25519458	25526584	329.111	0	Inf	6.53e-57	2.34e-54	DDB_G0278111	sp|Q54YS0|Y8111_DICDI DNA-binding protein DDB_G0278111 OS=Dictyostelium discoideum GN=DDB_G0278111 PE=3 SV=2
OsR498G1119343800.01	Chr11	-	1011225	1013976	479.886	838.734	-0.80552	0.00055236	0.017538	SPAC869.01	sp|Q9URY4|YI01_SCHPO Putative amidase C869.01 OS=Schizosaccharomyces pombe (strain 972 / ATCC 24843) GN=SPAC869.01 PE=3 SV=1
OsR498G1119377100.01	Chr11	+	1569152	1574618	518.061	275.184	0.91272	0.00053174	0.016921	CIPK33	sp|Q2RAX3|CIPKX_ORYSJ CBL-interacting protein kinase 33 OS=Oryza sativa subsp. japonica GN=CIPK33 PE=2 SV=1
OsR498G1119434100.01	Chr11	+	2433128	2434650	432.087	716.374	-0.72939	0.0012994	0.036546	--	--
OsR498G1119437300.01	Chr11	+	2476506	2479083	31.7537	3.80692	3.0602	0.00070989	0.021783	NAC090	sp|Q9FMR3|NAC90_ARATH NAC domain-containing protein 90 OS=Arabidopsis thaliana GN=NAC090 PE=2 SV=1
OsR498G1119520100.01	Chr11	+	4010373	4013054	4.09338	152.523	-5.2196	7.08e-21	9.16e-19	--	--
OsR498G1119689900.01	Chr11	+	7468071	7470712	8353.33	20329.2	-1.2831	3.03e-05	0.0012697	LHCB5	sp|Q9XF89|CB5_ARATH Chlorophyll a-b binding protein CP26, chloroplastic OS=Arabidopsis thaliana GN=LHCB5 PE=1 SV=1
OsR498G1119803100.01	Chr11	+	10070191	10072802	25.2335	0.93317	4.7571	0.0003965	0.013104	--	sp|Q9ZT66|E134_MAIZE Endo-1,3;1,4-beta-D-glucanase OS=Zea mays PE=1 SV=1
OsR498G1119927600.01	Chr11	-	13231481	13237783	1197.8	2163.23	-0.8528	0.0014049	0.03901	ABCG28	sp|Q9FF46|AB28G_ARATH ABC transporter G family member 28 OS=Arabidopsis thaliana GN=ABCG28 PE=3 SV=1
OsR498G1120016500.01	Chr11	+	15476456	15478536	115.819	37.5578	1.6247	0.0012816	0.036153	PCMP-E15	sp|O64766|PP185_ARATH Pentatricopeptide repeat-containing protein At2g35030, mitochondrial OS=Arabidopsis thaliana GN=PCMP-E15 PE=2 SV=1
OsR498G1120196500.01	Chr11	+	20226477	20227517	147.993	33.8721	2.1274	6.69e-06	0.00031209	--	--
OsR498G1120214000.01	Chr11	-	20636333	20647934	83.9173	23.4916	1.8368	0.00075933	0.023001	--	--
OsR498G1120373800.01	Chr11	-	23782854	23785029	1016.28	1649.37	-0.69861	0.00056907	0.018008	--	--
OsR498G1120430300.01	Chr11	+	24997838	25005331	310.101	78.2344	1.9869	1.48e-05	0.00066212	RPM1	sp|Q39214|RPM1_ARATH Disease resistance protein RPM1 OS=Arabidopsis thaliana GN=RPM1 PE=1 SV=1
OsR498G1120493300.01	Chr11	+	26198597	26208324	1157.01	1809.91	-0.64552	0.0013046	0.036609	Tf2-6	sp|P0CT39|TF26_SCHPO Transposon Tf2-6 polyprotein OS=Schizosaccharomyces pombe (strain 972 / ATCC 24843) GN=Tf2-6 PE=3 SV=1
OsR498G1120518800.01	Chr11	-	26637012	26640473	324.641	4.65287	6.1246	9.13e-44	2.37e-41	PUB33	sp|Q8GUH1|PUB33_ARATH U-box domain-containing protein 33 OS=Arabidopsis thaliana GN=PUB33 PE=2 SV=2
OsR498G1120529700.01	Chr11	+	26794803	26798820	1609.66	0	Inf	6.36e-83	3.34e-80	ORC4	sp|Q5N8Q4|ORC4_ORYSJ Origin of replication complex subunit 4 OS=Oryza sativa subsp. japonica GN=ORC4 PE=2 SV=1
OsR498G1120538900.01	Chr11	+	26926189	26927890	0	275.009		2.67e-48	7.64e-46	--	--
OsR498G1120539100.01	Chr11	+	26928283	26928965	0	80.7895		2.83e-17	3.23e-15	--	--
OsR498G1120543200.01	Chr11	-	26984882	26988726	213.458	56.0842	1.9283	0.0016823	0.045292	XA21	sp|Q1MX30|XA21_ORYSI Receptor kinase-like protein Xa21 OS=Oryza sativa subsp. indica GN=XA21 PE=1 SV=1
OsR498G1120576800.01	Chr11	-	27465187	27466484	98.4816	221.628	-1.1702	0.00013413	0.0049921	--	--
OsR498G1120580000.01	Chr11	-	27517345	27518143	1149.47	6.5715	7.4505	1.31e-63	5.39e-61	--	--
OsR498G1120581500.01	Chr11	+	27531384	27537122	3.31607	2461.23	-9.5357	1.22e-156	3.83e-153	At1g50180	sp|Q9SX38|DRL4_ARATH Putative disease resistance protein At1g50180 OS=Arabidopsis thaliana GN=At1g50180 PE=3 SV=2
OsR498G1120607400.01	Chr11	-	27840764	27843997	0	20.2218		0.00038575	0.012816	--	--
OsR498G1120609800.01	Chr11	-	27887909	27888633	21.4668	0	Inf	1.93e-05	0.00084899	--	--
OsR498G1120614900.01	Chr11	+	27973320	27977166	0	46.2978		1.61e-10	1.22e-08	RPP13L4	sp|Q38834|R13L4_ARATH Disease resistance RPP13-like protein 4 OS=Arabidopsis thaliana GN=RPP13L4 PE=1 SV=2
OsR498G1120623700.01	Chr11	+	28094052	28099323	1783.6	869.382	1.0367	5.05e-07	2.81e-05	GSH2	sp|O23732|GSHB_BRAJU Glutathione synthetase, chloroplastic OS=Brassica juncea GN=GSH2 PE=2 SV=1
OsR498G1120623900.01	Chr11	+	28099568	28100734	467.353	5.46866	6.4172	1.93e-10	1.46e-08	--	--
OsR498G1120633300.01	Chr11	+	28218372	28219324	34.0204	0.931123	5.1913	5.1e-06	0.00024119	DIR21	sp|Q9SS03|DIR21_ARATH Dirigent protein 21 OS=Arabidopsis thaliana GN=DIR21 PE=3 SV=1
OsR498G1120634200.01	Chr11	-	28233937	28244494	0	194.669		2.31e-35	4.83e-33	RPP13L3	sp|Q9STE7|R13L3_ARATH Putative disease resistance RPP13-like protein 3 OS=Arabidopsis thaliana GN=RPP13L3 PE=3 SV=1
OsR498G1120634300.01	Chr11	+	28238463	28240202	0	79.1629		5.74e-17	6.39e-15	--	--
OsR498G1120634500.01	Chr11	+	28241219	28243324	1.59676	35.8062	-4.487	1.05e-05	0.00047917	RPP13L3	sp|Q9STE7|R13L3_ARATH Putative disease resistance RPP13-like protein 3 OS=Arabidopsis thaliana GN=RPP13L3 PE=3 SV=1
OsR498G1120635200.01	Chr11	-	28253979	28254698	0	225.261		2.99e-41	7.19e-39	--	--
OsR498G1120635800.01	Chr11	-	28268075	28274501	0	1196.18		2.85e-123	3.23e-120	RPP8L3	sp|Q9FJB5|RP8L3_ARATH Disease resistance RPP8-like protein 3 OS=Arabidopsis thaliana GN=RPP8L3 PE=2 SV=1
OsR498G1120635900.01	Chr11	+	28279934	28284105	0	152.102		5.66e-30	1.01e-27	--	--
OsR498G1120637500.01	Chr11	+	28331326	28336880	0	140.151		6.7e-28	1.1e-25	RPM1	sp|Q39214|RPM1_ARATH Disease resistance protein RPM1 OS=Arabidopsis thaliana GN=RPM1 PE=1 SV=1
OsR498G1120637700.01	Chr11	+	28349982	28353611	0	175.466		1.04e-33	2.14e-31	RPM1	sp|Q39214|RPM1_ARATH Disease resistance protein RPM1 OS=Arabidopsis thaliana GN=RPM1 PE=1 SV=1
OsR498G1120638200.01	Chr11	-	28359430	28366194	0	327.882		4.48e-55	1.53e-52	RPM1	sp|Q39214|RPM1_ARATH Disease resistance protein RPM1 OS=Arabidopsis thaliana GN=RPM1 PE=1 SV=1
OsR498G1120638300.01	Chr11	+	28367687	28370627	0	297.256		3.45e-51	1.07e-48	--	--
OsR498G1120639900.01	Chr11	+	28452189	28457922	0	117.81		1.88e-12	1.63e-10	--	--
OsR498G1120640400.01	Chr11	-	28458525	28464087	0	131.173		2.15e-26	3.28e-24	--	--
OsR498G1120641000.01	Chr11	-	28481042	28485346	317.644	85.9425	1.886	4.55e-10	3.37e-08	--	--
OsR498G1120644000.01	Chr11	-	28549210	28553366	0	368.423		5.24e-60	1.98e-57	--	--
OsR498G1120644200.01	Chr11	-	28564516	28569491	203.553	380.563	-0.90273	0.00094104	0.027705	--	--
OsR498G1120646200.01	Chr11	-	28611427	28612862	372.531	83.4522	2.1583	5.02e-13	4.46e-11	Os11g0649700	sp|Q2R0D1|CSPLK_ORYSJ CASP-like protein 1U2 OS=Oryza sativa subsp. japonica GN=Os11g0649700 PE=2 SV=1
OsR498G1120661900.01	Chr11	+	29112169	29117489	703.878	1199.61	-0.76917	0.00019556	0.007011	--	--
OsR498G1120663000.01	Chr11	-	29120944	29123330	34.9252	156.582	-2.1646	1.17e-06	6.22e-05	RPM1	sp|Q39214|RPM1_ARATH Disease resistance protein RPM1 OS=Arabidopsis thaliana GN=RPM1 PE=1 SV=1
OsR498G1120663100.01	Chr11	+	29123295	29124416	0	69.8886		3.1e-15	3.16e-13	RPM1	sp|Q39214|RPM1_ARATH Disease resistance protein RPM1 OS=Arabidopsis thaliana GN=RPM1 PE=1 SV=1
OsR498G1120663400.01	Chr11	-	29124437	29127754	0.299952	72.3585	-7.9143	1.73e-10	1.31e-08	--	--
OsR498G1120669100.01	Chr11	+	29193612	29197008	0.299952	29.5419	-6.6219	3.85e-06	0.00018546	RPM1	sp|Q39214|RPM1_ARATH Disease resistance protein RPM1 OS=Arabidopsis thaliana GN=RPM1 PE=1 SV=1
OsR498G1120670900.01	Chr11	+	29218311	29224423	165.803	17.0252	3.2837	4.82e-14	4.51e-12	ACBP4	sp|Q9MA55|ACBP4_ARATH Acyl-CoA-binding domain-containing protein 4 OS=Arabidopsis thaliana GN=ACBP4 PE=1 SV=1
OsR498G1120673600.01	Chr11	-	29246771	29247149	24.899	0.929075	4.7441	0.00015578	0.005707	--	--
OsR498G1120682100.01	Chr11	+	29385721	29392521	129.311	573.543	-2.1491	4.61e-15	4.63e-13	At2g26790	sp|O81028|PP171_ARATH Pentatricopeptide repeat-containing protein At2g26790, mitochondrial OS=Arabidopsis thaliana GN=At2g26790 PE=3 SV=1
OsR498G1120686800.01	Chr11	-	29514339	29517514	242.957	1535.24	-2.6597	1.21e-20	1.55e-18	--	--
OsR498G1120689300.01	Chr11	+	29584797	29589937	0	59.6734		3.29e-13	2.95e-11	CBP60B	sp|Q9FKL6|CB60B_ARATH Calmodulin-binding protein 60 B OS=Arabidopsis thaliana GN=CBP60B PE=2 SV=1
OsR498G1120691200.01	Chr11	-	29634231	29636297	3.58114	100.202	-4.8064	0.0003165	0.010821	PBL21	sp|Q9LDZ5|PBL21_ARATH Probable serine/threonine-protein kinase PBL21 OS=Arabidopsis thaliana GN=PBL21 PE=1 SV=1
OsR498G1120692000.01	Chr11	-	29665018	29668865	346.255	0	Inf	4.48e-30	8.13e-28	--	--
OsR498G1120693800.01	Chr11	-	29717602	29722203	0	637.873		9.9e-87	5.5e-84	RGA2	sp|Q7XBQ9|RGA2_SOLBU Disease resistance protein RGA2 OS=Solanum bulbocastanum GN=RGA2 PE=1 SV=1
OsR498G1120695800.01	Chr11	-	29740043	29745583	22.9374	1.23877	4.2107	0.00055953	0.017746	CBP60F	sp|F4JR57|CB60F_ARATH Calmodulin-binding protein 60 F OS=Arabidopsis thaliana GN=CBP60F PE=2 SV=1
OsR498G1120696900.01	Chr11	+	29763193	29767241	0	144.66		1.12e-28	1.88e-26	CRK35	sp|Q9LDQ3|CRK35_ARATH Putative cysteine-rich receptor-like protein kinase 35 OS=Arabidopsis thaliana GN=CRK35 PE=3 SV=3
OsR498G1120697100.01	Chr11	+	29772853	29779996	94.774	0	Inf	1.27e-10	9.74e-09	CBP60B	sp|Q9FKL6|CB60B_ARATH Calmodulin-binding protein 60 B OS=Arabidopsis thaliana GN=CBP60B PE=2 SV=1
OsR498G1120698300.01	Chr11	+	29800043	29804967	1705.04	273.832	2.6384	0.00011892	0.0045209	CRK10	sp|Q8GYA4|CRK10_ARATH Cysteine-rich receptor-like protein kinase 10 OS=Arabidopsis thaliana GN=CRK10 PE=1 SV=3
OsR498G1120698700.01	Chr11	+	29806081	29810010	1332.87	106.596	3.6443	8.29e-48	2.3e-45	CRK19	sp|Q8GWJ7|CRK19_ARATH Cysteine-rich receptor-like protein kinase 19 OS=Arabidopsis thaliana GN=CRK19 PE=2 SV=2
OsR498G1120704100.01	Chr11	+	29872373	29875630	671.181	168.392	1.9949	9.78e-09	6.35e-07	CNR13	sp|B6SJQ0|CNR13_MAIZE Cell number regulator 13 OS=Zea mays GN=CNR13 PE=2 SV=1
OsR498G1120704400.01	Chr11	-	29875923	29882444	58.898	6.57955	3.1622	3.04e-06	0.00014893	KIN14P	sp|B9G8P1|KN14P_ORYSJ Kinesin-like protein KIN-14P OS=Oryza sativa subsp. japonica GN=KIN14P PE=3 SV=2
OsR498G1120706200.01	Chr11	-	29896118	29900852	90.506	2.21315	5.3538	1.64e-14	1.6e-12	RECQL1	sp|Q9FT74|RQL1_ARATH ATP-dependent DNA helicase Q-like 1 OS=Arabidopsis thaliana GN=RECQL1 PE=2 SV=1
OsR498G1120706700.01	Chr11	+	29907492	29909033	129.117	38.6578	1.7398	4.16e-05	0.0017176	--	--
OsR498G1120707800.01	Chr11	-	29930999	29938375	14.8075	194.823	-3.7178	0.00019195	0.006899	BXL1	sp|Q9FGY1|BXL1_ARATH Beta-D-xylosidase 1 OS=Arabidopsis thaliana GN=BXL1 PE=1 SV=1
OsR498G1120709100.01	Chr11	+	29962289	29968091	422.659	67.0073	2.6571	8.56e-05	0.0033723	RGA4	sp|Q7XA39|RGA4_SOLBU Putative disease resistance protein RGA4 OS=Solanum bulbocastanum GN=RGA4 PE=2 SV=1
OsR498G1120710800.01	Chr11	-	29992243	29997960	74.1162	332.063	-2.1636	8.59e-12	7.14e-10	RGA3	sp|Q7XA40|RGA3_SOLBU Putative disease resistance protein RGA3 OS=Solanum bulbocastanum GN=RGA3 PE=2 SV=2
OsR498G1120711700.01	Chr11	+	30013424	30021248	252.773	1084.17	-2.1007	1.37e-19	1.7e-17	RGA1	sp|Q7XA42|RGA1_SOLBU Putative disease resistance protein RGA1 OS=Solanum bulbocastanum GN=RGA1 PE=2 SV=2
OsR498G1120712900.01	Chr11	+	30055661	30058987	1735.96	724.95	1.2598	2.56e-08	1.61e-06	RGA3	sp|Q7XA40|RGA3_SOLBU Putative disease resistance protein RGA3 OS=Solanum bulbocastanum GN=RGA3 PE=2 SV=2
OsR498G1120713500.01	Chr11	+	30071764	30079705	698.444	3068.29	-2.1352	9.45e-25	1.37e-22	RGA4	sp|Q7XA39|RGA4_SOLBU Putative disease resistance protein RGA4 OS=Solanum bulbocastanum GN=RGA4 PE=2 SV=1
OsR498G1120714100.01	Chr11	+	30083403	30086981	2.57493	280.261	-6.7661	3.88e-06	0.00018618	--	--
OsR498G1120714700.01	Chr11	+	30095020	30100527	154.854	6.12913	4.6591	2.77e-07	1.57e-05	RGA4	sp|Q7XA39|RGA4_SOLBU Putative disease resistance protein RGA4 OS=Solanum bulbocastanum GN=RGA4 PE=2 SV=1
OsR498G1120719300.01	Chr11	+	30169679	30171774	18.8354	66.1909	-1.8132	0.0012057	0.03425	--	--
OsR498G1120723900.01	Chr11	+	30252524	30261646	0	775.022		1.74e-97	1.23e-94	PCMP-H42	sp|Q9SVP7|PP307_ARATH Pentatricopeptide repeat-containing protein At4g13650 OS=Arabidopsis thaliana GN=PCMP-H42 PE=2 SV=2
OsR498G1120725000.01	Chr11	-	30283394	30292107	72.4845	3124.49	-5.4298	9.84e-102	7.96e-99	GDH3	sp|Q6H3Y7|DHE3_ORYSJ Glutamate dehydrogenase 3, mitochondrial OS=Oryza sativa subsp. japonica GN=GDH3 PE=2 SV=1
OsR498G1120729800.01	Chr11	-	30422461	30428984	637	163.767	1.9596	1.6e-14	1.57e-12	SFR2	sp|Q8L6H7|SFR2_ORYSJ Beta-glucosidase-like SFR2, chloroplastic OS=Oryza sativa subsp. japonica GN=SFR2 PE=2 SV=1
OsR498G1120731300.01	Chr11	+	30488487	30491180	40.1992	4.9399	3.0246	0.00015533	0.0056987	RPM1	sp|Q39214|RPM1_ARATH Disease resistance protein RPM1 OS=Arabidopsis thaliana GN=RPM1 PE=1 SV=1
OsR498G1120732200.01	Chr11	-	30515464	30519004	783.729	303.216	1.37	0.00023347	0.0082654	RPM1	sp|Q39214|RPM1_ARATH Disease resistance protein RPM1 OS=Arabidopsis thaliana GN=RPM1 PE=1 SV=1
OsR498G1120733500.01	Chr11	+	30530614	30531752	14.0136	316.024	-4.4951	2.47e-31	4.7e-29	--	--
OsR498G1120733700.01	Chr11	+	30532718	30533948	0	226.261		1.89e-41	4.56e-39	KIN14G	sp|Q7Y1C8|KN14G_ORYSJ Kinesin-like protein KIN-14G OS=Oryza sativa subsp. japonica GN=KIN14G PE=2 SV=2
OsR498G1120733900.01	Chr11	+	30533969	30546808	261.261	1536.46	-2.556	1.23e-28	2.05e-26	R1B-14	sp|Q6L3Z7|R1B14_SOLDE Putative late blight resistance protein homolog R1B-14 OS=Solanum demissum GN=R1B-14 PE=3 SV=1
OsR498G1120737800.01	Chr11	-	30645011	30651526	0	406.683		2.45e-64	1.02e-61	RPM1	sp|Q39214|RPM1_ARATH Disease resistance protein RPM1 OS=Arabidopsis thaliana GN=RPM1 PE=1 SV=1
OsR498G1120737900.01	Chr11	+	30652996	30657593	0.299952	717.397	-11.224	2.3e-91	1.39e-88	RPP13	sp|Q9M667|RPP13_ARATH Disease resistance protein RPP13 OS=Arabidopsis thaliana GN=RPP13 PE=2 SV=2
OsR498G1120738100.01	Chr11	+	30658078	30659062	0	92.2809		1.88e-19	2.3e-17	--	--
OsR498G1120738700.01	Chr11	+	30673501	30679893	106.833	41.4877	1.3646	0.0016929	0.045491	--	--
OsR498G1120739300.01	Chr11	+	30689271	30694048	0	40.8769		0.00013141	0.0049166	WAK3	sp|Q9LMN8|WAK3_ARATH Wall-associated receptor kinase 3 OS=Arabidopsis thaliana GN=WAK3 PE=2 SV=2
OsR498G1120740500.01	Chr11	+	30708234	30711180	14335.1	6009.34	1.2543	5.78e-11	4.53e-09	WAK2	sp|Q9LMP1|WAK2_ARATH Wall-associated receptor kinase 2 OS=Arabidopsis thaliana GN=WAK2 PE=1 SV=1
OsR498G1120741100.01	Chr11	+	30723442	30724932	3072.31	0.623479	12.267	3.06e-50	9.22e-48	WAKL16	sp|Q9LSV3|WAKLS_ARATH Putative wall-associated receptor kinase-like 16 OS=Arabidopsis thaliana GN=WAKL16 PE=3 SV=1
OsR498G1120742400.01	Chr11	-	30744894	30748486	0	4281.96		3.03e-204	2.14e-200	--	--
OsR498G1120743300.01	Chr11	+	30763015	30770958	0.687563	29586.1	-15.393	1.03709999997524e-314	2.93719999999999e-310	WAK5	sp|Q9LMN7|WAK5_ARATH Wall-associated receptor kinase 5 OS=Arabidopsis thaliana GN=WAK5 PE=2 SV=1
OsR498G1120745500.01	Chr11	+	30852249	30856398	0	201.757		8.57e-38	1.85e-35	At3g47570	sp|C0LGP4|Y3475_ARATH Probable LRR receptor-like serine/threonine-protein kinase At3g47570 OS=Arabidopsis thaliana GN=At3g47570 PE=2 SV=1
OsR498G1120745900.01	Chr11	+	30859575	30862979	0	60.6232		2.13e-13	1.95e-11	At3g47570	sp|C0LGP4|Y3475_ARATH Probable LRR receptor-like serine/threonine-protein kinase At3g47570 OS=Arabidopsis thaliana GN=At3g47570 PE=2 SV=1
OsR498G1120756600.01	Chr11	-	31110459	31118396	172.679	739.074	-2.0976	6.49e-16	6.88e-14	At3g59020	sp|F4J738|SAD2H_ARATH Importin beta-like SAD2 homolog OS=Arabidopsis thaliana GN=At3g59020 PE=1 SV=1
OsR498G1120759300.01	Chr11	+	31190365	31194244	81.9225	0.619384	7.0473	3.42e-06	0.00016666	WAK5	sp|Q9LMN7|WAK5_ARATH Wall-associated receptor kinase 5 OS=Arabidopsis thaliana GN=WAK5 PE=2 SV=1
OsR498G1120772800.01	Chr11	-	31452118	31454928	29.7557	104.334	-1.81	5.38e-05	0.0021764	SCL9	sp|O80933|SCL9_ARATH Scarecrow-like protein 9 OS=Arabidopsis thaliana GN=SCL9 PE=2 SV=1
OsR498G1170787800.01	Chr11	+	17648693	17648899	28.4785	3.40866	3.0626	0.0014172	0.039273	--	--
OsR498G1171137100.01	Chr11	+	29512117	29521832	19.0392	230.069	-3.595	2.51e-11	2e-09	TCTP	sp|P35681|TCTP_ORYSJ Translationally-controlled tumor protein homolog OS=Oryza sativa subsp. japonica GN=TCTP PE=1 SV=1
OsR498G1171145300.01	Chr11	+	29707653	29711646	0	199.328		7.68e-23	1.06e-20	CCR3	sp|Q9LY50|ACCR3_ARATH Putative serine/threonine-protein kinase-like protein CCR3 OS=Arabidopsis thaliana GN=CCR3 PE=2 SV=1
OsR498G1220814400.01	Chr12	-	626284	630090	281.47	622.152	-1.1443	3.03e-05	0.0012697	DRB8	sp|Q0IQN6|DRB8_ORYSJ Double-stranded RNA-binding protein 8 OS=Oryza sativa subsp. japonica GN=DRB8 PE=2 SV=1
OsR498G1220815800.01	Chr12	-	670652	671567	100.358	17.3869	2.5291	8.35e-07	4.52e-05	--	--
OsR498G1220816400.01	Chr12	-	682965	683942	319.842	599.201	-0.90568	0.00011758	0.0044821	--	--
OsR498G1220817300.01	Chr12	+	689819	691751	133.296	0	Inf	1.17e-27	1.89e-25	PNC1	sp|P22195|PER1_ARAHY Cationic peroxidase 1 OS=Arachis hypogaea GN=PNC1 PE=1 SV=2
OsR498G1220817600.01	Chr12	-	691224	693357	193.831	1.9096	6.6654	1.2e-31	2.32e-29	PNC1	sp|P22195|PER1_ARAHY Cationic peroxidase 1 OS=Arachis hypogaea GN=PNC1 PE=1 SV=2
OsR498G1220825200.01	Chr12	-	794203	794781	15.084	156.139	-3.3717	8.97e-09	5.85e-07	--	--
OsR498G1220831700.01	Chr12	+	861700	872247	1076.2	2353.93	-1.1291	2.75e-08	1.73e-06	--	--
OsR498G1220833300.01	Chr12	+	899079	905489	651.993	4174.13	-2.6785	2.35e-37	5e-35	--	--
OsR498G1220833500.01	Chr12	+	911040	915749	1240.41	2180.78	-0.81403	5.1e-05	0.0020719	--	--
OsR498G1220834100.01	Chr12	+	922554	925716	311.08	168.265	0.88655	0.001849	0.04885	--	--
OsR498G1220842800.01	Chr12	-	1025948	1029291	514.04	297.929	0.78691	0.001527	0.041825	efp	sp|Q2JP65|EFP_SYNJB Elongation factor P OS=Synechococcus sp. (strain JA-2-3B&apos;a(2-13)) GN=efp PE=3 SV=1
OsR498G1220891200.01	Chr12	-	1696466	1702101	505.841	894.127	-0.8218	0.00019004	0.0068392	ZIFL2	sp|Q3EAQ5|PTR36_ARATH Probable peptide/nitrate transporter At3g43790 OS=Arabidopsis thaliana GN=ZIFL2 PE=2 SV=2
OsR498G1220891400.01	Chr12	-	1702984	1705608	373.158	32.0927	3.5395	3.97e-26	5.98e-24	Os08g0130500	sp|P41095|RLA0_ORYSJ 60S acidic ribosomal protein P0 OS=Oryza sativa subsp. japonica GN=Os08g0130500 PE=1 SV=3
OsR498G1220930000.01	Chr12	-	2273954	2277591	1707.48	877.897	0.95975	2.77e-05	0.0011777	TSJT1	sp|P24805|TSJT1_TOBAC Stem-specific protein TSJT1 OS=Nicotiana tabacum GN=TSJT1 PE=2 SV=1
OsR498G1220943200.01	Chr12	-	2468355	2470760	122.152	273.412	-1.1624	8.01e-05	0.0031709	ATL80	sp|Q9LM69|ATL80_ARATH RING-H2 finger protein ATL80 OS=Arabidopsis thaliana GN=ATL80 PE=2 SV=1
OsR498G1220981300.01	Chr12	+	2985936	2993685	733.596	186.986	1.9721	4.61e-15	4.63e-13	--	--
OsR498G1220982600.01	Chr12	-	2997809	3003140	504.007	288.075	0.807	0.001198	0.034101	E2FA	sp|Q9FNY0|E2FA_ARATH Transcription factor E2FA OS=Arabidopsis thaliana GN=E2FA PE=1 SV=1
OsR498G1220984300.01	Chr12	+	3029404	3032722	0.987515	149.368	-7.2409	4.36e-26	6.53e-24	--	--
OsR498G1221008100.01	Chr12	+	3392921	3394028	0	70.1266		3.71e-08	2.32e-06	--	--
OsR498G1221011700.01	Chr12	+	3459025	3459671	0	33.6975		7.04e-08	4.3e-06	--	--
OsR498G1221019600.01	Chr12	-	3591148	3597655	372.525	201.995	0.88302	0.00075629	0.022933	FAAH	sp|Q7XJJ7|FAAH_ARATH Fatty acid amide hydrolase OS=Arabidopsis thaliana GN=FAAH PE=1 SV=1
OsR498G1221024800.01	Chr12	-	3718135	3724641	4969.52	14498.4	-1.5447	8.5e-10	6.18e-08	--	--
OsR498G1221025700.01	Chr12	+	3755502	3757349	276.602	53.1927	2.3785	1.27e-12	1.12e-10	--	--
OsR498G1221038000.01	Chr12	-	3916187	3920225	1691.41	2914.86	-0.7852	6.66e-05	0.0026604	GRXS12	sp|Q2QX01|GRS12_ORYSJ Monothiol glutaredoxin-S12, chloroplastic OS=Oryza sativa subsp. japonica GN=GRXS12 PE=2 SV=1
OsR498G1221042000.01	Chr12	-	4013229	4018519	30.0217	160.551	-2.4189	7.85e-09	5.18e-07	APX5	sp|P0C0L0|APX5_ORYSJ Probable L-ascorbate peroxidase 5, chloroplastic OS=Oryza sativa subsp. japonica GN=APX5 PE=2 SV=1
OsR498G1221044700.01	Chr12	+	4078589	4082213	1292.7	0	Inf	2.53e-131	3.59e-128	--	--
OsR498G1221044900.01	Chr12	+	4085321	4087925	47.1735	657.203	-3.8003	4e-22	5.32e-20	--	--
OsR498G1221046200.01	Chr12	-	4107992	4110729	0.899857	158.667	-7.4621	1.34e-16	1.46e-14	RBK2	sp|Q8RXC8|RBK2_ARATH Receptor-like cytosolic serine/threonine-protein kinase RBK2 OS=Arabidopsis thaliana GN=RBK2 PE=1 SV=1
OsR498G1221046400.01	Chr12	-	4120209	4122116	2.19667	42.131	-4.2615	3.88e-06	0.00018618	TRAF5	sp|O00463|TRAF5_HUMAN TNF receptor-associated factor 5 OS=Homo sapiens GN=TRAF5 PE=1 SV=2
OsR498G1221057100.01	Chr12	+	4311248	4314741	11.7313	59.3562	-2.339	0.00027696	0.009696	PRL1-IFG	sp|Q9SKH2|Y2369_ARATH BTB/POZ domain-containing protein At2g13690 OS=Arabidopsis thaliana GN=PRL1-IFG PE=2 SV=2
OsR498G1221058300.01	Chr12	+	4333353	4339246	830.741	1345.16	-0.69531	0.0010235	0.029823	SDN5	sp|Q8L7M4|SDN5_ARATH Small RNA degrading nuclease 5 OS=Arabidopsis thaliana GN=SDN5 PE=2 SV=2
OsR498G1221105700.01	Chr12	+	5293746	5296170	1223.98	2105.1	-0.78231	0.00024143	0.0085152	ZHD3	sp|Q2QW44|ZHD3_ORYSJ Zinc-finger homeodomain protein 3 OS=Oryza sativa subsp. japonica GN=ZHD3 PE=3 SV=3
OsR498G1221107500.01	Chr12	+	5319300	5322028	68.1748	376.787	-2.4664	1e-15	1.04e-13	BBX22	sp|Q9SYM2|BBX22_ARATH B-box zinc finger protein 22 OS=Arabidopsis thaliana GN=BBX22 PE=1 SV=2
OsR498G1221108800.01	Chr12	-	5360237	5363411	8.4229	619.262	-6.2001	4.13e-65	1.75e-62	--	--
OsR498G1221109000.01	Chr12	-	5362499	5364083	63.1446	211.722	-1.7454	1.4e-06	7.26e-05	--	--
OsR498G1221113500.01	Chr12	+	5468564	5470193	18.9902	0	Inf	5.46e-05	0.0022011	--	--
OsR498G1221114100.01	Chr12	+	5478568	5479228	17.2088	0.623479	4.7867	0.0013485	0.037627	--	--
OsR498G1221119900.01	Chr12	+	5573835	5578114	217.743	1112.63	-2.3533	1.26e-22	1.72e-20	Os11g0625400	sp|Q2R0Z3|Y1154_ORYSJ Putative B3 domain-containing protein Os11g0625400 OS=Oryza sativa subsp. japonica GN=Os11g0625400 PE=3 SV=1
OsR498G1221129600.01	Chr12	-	5685685	5689684	0	28.4837		8.15e-07	4.44e-05	RLP12	sp|Q9C9H7|RLP12_ARATH Receptor-like protein 12 OS=Arabidopsis thaliana GN=RLP12 PE=2 SV=2
OsR498G1221133200.01	Chr12	-	5741093	5741910	1.03134	772.964	-9.5497	1.34e-92	8.64e-90	--	--
OsR498G1221134900.01	Chr12	+	5763243	5766104	0	117.175		5.63e-24	7.93e-22	RLP12	sp|Q9C9H7|RLP12_ARATH Receptor-like protein 12 OS=Arabidopsis thaliana GN=RLP12 PE=2 SV=2
OsR498G1221135300.01	Chr12	+	5770191	5772336	904.205	1418.43	-0.64957	0.0013434	0.037523	--	sp|O04354|CYB5_BOROF Cytochrome b5 OS=Borago officinalis PE=2 SV=1
OsR498G1221138800.01	Chr12	-	5837606	5840579	298.439	513.397	-0.78264	0.0011763	0.033583	EDM2	sp|F4K3G5|EDM2_ARATH Protein ENHANCED DOWNY MILDEW 2 OS=Arabidopsis thaliana GN=EDM2 PE=1 SV=1
OsR498G1221142300.01	Chr12	+	5920252	5924333	829.796	1495.55	-0.84985	5.32e-05	0.0021547	OEP37	sp|O80565|OEP37_ARATH Outer envelope pore protein 37, chloroplastic OS=Arabidopsis thaliana GN=OEP37 PE=2 SV=2
OsR498G1221146100.01	Chr12	+	6025414	6030419	52.0742	141.749	-1.4447	0.00020414	0.0073092	DBR	sp|Q9SLN8|DBR_TOBAC 2-alkenal reductase (NADP(+)-dependent) OS=Nicotiana tabacum GN=DBR PE=1 SV=1
OsR498G1221146400.01	Chr12	-	6026525	6029836	2.63745	60.748	-4.5256	8.07e-09	5.31e-07	--	sp|Q6WAU0|PULR_MENPI (+)-pulegone reductase OS=Mentha piperita PE=1 SV=1
OsR498G1221147200.01	Chr12	-	6060031	6061077	0.687563	74.0509	-6.7509	1.29e-11	1.06e-09	--	--
OsR498G1221159700.01	Chr12	+	6337954	6341168	254.985	6.34206	5.3293	4.66e-13	4.15e-11	--	--
OsR498G1221169000.01	Chr12	-	6551453	6564789	783.865	2836.63	-1.8555	2.99e-13	2.71e-11	--	--
OsR498G1221169400.01	Chr12	-	6565210	6565893	74.593	234.671	-1.6535	3.66e-07	2.07e-05	--	--
OsR498G1221169700.01	Chr12	+	6567775	6574151	875.285	3451.46	-1.9794	1.28e-22	1.73e-20	GSH1-1	sp|Q8GU95|GSH1A_ORYSI Glutamate--cysteine ligase A, chloroplastic OS=Oryza sativa subsp. indica GN=GSH1-1 PE=2 SV=2
OsR498G1221170900.01	Chr12	+	6591289	6596431	664.215	1106.76	-0.73663	0.00092371	0.027251	--	--
OsR498G1221242000.01	Chr12	-	8225478	8230072	740.934	3483.34	-2.2331	1.33e-26	2.06e-24	--	sp|P52581|IFRH_LUPAL Isoflavone reductase homolog OS=Lupinus albus PE=2 SV=1
OsR498G1221246300.01	Chr12	+	8279611	8294356	5429.12	8645.7	-0.67126	0.00045099	0.014698	CHY1	sp|Q9LKJ1|HIBC1_ARATH 3-hydroxyisobutyryl-CoA hydrolase 1 OS=Arabidopsis thaliana GN=CHY1 PE=1 SV=1
OsR498G1221250200.01	Chr12	-	8364817	8370850	11.9509	162.925	-3.769	3.32e-16	3.56e-14	GALT4	sp|Q8GXG6|B3GTH_ARATH Hydroxyproline O-galactosyltransferase GALT4 OS=Arabidopsis thaliana GN=GALT4 PE=2 SV=2
OsR498G1221251900.01	Chr12	+	8386761	8388731	700.322	1596.68	-1.189	2.08e-08	1.32e-06	GRXC8	sp|Q0DAE4|GRXC8_ORYSJ Glutaredoxin-C8 OS=Oryza sativa subsp. japonica GN=GRXC8 PE=2 SV=2
OsR498G1221258200.01	Chr12	-	8472166	8472630	0	40.7171		2.31e-09	1.63e-07	--	--
OsR498G1221260700.01	Chr12	+	8493208	8498258	328.37	818.139	-1.317	9.75e-09	6.35e-07	ABCB7	sp|Q9FHF1|AB7B_ARATH ABC transporter B family member 7 OS=Arabidopsis thaliana GN=ABCB7 PE=3 SV=1
OsR498G1221265400.01	Chr12	-	8662584	8663762	0	152.555		4.63e-30	8.35e-28	--	--
OsR498G1221272300.01	Chr12	+	8850497	8850958	21.2082	0	Inf	2.42e-05	0.001041	--	--
OsR498G1221272600.01	Chr12	-	8850527	8855917	283.192	0.311739	9.8272	2.28e-09	1.62e-07	RPM1	sp|Q39214|RPM1_ARATH Disease resistance protein RPM1 OS=Arabidopsis thaliana GN=RPM1 PE=1 SV=1
OsR498G1221272900.01	Chr12	+	8859222	8860186	139.266	0	Inf	7.55e-10	5.52e-08	AtMg00860	sp|P92523|M860_ARATH Uncharacterized mitochondrial protein AtMg00860 OS=Arabidopsis thaliana GN=AtMg00860 PE=4 SV=1
OsR498G1221274100.01	Chr12	+	8871346	8872457	0	49.4236		3.68e-11	2.91e-09	--	--
OsR498G1221276400.01	Chr12	-	8895572	8898297	0	117.406		5.05e-24	7.15e-22	--	--
OsR498G1221276600.01	Chr12	-	8899103	8901937	0	529.909		2.77e-68	1.22e-65	--	--
OsR498G1221278000.01	Chr12	-	8948547	8950162	113.028	36.0657	1.648	0.0001567	0.0057266	RPM1	sp|Q39214|RPM1_ARATH Disease resistance protein RPM1 OS=Arabidopsis thaliana GN=RPM1 PE=1 SV=1
OsR498G1221281300.01	Chr12	+	9022418	9030780	692.075	0	Inf	6.58e-94	4.44e-91	At1g67720	sp|C0LGI2|Y1677_ARATH Probable LRR receptor-like serine/threonine-protein kinase At1g67720 OS=Arabidopsis thaliana GN=At1g67720 PE=2 SV=1
OsR498G1221305400.01	Chr12	-	9582713	9584962	20.7009	75.9601	-1.8755	0.00037414	0.012555	--	--
OsR498G1221312700.01	Chr12	+	9726627	9737967	488.703	172.642	1.5012	6.86e-09	4.59e-07	RPP13	sp|Q9M667|RPP13_ARATH Disease resistance protein RPP13 OS=Arabidopsis thaliana GN=RPP13 PE=2 SV=2
OsR498G1221317700.01	Chr12	+	9786763	9788775	124.881	1.24696	6.646	4.19e-22	5.55e-20	--	--
OsR498G1221319500.01	Chr12	+	9817377	9818391	0	496.239		9.04e-74	4.2e-71	--	--
OsR498G1221327800.01	Chr12	-	10128575	10129497	15.4537	0.309692	5.641	0.0015298	0.041862	--	--
OsR498G1221360100.01	Chr12	+	10902035	10909662	46.0613	0	Inf	1.23e-07	7.3e-06	--	--
OsR498G1221362100.01	Chr12	+	11024062	11030781	1421.03	0	Inf	4.8e-93	3.16e-90	--	--
OsR498G1221367100.01	Chr12	+	11439942	11440329	24.4412	0.311739	6.2928	2.03e-05	0.00088207	--	--
OsR498G1221377800.01	Chr12	-	11758186	11759933	201.762	0	Inf	5.63e-39	1.27e-36	--	--
OsR498G1221397000.01	Chr12	-	12125948	12128964	0	65.725		2e-14	1.92e-12	--	--
OsR498G1221404900.01	Chr12	+	12239956	12241393	121.847	43.9935	1.4697	0.00031483	0.010821	--	--
OsR498G1221409600.01	Chr12	-	12350224	12352724	850.142	321.788	1.4016	0.00031635	0.010821	--	--
OsR498G1221415500.01	Chr12	+	12451795	12453888	43.4559	141.007	-1.6981	4.92e-05	0.0020065	HIPP39	sp|O03982|HIP39_ARATH Heavy metal-associated isoprenylated plant protein 39 OS=Arabidopsis thaliana GN=HIPP39 PE=2 SV=1
OsR498G1221501200.01	Chr12	-	14414978	14418817	92.8594	335.634	-1.8538	1.79e-09	1.28e-07	UGD4	sp|Q2QS14|UGDH4_ORYSJ UDP-glucose 6-dehydrogenase 4 OS=Oryza sativa subsp. japonica GN=UGD4 PE=2 SV=1
OsR498G1221506900.01	Chr12	+	14514222	14524464	26.8115	96.8907	-1.8535	6.64e-05	0.0026567	Os12g0446900	sp|Q2QRX6|DRTS_ORYSJ Putative bifunctional dihydrofolate reductase-thymidylate synthase OS=Oryza sativa subsp. japonica GN=Os12g0446900 PE=3 SV=2
OsR498G1221515300.01	Chr12	+	14711997	14712859	0	135.565		3.76e-27	5.88e-25	--	--
OsR498G1221518500.01	Chr12	+	14801380	14810249	15.8575	0	Inf	0.00036478	0.012314	--	--
OsR498G1221522100.01	Chr12	+	14876591	14893088	11.5446	100.622	-3.1237	4.14e-09	2.83e-07	LRK10L-2.6	sp|D7SFH9|LRL26_ARATH Protein SUPPRESSOR OF NPR1-1 CONSTITUTIVE 4 OS=Arabidopsis thaliana GN=LRK10L-2.6 PE=1 SV=1
OsR498G1221525000.01	Chr12	-	14988833	14990316	3.78448	36.2751	-3.2608	0.00018689	0.0067426	nep1	sp|Q766C3|NEP1_NEPGR Aspartic proteinase nepenthesin-1 OS=Nepenthes gracilis GN=nep1 PE=1 SV=1
OsR498G1221562500.01	Chr12	+	16109269	16112629	14.7389	0	Inf	0.00068984	0.021191	--	sp|P15268|MOSA_MAIZE Autonomous transposable element EN-1 mosaic protein OS=Zea mays PE=2 SV=1
OsR498G1221572900.01	Chr12	+	16359758	16366025	300.459	629.395	-1.0668	1.49e-05	0.00066552	dadD	sp|A5UMN6|DADD_METS3 5&apos;-deoxyadenosine deaminase OS=Methanobrevibacter smithii (strain ATCC 35061 / DSM 861 / OCM 144 / PS) GN=dadD PE=3 SV=1
OsR498G1221588100.01	Chr12	+	16843307	16847511	1.67508	85.7905	-5.6785	2.98e-14	2.82e-12	RGA1	sp|Q7XA42|RGA1_SOLBU Putative disease resistance protein RGA1 OS=Solanum bulbocastanum GN=RGA1 PE=2 SV=2
OsR498G1221589100.01	Chr12	+	16851272	16855254	5.61868	123.952	-4.4634	2.08e-15	2.14e-13	RGA1	sp|Q7XA42|RGA1_SOLBU Putative disease resistance protein RGA1 OS=Solanum bulbocastanum GN=RGA1 PE=2 SV=2
OsR498G1221589400.01	Chr12	-	16854308	16856941	0.987515	31.2727	-4.985	1.29e-05	0.00057931	RGA1	sp|Q7XA42|RGA1_SOLBU Putative disease resistance protein RGA1 OS=Solanum bulbocastanum GN=RGA1 PE=2 SV=2
OsR498G1221605700.01	Chr12	+	17171420	17174727	535.491	199.798	1.4223	3.7e-08	2.32e-06	--	--
OsR498G1221625000.01	Chr12	-	17563992	17566405	115.703	0	Inf	1.66e-08	1.06e-06	RPM1	sp|Q39214|RPM1_ARATH Disease resistance protein RPM1 OS=Arabidopsis thaliana GN=RPM1 PE=1 SV=1
OsR498G1221636700.01	Chr12	+	17702725	17705490	118.459	1.57111	6.2365	2.02e-19	2.46e-17	--	--
OsR498G1221637400.01	Chr12	-	17708102	17708930	1207.94	0.309692	11.929	1.76e-44	4.66e-42	--	--
OsR498G1221640400.01	Chr12	-	17727534	17730293	665.46	0	Inf	2.93e-91	1.73e-88	FH14	sp|Q0DLG0|FH14_ORYSJ Formin-like protein 14 OS=Oryza sativa subsp. japonica GN=FH14 PE=2 SV=1
OsR498G1221661300.01	Chr12	+	18173566	18176597	108.948	11.6685	3.223	7.99e-10	5.84e-08	RAD51B	sp|Q9XED7|R51A2_MAIZE DNA repair protein RAD51 homolog B OS=Zea mays GN=RAD51B PE=2 SV=1
OsR498G1221662200.01	Chr12	-	18190576	18193610	0.299952	159.436	-9.054	9.07e-30	1.6e-27	ynbD	sp|P76093|YNBD_ECOLI Uncharacterized protein YnbD OS=Escherichia coli (strain K12) GN=ynbD PE=1 SV=1
OsR498G1221672600.01	Chr12	-	18378723	18383503	551.993	304.039	0.8604	0.00035123	0.011885	UPS2	sp|Q9ZQ89|UPS2_ARATH Ureide permease 2 OS=Arabidopsis thaliana GN=UPS2 PE=1 SV=2
OsR498G1221698500.01	Chr12	+	18852328	18861575	1.8346	32.8947	-4.1643	3.22e-05	0.0013449	SHKB	sp|P37822|AROG_SOLTU Phospho-2-dehydro-3-deoxyheptonate aldolase 2, chloroplastic OS=Solanum tuberosum GN=SHKB PE=2 SV=1
OsR498G1221837800.01	Chr12	-	20892152	20895838	574.54	243.266	1.2399	0.00067637	0.020867	CBP60B	sp|Q9FKL6|CB60B_ARATH Calmodulin-binding protein 60 B OS=Arabidopsis thaliana GN=CBP60B PE=2 SV=1
OsR498G1221939400.01	Chr12	-	22854562	22863751	60.4229	15.279	1.9835	0.00067961	0.020923	--	--
OsR498G1222033300.01	Chr12	+	23956916	23958104	662.512	1518.9	-1.197	9.11e-05	0.003548	--	--
OsR498G1222052100.01	Chr12	+	24280263	24286160	372.738	714.126	-0.93802	0.00013615	0.0050539	BZIP9	sp|Q9FUD3|BZIP9_ARATH Basic leucine zipper 9 OS=Arabidopsis thaliana GN=BZIP9 PE=1 SV=1
OsR498G1222188900.01	Chr12	+	26493238	26495994	16.9603	0.332348	5.6733	0.00076839	0.023201	At5g35370	sp|O65238|Y5537_ARATH G-type lectin S-receptor-like serine/threonine-protein kinase At5g35370 OS=Arabidopsis thaliana GN=At5g35370 PE=2 SV=2
OsR498G1271398800.01	Chr12	+	6121395	6121901	47.387	5.67313	3.0623	4.67e-05	0.0019073	ICL	sp|Q6Z6M4|ACEA_ORYSJ Isocitrate lyase OS=Oryza sativa subsp. japonica GN=ICL PE=1 SV=1
