# Supplementary material for: Bulk segregant analysis coupled with transcriptomics and metabolomics revealed key regulators of bacterial leaf blight resistance in rice
Source: BMC Plant Biol. 2023 Jun 22;23:332. doi: 10.1186/s12870-023-04347-z (PMC10286441; doi:10.1186/s12870-023-04347-z)
Supplement: Supplementary file 6 — Supplementary Material 6 [file 12870_2023_4347_MOESM6_ESM.xlsx]

## Sheet: Table S3
Table S5. Differential expression of genes in comparison WT_0 vs WT_1
Gene_id	chromosome	Strand	start	end	readcount_WT_0	readcount_WT_1	log2FoldChange	pval	padj	Gene Name	Blast swiss prot
Novel00026	Chr1	+	11312268	11313134	642.155	1570.92	-1.2906	1.87e-06	8.72e-05	--	Os01g0302000, partial [Oryza sativa Japonica Group]
Novel00076	Chr1	+	37426560	37428601	505.096	109.741	2.2025	0.0020757	0.030121	--	hypothetical protein OsI_04424 [Oryza sativa Indica Group]
Novel00094	Chr1	-	892073	897011	347.194	179.515	0.95163	0.00070184	0.012802	--	hypothetical protein OsI_27124 [Oryza sativa Indica Group]
Novel00101	Chr1	-	6718237	6722829	1292.44	456.235	1.5022	3.84e-10	4.45e-08	--	PREDICTED: uncharacterized protein LOC4326701 [Oryza sativa Japonica Group]
Novel00127	Chr1	-	18260476	18262935	204.551	450.957	-1.1405	9.69e-05	0.0025576	--	Os01g0507000, partial [Oryza sativa Japonica Group]
Novel00155	Chr1	-	31686415	31691743	906.944	453.15	1.001	1.59e-05	0.00056355	--	hypothetical protein OsI_06146 [Oryza sativa Indica Group]
Novel00162	Chr1	-	35702120	35704069	633.704	1141.93	-0.84959	0.00018354	0.004353	--	hypothetical protein OsI_04198 [Oryza sativa Indica Group]
Novel00164	Chr1	-	36155598	36157643	12.1735	55.1987	-2.1809	0.0012904	0.020704	--	unnamed protein product [Oryza sativa Japonica Group]
Novel00175	Chr1	-	41337375	41339021	1819.53	15626.2	-3.1023	3.64e-13	7.21e-11	--	hypothetical protein [Oryza sativa Japonica Group]
Novel00190	Chr10	+	4902819	4905532	71.2714	18.8218	1.9209	0.0013588	0.021563	--	hypothetical protein SORBI_005G037500 [Sorghum bicolor]
Novel00231	Chr10	+	22431868	22433109	391.921	741.21	-0.91932	0.00032175	0.0068361	--	expressed protein [Oryza sativa Japonica Group]
Novel00235	Chr10	+	23556755	23559857	1019.8	1981.14	-0.95804	2.08e-05	0.00070903	--	Os10g0546900 [Oryza sativa Japonica Group]
Novel00265	Chr10	-	13131023	13135083	51.0787	14.1087	1.8561	0.0032773	0.042774	--	hypothetical protein [Oryza sativa Japonica Group]
Novel00308	Chr11	+	5539871	5542182	4930.63	19189.8	-1.9605	1.12e-10	1.44e-08	--	expressed protein [Oryza sativa Japonica Group]
Novel00323	Chr11	+	15526642	15529990	89.6584	32.0422	1.4845	0.0025822	0.03574	--	PREDICTED: uncharacterized protein LOC4350405 [Oryza sativa Japonica Group]
Novel00353	Chr11	-	885302	885999	61.2233	257.355	-2.0716	9.44e-10	9.81e-08	-//-	-//-
Novel00383	Chr11	-	14167208	14168899	271.819	43.02	2.6596	3.28e-11	4.71e-09	--	hypothetical protein OsI_00241 [Oryza sativa Indica Group]
Novel00425	Chr12	+	10890618	10899299	3500.96	5523.93	-0.65794	0.0028957	0.038929	--	Os12g0297400 [Oryza sativa Japonica Group]
Novel00482	Chr12	-	8238010	8242849	260.785	66.1533	1.979	2.27e-06	0.0001036	--	PREDICTED: isoflavone reductase homolog [Oryza sativa Japonica Group]
Novel00488	Chr12	-	9747248	9747880	154.839	287.742	-0.894	0.0024278	0.03402	-//-	-//-
Novel00543	Chr2	+	11953367	11955208	5379.67	8094.9	-0.5895	0.0037381	0.047209	--	Os02g0310300 [Oryza sativa Japonica Group]
Novel00582	Chr2	+	25679527	25681755	201.307	354.513	-0.81644	0.0032638	0.04265	-//-	-//-
Novel00588	Chr2	+	28279194	28281211	369.745	752.292	-1.0248	5.22e-05	0.0015211	--	Os02g0658300 [Oryza sativa Japonica Group]
Novel00625	Chr2	-	6052882	6053901	242.889	59.7354	2.0236	4.88e-08	3.41e-06	--	hypothetical protein OsJ_05841 [Oryza sativa Japonica Group]
Novel00645	Chr2	-	14095429	14104974	205.355	87.9341	1.2236	0.00041511	0.0083533	--	PREDICTED: uncharacterized protein LOC102705249 [Oryza brachyantha]
Novel00648	Chr2	-	15195395	15198911	604.74	1268.65	-1.0689	2.33e-06	0.00010601	--	transposon protein, putative, CACTA, En/Spm sub-class [Oryza sativa Japonica Group]
Novel00664	Chr2	-	22551061	22557277	327.018	1189.59	-1.863	0.0004638	0.0091307	--	PREDICTED: uncharacterized protein LOC9269494 [Oryza sativa Japonica Group]
Novel00678	Chr2	-	33032444	33039670	356.655	116.295	1.6167	1.19e-07	7.55e-06	--	Os02g0745200 [Oryza sativa Japonica Group]
Novel00684	Chr3	+	1797978	1802517	228.819	410.78	-0.84416	0.0023909	0.033637	--	hypothetical protein OsI_09850 [Oryza sativa Indica Group]
Novel00713	Chr3	+	14595857	14597565	42.3249	172.117	-2.0238	8.91e-07	4.5e-05	--	Os12g0265201, partial [Oryza sativa Japonica Group]
Novel00730	Chr3	+	22590107	22591856	13.4508	49.3338	-1.8749	0.0033369	0.043451	--	hypothetical protein LOC_Os12g23960 [Oryza sativa Japonica Group]
Novel00743	Chr3	+	28351691	28352562	23087.8	41527.9	-0.84695	6.87e-05	0.0019073	-//-	-//-
Novel00746	Chr3	+	30169473	30173545	872.386	510.809	0.77218	0.0034851	0.044861	--	hypothetical protein OsI_13069 [Oryza sativa Indica Group]
Novel00773	Chr3	-	5695730	5696476	298.419	673.763	-1.1749	6.33e-06	0.00025258	--	PREDICTED: uncharacterized protein LOC4331997 [Oryza sativa Japonica Group]
Novel00779	Chr3	-	11561867	11563803	17.2134	71.3148	-2.0507	0.00024363	0.0054478	--	PREDICTED: uncharacterized protein LOC4332643 [Oryza sativa Japonica Group]
Novel00881	Chr4	+	25518360	25521710	616.147	1211.55	-0.97551	2.4e-05	0.00079896	--	PREDICTED: uncharacterized protein LOC4336352 [Oryza sativa Japonica Group]
Novel00891	Chr4	+	31810674	31819757	118.307	36.0983	1.7125	0.00012398	0.0031443	--	Os04g0619200, partial [Oryza sativa Japonica Group]
Novel00898	Chr4	-	1112719	1115820	68.0814	17.2217	1.983	0.0021902	0.031427	--	Os04g0114700 [Oryza sativa Japonica Group]
Novel00919	Chr4	-	9906636	9915401	29.8482	220.854	-2.8874	9.1e-08	5.92e-06	-//-	-//-
Novel00971	Chr5	+	1794367	1818273	86.7133	281.497	-1.6988	6.2e-07	3.25e-05	--	PREDICTED: uncharacterized protein LOC9266317 [Oryza sativa Japonica Group]
Novel00972	Chr5	+	1937062	1938558	116.135	42.282	1.4577	0.0012285	0.019854	-//-	-//-
Novel00994	Chr5	+	16268400	16274066	2912.38	1838.09	0.66399	0.0016009	0.024548	--	PREDICTED: uncharacterized protein LOC4342716 isoform X1 [Oryza sativa Japonica Group]
Novel01009	Chr5	+	22994878	23003636	12.179	77.9009	-2.6772	5.64e-05	0.0016192	-//-	-//-
Novel01010	Chr5	+	23001516	23002203	173.685	409.784	-1.2384	1.79e-05	0.00062201	-//-	-//-
Novel01030	Chr5	-	2588463	2590100	2900.89	7861.01	-1.4382	2.79e-06	0.00012356	--	hypothetical protein OsI_18414 [Oryza sativa Indica Group]
Novel01031	Chr5	-	2789986	2791676	11.5558	46.7532	-2.0164	0.003499	0.044958	--	hypothetical protein [Oryza sativa Japonica Group]
Novel01044	Chr5	-	7261861	7264277	114.045	41.2273	1.4679	0.00085032	0.014831	-//-	-//-
Novel01058	Chr5	-	14795278	14799974	287.949	134.265	1.1007	0.0027166	0.037161	--	OSIGBa0153E02-OSIGBa0093I20.19 [Oryza sativa Indica Group]
Novel01065	Chr5	-	17325370	17330350	434.073	259.459	0.74243	0.0036101	0.045924	--	hypothetical protein OsI_28982 [Oryza sativa Indica Group]
Novel01075	Chr5	-	21592688	21597950	1920.88	1176.21	0.70762	0.0016001	0.024548	--	PREDICTED: uncharacterized protein LOC4338796 isoform X2 [Oryza sativa Japonica Group]
Novel01130	Chr6	+	16155283	16162163	1795.45	1030.02	0.80167	0.00021368	0.0048863	--	putative gypsy-type retrotransposon protein [Oryza sativa Japonica Group]
Novel01145	Chr6	+	22019983	22029698	1141.75	578.892	0.97988	0.00011731	0.0029921	--	hypothetical protein OsI_23368 [Oryza sativa Indica Group]
Novel01161	Chr6	+	30044546	30047456	23.5437	0.450678	5.7071	0.00010238	0.0026736	--	Os02g0145500, partial [Oryza sativa Japonica Group]
Novel01164	Chr6	+	31097980	31101672	808.086	362.177	1.1578	3.81e-05	0.0011677	--	hypothetical protein OsI_24378 [Oryza sativa Indica Group]
Novel01218	Chr6	-	19774248	19814109	165.586	70.3678	1.2346	0.00091951	0.015803	--	Putative polyprotein [Oryza sativa Japonica Group]
Novel01267	Chr7	+	17495635	17499163	629.988	1689.42	-1.4231	2.34e-09	2.21e-07	--	hypothetical protein OsI_17908 [Oryza sativa Indica Group]
Novel01277	Chr7	+	22514406	22516338	93.4	202.93	-1.1195	0.001447	0.022619	--	hypothetical protein [Oryza sativa Japonica Group]
Novel01280	Chr7	+	23779899	23784441	16.0119	58.758	-1.8756	0.0023034	0.032817	--	hypothetical protein [Oryza sativa Japonica Group]
Novel01328	Chr7	-	13649422	13652458	38.2405	4.32855	3.1431	0.00030687	0.0065596	--	PREDICTED: zinc finger BED domain-containing protein RICESLEEPER 2-like [Oryza sativa Japonica Group]
Novel01336	Chr7	-	18584116	18587156	129.791	21.3612	2.6031	3.74e-08	2.7e-06	--	hypothetical protein [Oryza sativa Japonica Group]
Novel01371	Chr8	+	7831349	7837117	21.3838	567.253	-4.7294	1.96e-05	0.00067259	--	transposon protein, putative, CACTA, En/Spm sub-class [Oryza sativa Japonica Group]
Novel01487	Chr8	-	22673739	22678228	29.0426	81.5591	-1.4897	0.0029313	0.039203	--	hypothetical protein OsJ_27459 [Oryza sativa Japonica Group]
Novel01498	Chr8	-	27253425	27257951	135.415	819.806	-2.5979	0.00013896	0.0034712	--	PREDICTED: probable mitochondrial adenine nucleotide transporter BTL1 isoform X1 [Oryza sativa Japonica Group]
Novel01549	Chr9	+	19644678	19646827	147.95	346.869	-1.2293	4.16e-05	0.0012558	--	hypothetical protein [Oryza sativa Japonica Group]
Novel01585	Chr9	-	15563414	15564076	22.344	84.632	-1.9213	0.0019336	0.028499	-//-	-//-
Novel01606	chrM	+	390524	474312	118.053	223.415	-0.92029	0.0039282	0.048846	--	BnaCnng12640D [Brassica napus]
OsR498G0100001500.01	Chr1	+	36232	39898	408.353	186.427	1.1312	6.59e-05	0.001846	SKU5	sp|Q9SU40|SKU5_ARATH Monocopper oxidase-like protein SKU5 OS=Arabidopsis thaliana GN=SKU5 PE=1 SV=1
OsR498G0100013000.01	Chr1	-	187118	189717	326.544	896.191	-1.4565	1.03e-08	8.72e-07	CHMP5	sp|Q5RBR3|CHMP5_PONAB Charged multivesicular body protein 5 OS=Pongo abelii GN=CHMP5 PE=2 SV=1
OsR498G0100026400.01	Chr1	-	409781	414213	965.495	457.397	1.0778	1.05e-05	0.00039602	HT1	sp|Q2MHE4|HT1_ARATH Serine/threonine-protein kinase HT1 OS=Arabidopsis thaliana GN=HT1 PE=1 SV=1
OsR498G0100033300.01	Chr1	+	542388	548763	136.892	569.476	-2.0566	8.07e-13	1.47e-10	PHO1-1	sp|Q657S5|PHO11_ORYSJ Phosphate transporter PHO1-1 OS=Oryza sativa subsp. japonica GN=PHO1-1 PE=2 SV=2
OsR498G0100046400.01	Chr1	-	747607	757626	800.977	245.626	1.7053	3.13e-11	4.55e-09	LRK10	sp|P93604|LRK10_WHEAT Rust resistance kinase Lr10 OS=Triticum aestivum GN=LRK10 PE=2 SV=1
OsR498G0100046700.01	Chr1	+	750438	754877	101.892	12.4898	3.0282	2.93e-08	2.17e-06	LRK10	sp|P93604|LRK10_WHEAT Rust resistance kinase Lr10 OS=Triticum aestivum GN=LRK10 PE=2 SV=1
OsR498G0100050900.01	Chr1	+	823825	827786	2307.29	1061.88	1.1196	3.99e-07	2.21e-05	LRK10	sp|P93604|LRK10_WHEAT Rust resistance kinase Lr10 OS=Triticum aestivum GN=LRK10 PE=2 SV=1
OsR498G0100052100.01	Chr1	+	845140	848352	179.837	30.4047	2.5643	9e-10	9.49e-08	LRK10	sp|P93604|LRK10_WHEAT Rust resistance kinase Lr10 OS=Triticum aestivum GN=LRK10 PE=2 SV=1
OsR498G0100053600.01	Chr1	-	864951	868916	959.009	590.056	0.70069	0.0017161	0.02596	LRK10	sp|P93604|LRK10_WHEAT Rust resistance kinase Lr10 OS=Triticum aestivum GN=LRK10 PE=2 SV=1
OsR498G0100056000.01	Chr1	-	897893	901838	250.944	112.015	1.1637	0.0020634	0.030005	LRK10	sp|P93604|LRK10_WHEAT Rust resistance kinase Lr10 OS=Triticum aestivum GN=LRK10 PE=2 SV=1
OsR498G0100065400.01	Chr1	-	1072379	1076862	832.944	1650.64	-0.98674	1.82e-05	0.00063217	--	--
OsR498G0100080600.01	Chr1	-	1253678	1254636	500.616	4260.24	-3.0892	0.00039335	0.0079866	RBBI3.3	sp|A2WK50|IBBR_ORYSI Bowman-Birk type bran trypsin inhibitor OS=Oryza sativa subsp. indica GN=RBBI3.3 PE=2 SV=2
OsR498G0100081600.01	Chr1	-	1259892	1261111	76.0878	518.532	-2.7687	4.12e-05	0.0012457	RBBI3.3	sp|A2WK50|IBBR_ORYSI Bowman-Birk type bran trypsin inhibitor OS=Oryza sativa subsp. indica GN=RBBI3.3 PE=2 SV=2
OsR498G0100095000.01	Chr1	-	1469520	1474803	841.615	1520.18	-0.85301	0.00017713	0.0042259	--	--
OsR498G0100095800.01	Chr1	-	1494603	1496609	6.01542	44.858	-2.8986	0.00024716	0.0055179	--	--
OsR498G0100095900.01	Chr1	+	1495585	1503837	2406.64	4537.58	-0.9149	2.45e-05	0.00081215	snt-2	sp|K8FE10|SYT2_CAEEL Synaptotagmin 2 OS=Caenorhabditis elegans GN=snt-2 PE=1 SV=1
OsR498G0100097300.01	Chr1	+	1514253	1515224	144.432	393.611	-1.4464	3.89e-06	0.0001644	--	--
OsR498G0100102600.01	Chr1	-	1571126	1578668	224.886	475.46	-1.0801	7.6e-05	0.0020788	MTP7	sp|Q9LDU0|MTP7_ORYSJ Metal tolerance protein 7 OS=Oryza sativa subsp. japonica GN=MTP7 PE=2 SV=1
OsR498G0100119100.01	Chr1	+	1824671	1828481	1202.7	2620.62	-1.1236	1.8e-07	1.07e-05	--	sp|Q9ZT29|SC5D_TOBAC Delta(7)-sterol-C5(6)-desaturase OS=Nicotiana tabacum PE=2 SV=1
OsR498G0100130500.01	Chr1	+	1976639	1981344	210.945	86.8614	1.2801	0.00022268	0.0050434	LRK10L-2.1	sp|Q9FF31|LRL21_ARATH LEAF RUST 10 DISEASE-RESISTANCE LOCUS RECEPTOR-LIKE PROTEIN KINASE-like 2.1 OS=Arabidopsis thaliana GN=LRK10L-2.1 PE=3 SV=1
OsR498G0100136000.01	Chr1	-	2073479	2076853	1027.48	5306.61	-2.3687	1.2e-23	9.93e-21	POPTR_0012s05040g	sp|B9I2J6|AXEP_POPTR L-Ala-D/L-amino acid epimerase OS=Populus trichocarpa GN=POPTR_0012s05040g PE=3 SV=2
OsR498G0100136300.01	Chr1	+	2078841	2080508	111.157	332.813	-1.5821	0.00011447	0.0029391	RTNLB9	sp|Q9LJQ5|RTNLI_ARATH Reticulon-like protein B9 OS=Arabidopsis thaliana GN=RTNLB9 PE=2 SV=1
OsR498G0100141700.01	Chr1	+	2136619	2137419	2424.4	3763.85	-0.63458	0.0024617	0.034391	RPL26A	sp|P51414|RL261_ARATH 60S ribosomal protein L26-1 OS=Arabidopsis thaliana GN=RPL26A PE=2 SV=2
OsR498G0100159600.01	Chr1	-	2354879	2357567	433.08	880.051	-1.023	3.76e-05	0.0011567	At2g39795	sp|Q8W487|YB95_ARATH Uncharacterized protein At2g39795, mitochondrial OS=Arabidopsis thaliana GN=At2g39795 PE=1 SV=1
OsR498G0100183500.01	Chr1	+	2748504	2753255	316.896	851.179	-1.4255	3.03e-08	2.23e-06	GGT3	sp|Q9M0G0|GAGT3_ARATH Gamma-glutamyltranspeptidase 3 OS=Arabidopsis thaliana GN=GGT3 PE=2 SV=1
OsR498G0100184700.01	Chr1	+	2777058	2779640	172.298	56.8153	1.6006	3.8e-05	0.0011653	At3g15200	sp|Q9LIL5|PP233_ARATH Putative pentatricopeptide repeat-containing protein At3g15200 OS=Arabidopsis thaliana GN=At3g15200 PE=3 SV=1
OsR498G0100186800.01	Chr1	-	2793244	2793915	211.916	455.372	-1.1035	4.82e-05	0.0014258	H2B.10	sp|Q9LGI2|H2B10_ORYSJ Histone H2B.10 OS=Oryza sativa subsp. japonica GN=H2B.10 PE=3 SV=1
OsR498G0100191700.01	Chr1	+	2882971	2883831	2815.8	6866.08	-1.2859	1.28e-06	6.23e-05	H2B.10	sp|Q9LGI2|H2B10_ORYSJ Histone H2B.10 OS=Oryza sativa subsp. japonica GN=H2B.10 PE=3 SV=1
OsR498G0100197900.01	Chr1	+	2975973	2979776	786.754	1633.57	-1.054	8.05e-06	0.0003131	HERK1	sp|Q9LX66|HERK_ARATH Receptor-like protein kinase HERK 1 OS=Arabidopsis thaliana GN=HERK1 PE=1 SV=1
OsR498G0100208600.01	Chr1	-	3104823	3110264	989.946	2235.61	-1.1752	3.45e-07	1.94e-05	NFXL2	sp|Q9FFK8|NFXL2_ARATH NF-X1-type zinc finger protein NFXL2 OS=Arabidopsis thaliana GN=NFXL2 PE=1 SV=2
OsR498G0100210300.01	Chr1	+	3140705	3142399	46.7395	6.23508	2.9062	0.00012826	0.0032385	BHLH32	sp|Q9LS08|BH032_ARATH Transcription factor AIG1 OS=Arabidopsis thaliana GN=BHLH32 PE=1 SV=1
OsR498G0100226300.01	Chr1	+	3478367	3482110	1786.63	3525.73	-0.98068	7.97e-06	0.00031164	RNFT2	sp|Q96EX2|RNFT2_HUMAN RING finger and transmembrane domain-containing protein 2 OS=Homo sapiens GN=RNFT2 PE=2 SV=2
OsR498G0100237300.01	Chr1	+	3637986	3643188	4976.57	14269	-1.5197	0.00044151	0.0087786	MJ0531	sp|Q57951|Y531_METJA Universal stress protein MJ0531 OS=Methanocaldococcus jannaschii (strain ATCC 43067 / DSM 2661 / JAL-1 / JCM 10045 / NBRC 100440) GN=MJ0531 PE=3 SV=1
OsR498G0100237900.01	Chr1	+	3652817	3656327	220.328	110.792	0.9918	0.0023557	0.033291	At1g66345	sp|Q3ECH5|PP107_ARATH Pentatricopeptide repeat-containing protein At1g66345, mitochondrial OS=Arabidopsis thaliana GN=At1g66345 PE=3 SV=1
OsR498G0100243400.01	Chr1	-	3730187	3733863	495.65	877.97	-0.82485	0.00093916	0.016082	At1g52590	sp|Q9SSR1|Y1259_ARATH DCC family protein At1g52590, chloroplastic OS=Arabidopsis thaliana GN=At1g52590 PE=2 SV=1
OsR498G0100254000.01	Chr1	-	3922316	3930148	177.601	35.824	2.3096	0.00033878	0.0070963	PCMP-E51	sp|Q9LSB8|PP235_ARATH Putative pentatricopeptide repeat-containing protein At3g15930 OS=Arabidopsis thaliana GN=PCMP-E51 PE=3 SV=2
OsR498G0100258600.01	Chr1	-	4005170	4006554	22.4594	72.3205	-1.6871	0.0029826	0.039737	GA3ox2-3	sp|Q3I409|G3O23_WHEAT Gibberellin 3-beta-dioxygenase 2-3 OS=Triticum aestivum GN=GA3ox2-3 PE=2 SV=1
OsR498G0100262600.01	Chr1	-	4053449	4059791	1649.1	4153.58	-1.3327	1.17e-09	1.18e-07	aspC	sp|Q56232|AAT_THET8 Aspartate aminotransferase OS=Thermus thermophilus (strain HB8 / ATCC 27634 / DSM 579) GN=aspC PE=1 SV=1
OsR498G0100269200.01	Chr1	-	4153582	4155472	87.6466	12.9766	2.7558	1.71e-06	8.01e-05	UGT75L6	sp|F8WKW0|UGT1_GARJA Crocetin glucosyltransferase, chloroplastic OS=Gardenia jasminoides GN=UGT75L6 PE=1 SV=1
OsR498G0100270200.01	Chr1	-	4168011	4174201	206.696	543.917	-1.3959	1.44e-07	8.98e-06	serinc	sp|Q54UF8|SERIC_DICDI Probable serine incorporator OS=Dictyostelium discoideum GN=serinc PE=3 SV=1
OsR498G0100278600.01	Chr1	-	4317387	4320896	107.462	33.6558	1.6749	0.0005111	0.0098148	TKI1	sp|Q8LJT8|TKI1_ARATH TSL-kinase interacting protein 1 OS=Arabidopsis thaliana GN=TKI1 PE=1 SV=2
OsR498G0100279000.01	Chr1	-	4323823	4332775	36618.6	70868.9	-0.95258	8.99e-06	0.00034346	GI	sp|Q9AWL7|GIGAN_ORYSJ Protein GIGANTEA OS=Oryza sativa subsp. japonica GN=GI PE=2 SV=2
OsR498G0100282600.01	Chr1	-	4389943	4394646	30.5693	97.1727	-1.6685	0.00095135	0.016261	IP5P3	sp|Q8H0Z6|IP5P3_ARATH Type IV inositol polyphosphate 5-phosphatase 3 OS=Arabidopsis thaliana GN=IP5P3 PE=1 SV=1
OsR498G0100287700.01	Chr1	+	4480040	4484672	204.455	544.423	-1.4129	4.16e-05	0.0012554	AT9	sp|Q9LGQ6|AT9_ORYSJ Acyl transferase 9 OS=Oryza sativa subsp. japonica GN=AT9 PE=2 SV=1
OsR498G0100290000.01	Chr1	-	4526007	4529457	672.424	1761.37	-1.3893	1.22e-07	7.72e-06	TLP1	sp|O64511|TLOV1_ARATH Protein TWIN LOV 1 OS=Arabidopsis thaliana GN=TLP1 PE=1 SV=2
OsR498G0100299700.01	Chr1	+	4652151	4656795	1726.39	667.789	1.3703	1.05e-08	8.84e-07	encD	sp|Q4W946|ENCD_ASPFU 2-oxoglutarate-Fe(II) type oxidoreductase OS=Neosartorya fumigata (strain ATCC MYA-4609 / Af293 / CBS 101355 / FGSC A1100) GN=encD PE=1 SV=2
OsR498G0100300400.01	Chr1	-	4664742	4670118	783.026	1312.89	-0.74561	0.00080288	0.014199	ME6	sp|P43279|MAOC_ORYSJ NADP-dependent malic enzyme, chloroplastic OS=Oryza sativa subsp. japonica GN=ME6 PE=2 SV=2
OsR498G0100316400.01	Chr1	-	4874724	4876718	471.471	1438.98	-1.6098	1.45e-11	2.22e-09	Os01g0192000	sp|Q9FU27|C3H2_ORYSJ Zinc finger CCCH domain-containing protein 2 OS=Oryza sativa subsp. japonica GN=Os01g0192000 PE=2 SV=1
OsR498G0100325700.01	Chr1	+	4953881	4964074	449.795	221.454	1.0223	0.00018374	0.0043541	ALY2	sp|Q6A333|ALY2_ARATH Protein ALWAYS EARLY 2 OS=Arabidopsis thaliana GN=ALY2 PE=1 SV=1
OsR498G0100336900.01	Chr1	+	5094501	5099590	401.115	790.234	-0.97826	0.0017264	0.02606	BHLH41	sp|Q9LTS4|BH041_ARATH Putative transcription factor bHLH041 OS=Arabidopsis thaliana GN=BHLH41 PE=3 SV=1
OsR498G0100355100.01	Chr1	+	5425902	5427505	177963	282407	-0.6662	0.0011107	0.018437	--	--
OsR498G0100364900.01	Chr1	+	5600694	5602410	1100.29	2953.82	-1.4247	3.02e-08	2.23e-06	BBX22	sp|Q9SYM2|BBX22_ARATH B-box zinc finger protein 22 OS=Arabidopsis thaliana GN=BBX22 PE=1 SV=2
OsR498G0100367000.01	Chr1	-	5629181	5631630	885.081	462.985	0.93485	0.00011098	0.0028689	BZR2	sp|Q0JPT4|BZR2_ORYSJ Protein BZR1 homolog 2 OS=Oryza sativa subsp. japonica GN=BZR2 PE=2 SV=1
OsR498G0100387600.01	Chr1	-	5915707	5924384	10.0482	64.9558	-2.6925	3.66e-05	0.0011298	Cnot4	sp|Q8BT14|CNOT4_MOUSE CCR4-NOT transcription complex subunit 4 OS=Mus musculus GN=Cnot4 PE=1 SV=2
OsR498G0100418200.01	Chr1	-	6387756	6391532	54.0103	12.3403	2.1299	0.0026143	0.036077	TBL38	sp|Q8VY22|TBL38_ARATH Protein trichome birefringence-like 38 OS=Arabidopsis thaliana GN=TBL38 PE=2 SV=1
OsR498G0100420900.01	Chr1	+	6412844	6419954	179.05	25.0495	2.8375	0.00041184	0.0082933	DJ1B	sp|Q9MAH3|DJ1B_ARATH Protein DJ-1 homolog B OS=Arabidopsis thaliana GN=DJ1B PE=1 SV=1
OsR498G0100439000.01	Chr1	-	6653899	6656430	277.975	143.406	0.95485	0.002092	0.03032	--	--
OsR498G0100439500.01	Chr1	+	6661069	6661926	326.857	1979.52	-2.5984	2.84e-05	0.00091487	--	--
OsR498G0100440500.01	Chr1	+	6671591	6680088	2434.45	5040.59	-1.05	1.06e-06	5.26e-05	Os01g0221700	sp|Q5NAY7|GDT11_ORYSJ GDT1-like protein 1, chloroplastic OS=Oryza sativa subsp. japonica GN=Os01g0221700 PE=3 SV=2
OsR498G0100443900.01	Chr1	+	6727975	6730259	71.2612	17.8788	1.9949	0.00048	0.0093775	At2g19130	sp|O64477|Y2913_ARATH G-type lectin S-receptor-like serine/threonine-protein kinase At2g19130 OS=Arabidopsis thaliana GN=At2g19130 PE=2 SV=1
OsR498G0100446400.01	Chr1	-	6776820	6778339	128.971	37.6849	1.775	5.19e-05	0.0015152	--	sp|Q3ZFI4|SCE3_BRANA Sinapine esterase OS=Brassica napus PE=1 SV=1
OsR498G0100451500.01	Chr1	+	6835361	6837198	16.227	143.103	-3.1406	4.59e-11	6.39e-09	CRF2	sp|Q9SUQ2|CRF2_ARATH Ethylene-responsive transcription factor CRF2 OS=Arabidopsis thaliana GN=CRF2 PE=1 SV=1
OsR498G0100463300.01	Chr1	+	7006868	7012913	5.73479	247.109	-5.4293	5.36e-17	1.98e-14	SLAH3	sp|Q9FLV9|SLAH3_ARATH S-type anion channel SLAH3 OS=Arabidopsis thaliana GN=SLAH3 PE=1 SV=1
OsR498G0100466700.01	Chr1	+	7060168	7066898	10437.8	20366.7	-0.96439	8.03e-06	0.0003131	NYC1	sp|Q5N800|NYC1_ORYSJ Probable chlorophyll(ide) b reductase NYC1, chloroplastic OS=Oryza sativa subsp. japonica GN=NYC1 PE=1 SV=1
OsR498G0100471100.01	Chr1	+	7137771	7141078	509.225	78.6051	2.6956	2.95e-08	2.18e-06	At5g25630	sp|Q8GZ63|PP397_ARATH Pentatricopeptide repeat-containing protein At5g25630 OS=Arabidopsis thaliana GN=At5g25630 PE=2 SV=2
OsR498G0100473100.01	Chr1	+	7175652	7184151	2392.72	1294.73	0.886	8.13e-05	0.0021956	Tom1l2	sp|Q5SRX1|TM1L2_MOUSE TOM1-like protein 2 OS=Mus musculus GN=Tom1l2 PE=1 SV=1
OsR498G0100494400.01	Chr1	-	7544021	7548006	145.808	59.2673	1.2988	0.00092627	0.01589	WIT1	sp|Q8L7E5|WIT1_ARATH WPP domain-interacting tail-anchored protein 1 OS=Arabidopsis thaliana GN=WIT1 PE=1 SV=2
OsR498G0100497300.01	Chr1	+	7594865	7596396	425.335	202.173	1.073	0.00044199	0.0087812	At5g39865	sp|Q9FLE8|Y5986_ARATH Uncharacterized protein At5g39865 OS=Arabidopsis thaliana GN=At5g39865 PE=2 SV=1
OsR498G0100503600.01	Chr1	-	7667465	7672667	3612.96	8873.18	-1.2963	1.03e-09	1.05e-07	At5g22620	sp|Q9FNJ9|CA1P_ARATH Probable 2-carboxy-D-arabinitol-1-phosphatase OS=Arabidopsis thaliana GN=At5g22620 PE=1 SV=1
OsR498G0100511000.01	Chr1	-	7814635	7815150	18.9326	105.773	-2.482	0.00085199	0.014833	--	--
OsR498G0100524900.01	Chr1	+	7976838	7985806	391.393	213.313	0.87564	0.0029517	0.039419	KIN14A	sp|B9EUM5|KN14A_ORYSJ Kinesin-like protein KIN-14A OS=Oryza sativa subsp. japonica GN=KIN14A PE=2 SV=2
OsR498G0100539500.01	Chr1	+	8152717	8153752	21.2287	107.817	-2.3445	0.00011518	0.0029481	--	sp|P14895|ELI5_HORVU High molecular mass early light-inducible protein HV58, chloroplastic OS=Hordeum vulgare PE=2 SV=1
OsR498G0100564900.01	Chr1	+	8494523	8498657	187.926	376.165	-1.0012	0.0010222	0.017211	--	--
OsR498G0100570800.01	Chr1	-	8565900	8570331	1080.55	1783.54	-0.72297	0.00068213	0.012502	SYP22	sp|P93654|SYP22_ARATH Syntaxin-22 OS=Arabidopsis thaliana GN=SYP22 PE=1 SV=1
OsR498G0100571700.01	Chr1	+	8577121	8582921	1535.48	2925.69	-0.93009	1.78e-05	0.00062017	ephA	sp|I6YGS0|EPHA_MYCTU Epoxide hydrolase A OS=Mycobacterium tuberculosis (strain ATCC 25618 / H37Rv) GN=ephA PE=1 SV=1
OsR498G0100576100.01	Chr1	+	8636843	8640818	116.194	219.887	-0.92022	0.0030683	0.040649	ctp	sp|Q24117|DYL1_DROME Dynein light chain 1, cytoplasmic OS=Drosophila melanogaster GN=ctp PE=1 SV=1
OsR498G0100606400.01	Chr1	-	9040367	9043830	118.771	9.21602	3.6879	8.21e-06	0.00031739	CDF2	sp|Q93ZL5|CDF2_ARATH Cyclic dof factor 2 OS=Arabidopsis thaliana GN=CDF2 PE=1 SV=2
OsR498G0100620200.01	Chr1	-	9224767	9231575	75.4072	164.67	-1.1268	0.003393	0.043917	laat-1	sp|Q95XZ6|LAAT1_CAEEL Lysosomal amino acid transporter 1 OS=Caenorhabditis elegans GN=laat-1 PE=1 SV=2
OsR498G0100629900.01	Chr1	+	9384228	9394415	103.132	28.8953	1.8356	0.00011519	0.0029481	RPM1	sp|Q39214|RPM1_ARATH Disease resistance protein RPM1 OS=Arabidopsis thaliana GN=RPM1 PE=1 SV=1
OsR498G0100635600.01	Chr1	-	9485528	9488289	886.17	1572.18	-0.82711	0.00021401	0.0048863	--	--
OsR498G0100639400.01	Chr1	-	9538593	9541343	671.979	1124.98	-0.74342	0.0013042	0.020897	--	--
OsR498G0100654200.01	Chr1	-	9786440	9791508	337.02	700.696	-1.056	3.66e-05	0.0011298	TOM40-1	sp|Q9LHE5|TO401_ARATH Mitochondrial import receptor subunit TOM40-1 OS=Arabidopsis thaliana GN=TOM40-1 PE=1 SV=3
OsR498G0100655300.01	Chr1	+	9814967	9816942	251.2	108.893	1.2059	0.00036082	0.0074836	At3g19950	sp|Q8LPN7|RNG1L_ARATH E3 ubiquitin-protein ligase RING1-like OS=Arabidopsis thaliana GN=At3g19950 PE=1 SV=1
OsR498G0100658300.01	Chr1	+	9858744	9863148	459.606	194.147	1.2432	8.11e-06	0.0003151	CDF2	sp|Q93ZL5|CDF2_ARATH Cyclic dof factor 2 OS=Arabidopsis thaliana GN=CDF2 PE=1 SV=2
OsR498G0100668500.01	Chr1	+	10018848	10021420	3292.2	12046.8	-1.8715	7.55e-18	3.27e-15	CRD1	sp|Q5EFU4|CRD1_HORVU Magnesium-protoporphyrin IX monomethyl ester [oxidative] cyclase, chloroplastic OS=Hordeum vulgare GN=CRD1 PE=1 SV=1
OsR498G0100670100.01	Chr1	+	10061289	10065215	5786.2	12416.2	-1.1015	3.68e-07	2.05e-05	PHT4;1	sp|Q9SDI4|PHT41_ORYSJ Probable anion transporter 1, chloroplastic OS=Oryza sativa subsp. japonica GN=PHT4;1 PE=2 SV=1
OsR498G0100672300.01	Chr1	+	10112848	10117285	563.432	1321.92	-1.2303	2.51e-07	1.47e-05	At1g80270	sp|Q9C977|PP135_ARATH Pentatricopeptide repeat-containing protein At1g80270, mitochondrial OS=Arabidopsis thaliana GN=At1g80270 PE=2 SV=1
OsR498G0100674900.01	Chr1	+	10141710	10145521	1397.82	638.984	1.1293	3.45e-06	0.0001489	At2g32560	sp|Q8RY82|FB121_ARATH F-box protein At2g32560 OS=Arabidopsis thaliana GN=At2g32560 PE=2 SV=1
OsR498G0100675200.01	Chr1	-	10145889	10149104	2.18762	27.8128	-3.6683	0.000575	0.010871	--	--
OsR498G0100720500.01	Chr1	+	10787229	10791990	658.513	2691	-2.0309	5.17e-19	2.55e-16	CIPK1	sp|Q9LGV5|CIPK1_ORYSJ CBL-interacting protein kinase 1 OS=Oryza sativa subsp. japonica GN=CIPK1 PE=2 SV=1
OsR498G0100721100.01	Chr1	+	10807387	10809195	959.55	346.76	1.4684	0.00025059	0.0055795	--	--
OsR498G0100722000.01	Chr1	-	10822142	10824884	1104.18	2374.33	-1.1045	5.07e-07	2.73e-05	METK3	sp|Q9LGU6|METK3_ORYSJ S-adenosylmethionine synthase 3 OS=Oryza sativa subsp. japonica GN=METK3 PE=2 SV=1
OsR498G0100728900.01	Chr1	+	10998014	10999685	59.8757	592.174	-3.306	0.0019409	0.028565	At1g48100	sp|Q949Z1|PGLR4_ARATH Polygalacturonase At1g48100 OS=Arabidopsis thaliana GN=At1g48100 PE=2 SV=1
OsR498G0100734500.01	Chr1	+	11101173	11102270	0.855395	27.9223	-5.0287	3.46e-05	0.001078	MYB78	sp|Q9FGY3|MYB78_ARATH Transcription factor MYB78 OS=Arabidopsis thaliana GN=MYB78 PE=2 SV=1
OsR498G0100736700.01	Chr1	+	11130853	11135099	114.009	30.7358	1.8912	7.12e-05	0.0019649	PCMP-E64	sp|Q9FXA9|PPR83_ARATH Putative pentatricopeptide repeat-containing protein At1g56570 OS=Arabidopsis thaliana GN=PCMP-E64 PE=3 SV=1
OsR498G0100750200.01	Chr1	-	11394755	11395498	64756.4	214864	-1.7303	7.27e-08	4.83e-06	CP12-1	sp|O22914|CP121_ARATH Calvin cycle protein CP12-1, chloroplastic OS=Arabidopsis thaliana GN=CP12-1 PE=1 SV=1
OsR498G0100751600.01	Chr1	-	11426215	11429532	37.4109	113.161	-1.5968	0.00026585	0.0058607	--	--
OsR498G0100756500.01	Chr1	+	11501623	11505349	257.414	516.1	-1.0036	0.003073	0.040672	--	--
OsR498G0100775700.01	Chr1	+	11816998	11818964	8987.17	17250.9	-0.94073	4.84e-06	0.00019963	--	--
OsR498G0100785100.01	Chr1	+	11996709	11997739	16.0224	57.5525	-1.8448	0.0032164	0.042175	ERF071	sp|O22259|ERF71_ARATH Ethylene-responsive transcription factor ERF071 OS=Arabidopsis thaliana GN=ERF071 PE=2 SV=1
OsR498G0100798100.01	Chr1	+	12257714	12259143	195.739	676.475	-1.7891	4.73e-11	6.55e-09	CSE	sp|Q9C942|CSE_ARATH Caffeoylshikimate esterase OS=Arabidopsis thaliana GN=CSE PE=1 SV=1
OsR498G0100834900.01	Chr1	+	12884450	12888940	545.139	872.051	-0.67779	0.0033525	0.043573	RPS27AA	sp|Q9ARZ9|R27AA_ORYSJ Ubiquitin-40S ribosomal protein S27a-1 OS=Oryza sativa subsp. japonica GN=RPS27AA PE=2 SV=1
OsR498G0100848700.01	Chr1	+	13067202	13071231	5490.94	19146.3	-1.8019	8.93e-10	9.46e-08	NIN1	sp|Q10MC0|NIN1_ORYSJ Neutral/alkaline invertase 1, mitochondrial OS=Oryza sativa subsp. japonica GN=NIN1 PE=1 SV=1
OsR498G0100850400.01	Chr1	-	13112969	13117229	2660.65	6259.82	-1.2343	6.01e-09	5.27e-07	SCPL33	sp|Q9LSM9|SCP33_ARATH Serine carboxypeptidase-like 33 OS=Arabidopsis thaliana GN=SCPL33 PE=2 SV=2
OsR498G0100884100.01	Chr1	+	13680696	13683354	279.679	555.985	-0.99128	6.63e-05	0.0018566	GATA15	sp|Q8LG10|GAT15_ARATH GATA transcription factor 15 OS=Arabidopsis thaliana GN=GATA15 PE=2 SV=2
OsR498G0100890400.01	Chr1	-	13963928	13964725	107.595	268.25	-1.318	3.68e-05	0.0011353	--	--
OsR498G0100893500.01	Chr1	+	14154217	14156830	4906.95	2634.27	0.89742	1.85e-05	0.00064131	--	--
OsR498G0100897400.01	Chr1	-	14225846	14230644	304.467	103.654	1.5545	0.0037405	0.047209	GRDP1	sp|Q9ZQ47|GRDP1_ARATH Glycine-rich domain-containing protein 1 OS=Arabidopsis thaliana GN=GRDP1 PE=2 SV=1
OsR498G0100897900.01	Chr1	+	14244982	14246962	260.676	64.5593	2.0136	1.82e-08	1.44e-06	--	--
OsR498G0100923900.01	Chr1	+	14869724	14874003	1606.08	2680.86	-0.73915	0.00064122	0.011915	Os11g0625400	sp|Q2R0Z3|Y1154_ORYSJ Putative B3 domain-containing protein Os11g0625400 OS=Oryza sativa subsp. japonica GN=Os11g0625400 PE=3 SV=1
OsR498G0100930500.01	Chr1	+	14913297	14919861	1579.9	3209.66	-1.0226	4.35e-06	0.000182	Os01g0357100	sp|Q42997|NIR_ORYSJ Ferredoxin--nitrite reductase, chloroplastic OS=Oryza sativa subsp. japonica GN=Os01g0357100 PE=2 SV=1
OsR498G0100940400.01	Chr1	-	15036782	15038083	51.9737	145.802	-1.4882	0.00021532	0.0049083	--	--
OsR498G0100941400.01	Chr1	-	15047601	15055479	380.959	168.329	1.1784	7.22e-05	0.0019893	RGA4	sp|Q7XA39|RGA4_SOLBU Putative disease resistance protein RGA4 OS=Solanum bulbocastanum GN=RGA4 PE=2 SV=1
OsR498G0100949800.01	Chr1	-	15226165	15235906	840.164	352.348	1.2537	7.52e-07	3.88e-05	At1g54570	sp|Q9ZVN2|Y1457_ARATH Acyltransferase-like protein At1g54570, chloroplastic OS=Arabidopsis thaliana GN=At1g54570 PE=2 SV=1
OsR498G0100952300.01	Chr1	+	15276690	15282923	412.069	102.286	2.0103	5.75e-10	6.45e-08	OsI_01913	sp|B8A7Z5|CSPLB_ORYSI CASP-like protein 1E1 OS=Oryza sativa subsp. indica GN=OsI_01913 PE=2 SV=1
OsR498G0100952600.01	Chr1	-	15283490	15284960	107.722	32.9948	1.707	0.00029198	0.0063085	THIM	sp|K7VCB9|THIM_MAIZE Hydroxyethylthiazole kinase OS=Zea mays GN=THIM PE=1 SV=1
OsR498G0100954400.01	Chr1	-	15337414	15341924	287.945	495.765	-0.78386	0.003526	0.045223	WAK5	sp|Q9LMN7|WAK5_ARATH Wall-associated receptor kinase 5 OS=Arabidopsis thaliana GN=WAK5 PE=2 SV=1
OsR498G0100968000.01	Chr1	-	15674662	15683296	3076.73	1987.6	0.63037	0.0037883	0.047682	CUL1	sp|Q94AH6|CUL1_ARATH Cullin-1 OS=Arabidopsis thaliana GN=CUL1 PE=1 SV=1
OsR498G0100979000.01	Chr1	-	15860370	15864256	1628.31	2815.23	-0.78988	0.00036543	0.0075313	SYNC3	sp|Q9SSK1|SYNC3_ARATH Asparagine--tRNA ligase, cytoplasmic 3 OS=Arabidopsis thaliana GN=SYNC3 PE=1 SV=1
OsR498G0100989200.01	Chr1	-	16054966	16059696	1274.55	736.705	0.79083	0.00046379	0.0091307	SPP1	sp|Q94E75|SPP1_ORYSJ Probable sucrose-phosphatase 1 OS=Oryza sativa subsp. japonica GN=SPP1 PE=2 SV=1
OsR498G0101011200.01	Chr1	-	16608792	16610757	47.8566	6.64453	2.8485	9.27e-05	0.002465	GSTT3	sp|Q9FHE1|GSTT3_ARATH Glutathione S-transferase T3 OS=Arabidopsis thaliana GN=GSTT3 PE=2 SV=1
OsR498G0101021000.01	Chr1	-	16793585	16796594	43.58	129.803	-1.5746	0.00028455	0.0061858	CYP734A6	sp|B9X287|C7346_ORYSJ Cytochrome P450 734A6 OS=Oryza sativa subsp. japonica GN=CYP734A6 PE=2 SV=1
OsR498G0101022400.01	Chr1	-	16813927	16816480	218.211	103.894	1.0706	0.0014014	0.022051	--	--
OsR498G0101026700.01	Chr1	+	16920469	16921458	99.8467	660.948	-2.7268	5.87e-18	2.63e-15	--	--
OsR498G0101051700.01	Chr1	+	17670075	17676305	579.842	1791.23	-1.6272	5.15e-12	8.53e-10	LNK2	sp|F4JCX9|LNK2_ARATH Protein LNK2 OS=Arabidopsis thaliana GN=LNK2 PE=1 SV=1
OsR498G0101055400.01	Chr1	-	17780810	17785033	400.2	226.401	0.82184	0.0029208	0.039174	RBCMT	sp|P94026|RBCMT_TOBAC Ribulose-1,5 bisphosphate carboxylase/oxygenase large subunit N-methyltransferase, chloroplastic OS=Nicotiana tabacum GN=RBCMT PE=2 SV=1
OsR498G0101060700.01	Chr1	+	17899366	17900865	84617.7	189925	-1.1664	2.3e-05	0.0007721	PSBO	sp|Q40459|PSBO_TOBAC Oxygen-evolving enhancer protein 1, chloroplastic OS=Nicotiana tabacum GN=PSBO PE=2 SV=1
OsR498G0101115500.01	Chr1	+	18962317	18966112	424.579	145.014	1.5498	0.00017076	0.0041017	MIK2	sp|Q8VZG8|MIK2_ARATH MDIS1-interacting receptor like kinase 2 OS=Arabidopsis thaliana GN=MIK2 PE=1 SV=3
OsR498G0101171500.01	Chr1	+	20029921	20032455	7.40444	296.88	-5.3253	8.83e-07	4.46e-05	HKT3	sp|Q8L481|HKT3_ORYSJ Probable cation transporter HKT3 OS=Oryza sativa subsp. japonica GN=HKT3 PE=2 SV=1
OsR498G0101172800.01	Chr1	-	20050414	20074428	414.007	181.43	1.1902	7.48e-05	0.0020533	CALS7	sp|Q9SHJ3|CALS7_ARATH Callose synthase 7 OS=Arabidopsis thaliana GN=CALS7 PE=3 SV=3
OsR498G0101226100.01	Chr1	+	20774796	20780307	1088.07	2030.02	-0.89972	5.39e-05	0.0015597	DRT102	sp|Q05212|DR102_ARATH DNA damage-repair/toleration protein DRT102 OS=Arabidopsis thaliana GN=DRT102 PE=1 SV=2
OsR498G0101234300.01	Chr1	+	20864506	20869245	12.9638	56.6258	-2.127	0.00055154	0.010498	PER72	sp|Q9FJZ9|PER72_ARATH Peroxidase 72 OS=Arabidopsis thaliana GN=PER72 PE=1 SV=1
OsR498G0101258900.01	Chr1	+	21130876	21137727	855.964	477.456	0.84218	0.0007846	0.013962	RPM1	sp|Q39214|RPM1_ARATH Disease resistance protein RPM1 OS=Arabidopsis thaliana GN=RPM1 PE=1 SV=1
OsR498G0101311500.01	Chr1	+	21726976	21728729	126.201	1617.67	-3.6801	3.64e-22	2.55e-19	--	--
OsR498G0101322400.01	Chr1	-	21847828	21849233	308.267	778.905	-1.3373	8.11e-08	5.31e-06	MES3	sp|O80477|MES3_ARATH Methylesterase 3 OS=Arabidopsis thaliana GN=MES3 PE=2 SV=1
OsR498G0101335100.01	Chr1	+	21976502	21979357	259.532	474.756	-0.87127	0.00088764	0.015378	--	--
OsR498G0101352200.01	Chr1	-	22416277	22421957	1453.87	2474.25	-0.76709	0.00040963	0.0082547	F46B6.12	sp|Q9BI88|U587_CAEEL UPF0587 protein F46B6.12 OS=Caenorhabditis elegans GN=F46B6.12 PE=3 SV=2
OsR498G0101368300.01	Chr1	+	22789424	22790475	55.3458	138.245	-1.3207	0.0038437	0.048164	--	--
OsR498G0101395800.01	Chr1	-	23251336	23257595	131.12	38.8429	1.7552	2.63e-05	0.0008561	PDCD2	sp|Q2YDC9|PDCD2_BOVIN Programmed cell death protein 2 OS=Bos taurus GN=PDCD2 PE=2 SV=1
OsR498G0101400300.01	Chr1	+	23343714	23349627	479.807	272.752	0.81487	0.0021095	0.030501	PIGB	sp|Q1LZA0|PIGB_BOVIN GPI mannosyltransferase 3 OS=Bos taurus GN=PIGB PE=2 SV=1
OsR498G0101400900.01	Chr1	+	23363267	23369229	462.514	208.778	1.1475	4.18e-05	0.001259	Os01g0580200	sp|Q8W0A1|BGAL2_ORYSJ Beta-galactosidase 2 OS=Oryza sativa subsp. japonica GN=Os01g0580200 PE=2 SV=1
OsR498G0101428400.01	Chr1	-	23792038	23794652	372.835	181.039	1.0422	0.00035635	0.0074115	VDAC3	sp|Q7F4F8|VDAC3_ORYSJ Mitochondrial outer membrane protein porin 3 OS=Oryza sativa subsp. japonica GN=VDAC3 PE=2 SV=1
OsR498G0101433200.01	Chr1	-	23838614	23842870	6041.93	13214.1	-1.129	5.99e-05	0.0016967	LOG	sp|Q5ZC82|LOG_ORYSJ Cytokinin riboside 5&apos;-monophosphate phosphoribohydrolase LOG OS=Oryza sativa subsp. japonica GN=LOG PE=1 SV=1
OsR498G0101436500.01	Chr1	+	23883755	23887474	1059.77	1754.96	-0.72768	0.0012062	0.019629	SMH2	sp|B4FT40|SMH2_MAIZE Single myb histone 2 OS=Zea mays GN=SMH2 PE=2 SV=1
OsR498G0101437000.01	Chr1	-	23891522	23893968	1068.62	1651.13	-0.6277	0.0036084	0.045924	--	--
OsR498G0101443900.01	Chr1	+	24015648	24024690	1118.38	670.772	0.73752	0.0021862	0.031401	ALDH2C4	sp|Q56YU0|AL2C4_ARATH Aldehyde dehydrogenase family 2 member C4 OS=Arabidopsis thaliana GN=ALDH2C4 PE=1 SV=2
OsR498G0101469000.01	Chr1	-	24414888	24415625	55.3989	156.07	-1.4943	0.0001978	0.0045944	--	--
OsR498G0101474200.01	Chr1	-	24516163	24521051	1234.15	2319.77	-0.91047	3.46e-05	0.0010778	--	--
OsR498G0101475400.01	Chr1	-	24540103	24541774	197.94	373.358	-0.9155	0.0013836	0.021858	At4g29530	sp|Q9SU92|PPSP3_ARATH Thiamine phosphate phosphatase-like protein OS=Arabidopsis thaliana GN=At4g29530 PE=1 SV=1
OsR498G0101482400.01	Chr1	-	24651893	24655034	488.579	120.822	2.0157	7.41e-12	1.2e-09	CYP72A15	sp|Q9LUC5|C7A15_ARATH Cytochrome P450 72A15 OS=Arabidopsis thaliana GN=CYP72A15 PE=2 SV=1
OsR498G0101483000.01	Chr1	-	24661530	24664655	232.826	94.9267	1.2944	0.00069986	0.012787	CYP72A15	sp|Q9LUC5|C7A15_ARATH Cytochrome P450 72A15 OS=Arabidopsis thaliana GN=CYP72A15 PE=2 SV=1
OsR498G0101502300.01	Chr1	+	24932464	24934214	269.07	3559.1	-3.7255	3.29e-36	8.42e-33	dnajb6-a	sp|Q5FWN8|DNJ6A_XENLA DnaJ homolog subfamily B member 6-A OS=Xenopus laevis GN=dnajb6-a PE=2 SV=1
OsR498G0101528100.01	Chr1	+	25293745	25298444	783.485	1512.06	-0.94854	0.00019714	0.0045829	COX5B-2	sp|Q9SSB8|CX5B2_ARATH Cytochrome c oxidase subunit 5b-2, mitochondrial OS=Arabidopsis thaliana GN=COX5B-2 PE=2 SV=1
OsR498G0101530100.01	Chr1	+	25322340	25326629	28.3649	134.735	-2.2479	1.31e-07	8.26e-06	DDB_G0282005	sp|Q54T49|APT11_DICDI Acyl-protein thioesterase 1 homolog 1 OS=Dictyostelium discoideum GN=DDB_G0282005 PE=2 SV=1
OsR498G0101532700.01	Chr1	+	25350057	25356529	544.72	219.188	1.3133	0.00027884	0.0060852	LOL5	sp|Q704V3|LOL5_ORYSJ Protein LOL5 OS=Oryza sativa subsp. japonica GN=LOL5 PE=2 SV=1
OsR498G0101536000.01	Chr1	-	25404494	25406148	526.978	4357.68	-3.0477	0.0021611	0.031152	OsI_14861	sp|A2XQE8|SAG39_ORYSI Senescence-specific cysteine protease SAG39 OS=Oryza sativa subsp. indica GN=OsI_14861 PE=3 SV=1
OsR498G0101547800.01	Chr1	-	25568812	25574852	1664.07	2643.14	-0.66754	0.0036425	0.046274	ctps	sp|Q54V77|PYRG_DICDI CTP synthase OS=Dictyostelium discoideum GN=ctps PE=3 SV=1
OsR498G0101551600.01	Chr1	-	25648262	25650855	2068.98	5066.53	-1.2921	2.18e-09	2.08e-07	AKR1	sp|C6TBN2|AKR1_SOYBN Probable aldo-keto reductase 1 OS=Glycine max GN=AKR1 PE=2 SV=1
OsR498G0101558500.01	Chr1	+	25783936	25785910	26.0153	1.90874	3.7687	0.0015155	0.023493	AS	sp|Q9AR73|HQGT_RAUSE Hydroquinone glucosyltransferase OS=Rauvolfia serpentina GN=AS PE=1 SV=1
OsR498G0101562000.01	Chr1	-	25851442	25857323	1048.13	464.211	1.175	1.34e-06	6.49e-05	XLG1	sp|O80462|XLG1_ARATH Extra-large guanine nucleotide-binding protein 1 OS=Arabidopsis thaliana GN=XLG1 PE=1 SV=2
OsR498G0101565200.01	Chr1	-	25896200	25903195	674.592	2420.58	-1.8433	1.43e-15	4.03e-13	--	--
OsR498G0101565600.01	Chr1	-	25906540	25910717	1172.8	2381.25	-1.0218	3.08e-06	0.00013511	Os01g0622300	sp|Q9AXB0|DCUP1_ORYSJ Uroporphyrinogen decarboxylase 1, chloroplastic OS=Oryza sativa subsp. japonica GN=Os01g0622300 PE=2 SV=1
OsR498G0101565900.01	Chr1	+	25922913	25927405	957.96	3064.29	-1.6775	6.73e-14	1.47e-11	CPK1	sp|A2ZVI7|CDPK1_ORYSJ Calcium-dependent protein kinase 1 OS=Oryza sativa subsp. japonica GN=CPK1 PE=2 SV=1
OsR498G0101585100.01	Chr1	+	26203872	26208079	171.698	795.909	-2.2127	2.65e-11	3.9e-09	CYP72A11	sp|Q9LUC9|C7A11_ARATH Cytochrome P450 72A11 OS=Arabidopsis thaliana GN=CYP72A11 PE=2 SV=1
OsR498G0101598900.01	Chr1	+	26502368	26506481	1962.12	1248.98	0.65167	0.0027217	0.037212	IDN2	sp|Q8VZ79|IDN2_ARATH Protein INVOLVED IN DE NOVO 2 OS=Arabidopsis thaliana GN=IDN2 PE=1 SV=1
OsR498G0101603500.01	Chr1	+	26605753	26613678	66.9566	237.093	-1.8242	1.89e-07	1.13e-05	RAE1	sp|Q38942|RAE1_ARATH Protein RAE1 OS=Arabidopsis thaliana GN=RAE1 PE=1 SV=2
OsR498G0101603800.01	Chr1	-	26613563	26616958	536.787	1898.8	-1.8227	1.72e-14	4.18e-12	ZHD5	sp|A2WSZ6|ZHD5_ORYSI Zinc-finger homeodomain protein 5 OS=Oryza sativa subsp. indica GN=ZHD5 PE=3 SV=1
OsR498G0101627300.01	Chr1	+	26944280	26953320	24332.4	79735.6	-1.7123	1.62e-16	5.79e-14	IMCEL2	sp|Q5VNW5|IMCL2_ORYSJ Probable isoprenylcysteine alpha-carbonyl methylesterase ICMEL2 OS=Oryza sativa subsp. japonica GN=IMCEL2 PE=2 SV=1
OsR498G0101644500.01	Chr1	+	27154943	27157343	40.664	156.267	-1.9422	3.45e-06	0.0001489	--	--
OsR498G0101647000.01	Chr1	-	27182291	27193232	2935.64	1795.79	0.70905	0.0010825	0.018043	PIF1	sp|Q59RQ0|PIF1_CANAL ATP-dependent DNA helicase PIF1 OS=Candida albicans (strain SC5314 / ATCC MYA-2876) GN=PIF1 PE=3 SV=1
OsR498G0101677000.01	Chr1	-	27634903	27639116	5106.93	9008.52	-0.81883	0.00022709	0.0051309	CICDH	sp|Q9SRZ6|ICDHC_ARATH Cytosolic isocitrate dehydrogenase [NADP] OS=Arabidopsis thaliana GN=CICDH PE=2 SV=1
OsR498G0101681300.01	Chr1	+	27693138	27700043	1223.63	2782.13	-1.185	1.72e-07	1.03e-05	PAP14	sp|Q9LV04|PAP14_ARATH Probable plastid-lipid-associated protein 14, chloroplastic OS=Arabidopsis thaliana GN=PAP14 PE=1 SV=1
OsR498G0101697900.01	Chr1	+	27971498	27973762	833.531	1642.82	-0.97887	2.12e-05	0.0007214	--	--
OsR498G0101698500.01	Chr1	+	27989412	27990611	400.453	752.38	-0.90983	0.0003232	0.0068565	--	--
OsR498G0101701400.01	Chr1	-	28029669	28032781	3745.59	10624.3	-1.5041	2.08e-10	2.5e-08	ISU1	sp|O49627|ISU1_ARATH Iron-sulfur cluster assembly protein 1 OS=Arabidopsis thaliana GN=ISU1 PE=2 SV=1
OsR498G0101702400.01	Chr1	-	28044784	28046646	48.2809	2066.25	-5.4194	0.0027663	0.037654	RL3	sp|Q6NNN0|RADL3_ARATH Protein RADIALIS-like 3 OS=Arabidopsis thaliana GN=RL3 PE=2 SV=1
OsR498G0101715500.01	Chr1	+	28262489	28264238	18.8001	257.631	-3.7765	0.00021043	0.004828	--	--
OsR498G0101718200.01	Chr1	-	28290982	28294892	595.952	264.836	1.1701	5.09e-06	0.00020932	GLY3	sp|Q9C8L4|ETHE1_ARATH Persulfide dioxygenase ETHE1 homolog, mitochondrial OS=Arabidopsis thaliana GN=GLY3 PE=1 SV=3
OsR498G0101722000.01	Chr1	-	28345486	28346463	105.769	296.57	-1.4875	0.0017426	0.026248	GRXS5	sp|Q5QLR2|GRXS5_ORYSJ Monothiol glutaredoxin-S5 OS=Oryza sativa subsp. japonica GN=GRXS5 PE=2 SV=1
OsR498G0101740200.01	Chr1	-	28630044	28633341	4021.77	6109.77	-0.60329	0.0030552	0.040552	UBC36	sp|Q9FZ48|UBC36_ARATH Ubiquitin-conjugating enzyme E2 36 OS=Arabidopsis thaliana GN=UBC36 PE=1 SV=1
OsR498G0101750900.01	Chr1	+	28753037	28757435	1268.74	2635.72	-1.0548	1.12e-06	5.54e-05	IAA5	sp|Q0JKG7|IAA5_ORYSJ Auxin-responsive protein IAA5 OS=Oryza sativa subsp. japonica GN=IAA5 PE=2 SV=1
OsR498G0101758100.01	Chr1	+	28874684	28876963	809.751	466.447	0.79577	0.0011548	0.019001	--	--
OsR498G0101767900.01	Chr1	+	29027935	29028631	63.9634	157.503	-1.3001	0.0007504	0.013464	--	--
OsR498G0101770000.01	Chr1	-	29046673	29052908	1954.02	3482.61	-0.83373	0.0012085	0.019654	WSD1	sp|Q93ZR6|WSD1_ARATH O-acyltransferase WSD1 OS=Arabidopsis thaliana GN=WSD1 PE=2 SV=1
OsR498G0101772000.01	Chr1	-	29086989	29087762	3997.66	1558.64	1.3589	0.0019577	0.02875	--	--
OsR498G0101772200.01	Chr1	-	29089791	29090322	405.493	139.196	1.5426	0.00029823	0.0064188	--	--
OsR498G0101785900.01	Chr1	+	29302021	29303664	522.371	67.9215	2.9431	5.85e-21	3.5e-18	--	sp|Q9MB73|LGT_CITUN Limonoid UDP-glucosyltransferase OS=Citrus unshiu PE=2 SV=1
OsR498G0101786500.01	Chr1	+	29306433	29308281	197.359	21.8492	3.1752	1.15e-13	2.46e-11	GT2	sp|Q66PF4|CGT_FRAAN Cinnamate beta-D-glucosyltransferase OS=Fragaria ananassa GN=GT2 PE=1 SV=1
OsR498G0101789800.01	Chr1	-	29348730	29350068	354.335	97.6609	1.8593	2.77e-09	2.58e-07	--	sp|P36908|CHIA_CICAR Acidic endochitinase OS=Cicer arietinum PE=2 SV=1
OsR498G0101817900.01	Chr1	+	29746796	29751668	583.381	2080.79	-1.8346	3.23e-14	7.63e-12	NMT1	sp|Q9FR44|PEAM1_ARATH Phosphoethanolamine N-methyltransferase 1 OS=Arabidopsis thaliana GN=NMT1 PE=1 SV=1
OsR498G0101819100.01	Chr1	+	29775645	29787105	312.132	908.11	-1.5407	9.34e-10	9.73e-08	ABCB4	sp|O80725|AB4B_ARATH ABC transporter B family member 4 OS=Arabidopsis thaliana GN=ABCB4 PE=1 SV=1
OsR498G0101825000.01	Chr1	-	29863453	29864517	136.992	55.7954	1.2959	0.0015945	0.024499	--	--
OsR498G0101835100.01	Chr1	+	29975598	29977554	0	21.6128	#NAME?	1.3e-05	0.00047779	SWEET2B	sp|Q5N8J1|SWT2B_ORYSJ Bidirectional sugar transporter SWEET2b OS=Oryza sativa subsp. japonica GN=SWEET2B PE=1 SV=1
OsR498G0101837200.01	Chr1	-	30038458	30041307	54.8864	180.576	-1.7181	5.36e-06	0.0002185	SAMT	sp|Q9SPV4|SAMT_CLABR Salicylate carboxymethyltransferase OS=Clarkia breweri GN=SAMT PE=1 SV=1
OsR498G0101844100.01	Chr1	+	30141703	30146243	307.712	881.077	-1.5177	1.42e-08	1.15e-06	FPS	sp|P49353|FPPS_MAIZE Farnesyl pyrophosphate synthase OS=Zea mays GN=FPS PE=2 SV=1
OsR498G0101864100.01	Chr1	+	30401777	30406165	540.581	1282.36	-1.2462	1.48e-07	9.18e-06	SLC25A16	sp|P16260|GDC_HUMAN Graves disease carrier protein OS=Homo sapiens GN=SLC25A16 PE=1 SV=3
OsR498G0101867800.01	Chr1	-	30457950	30459575	55.8827	152.34	-1.4468	0.00035647	0.0074115	PAO5	sp|Q9SU79|PAO5_ARATH Probable polyamine oxidase 5 OS=Arabidopsis thaliana GN=PAO5 PE=2 SV=1
OsR498G0101870900.01	Chr1	+	30506398	30513060	2170.32	6416.34	-1.5638	5.24e-06	0.00021426	GDCSP	sp|O49954|GCSP_SOLTU Glycine dehydrogenase (decarboxylating), mitochondrial OS=Solanum tuberosum GN=GDCSP PE=2 SV=1
OsR498G0101890100.01	Chr1	+	30784418	30790499	1084.21	300.283	1.8523	5.63e-09	4.95e-07	IP5P3	sp|Q8H0Z6|IP5P3_ARATH Type IV inositol polyphosphate 5-phosphatase 3 OS=Arabidopsis thaliana GN=IP5P3 PE=1 SV=1
OsR498G0101891000.01	Chr1	-	30795524	30799706	1598.59	3188.09	-0.99589	0.00033108	0.0069765	At1g74320	sp|Q8L518|CK2_ARATH Probable choline kinase 2 OS=Arabidopsis thaliana GN=At1g74320 PE=2 SV=1
OsR498G0101896900.01	Chr1	+	30920592	30923589	1026.88	2050.76	-0.9979	0.00025435	0.0056471	--	sp|P31756|ALLN_ALLCG Alliin lyase (Fragment) OS=Allium cepa var. aggregatum PE=2 SV=1
OsR498G0101906700.01	Chr1	+	31037317	31043889	63.5121	13.359	2.2492	0.00058946	0.011122	--	--
OsR498G0101907300.01	Chr1	+	31051439	31055297	3657.01	1711.14	1.0957	5.59e-07	2.96e-05	HCF101	sp|Q0JJS8|HF101_ORYSJ Fe-S cluster assembly factor HCF101, chloroplastic OS=Oryza sativa subsp. japonica GN=HCF101 PE=3 SV=3
OsR498G0101909700.01	Chr1	+	31085667	31087072	640.664	171.637	1.9002	3.18e-05	0.001007	SAT1	sp|Q8W0E4|SAT1_ORYSJ Probable serine acetyltransferase 1 OS=Oryza sativa subsp. japonica GN=SAT1 PE=2 SV=1
OsR498G0101914200.01	Chr1	-	31139769	31143169	2740.03	4503.23	-0.71677	0.0010888	0.018137	RggA	sp|Q9SQ56|RGGA_TOBAC RGG repeats nuclear RNA binding protein A (Fragment) OS=Nicotiana tabacum GN=RggA PE=2 SV=1
OsR498G0101917500.01	Chr1	+	31195512	31197603	202.305	372.726	-0.88158	0.0017203	0.025995	P85	sp|F4JNX2|SDEH4_ARATH Senescence/dehydration-associated protein At4g35985, chloroplastic OS=Arabidopsis thaliana GN=P85 PE=2 SV=1
OsR498G0101919300.01	Chr1	+	31225591	31231156	61.3005	11.9257	2.3618	0.00011734	0.0029921	Os01g0723700	sp|Q5JNA1|Y1237_ORYSJ B3 domain-containing protein Os03g0120900 OS=Oryza sativa subsp. japonica GN=Os01g0723700 PE=2 SV=1
OsR498G0101926500.01	Chr1	+	31309631	31315239	1618.16	569.957	1.5054	7.14e-11	9.54e-09	SPA4	sp|Q94BM7|SPA4_ARATH Protein SPA1-RELATED 4 OS=Arabidopsis thaliana GN=SPA4 PE=1 SV=1
OsR498G0101931800.01	Chr1	-	31430343	31432809	56.587	170.38	-1.5902	1.15e-05	0.00042941	At5g45670	sp|Q9FK75|GDL82_ARATH GDSL esterase/lipase At5g45670 OS=Arabidopsis thaliana GN=At5g45670 PE=2 SV=1
OsR498G0101937700.01	Chr1	+	31527199	31529857	2547.28	8294.74	-1.7032	7.56e-07	3.89e-05	dnaJ	sp|Q3AF07|DNAJ_CARHZ Chaperone protein DnaJ OS=Carboxydothermus hydrogenoformans (strain ATCC BAA-161 / DSM 6008 / Z-2901) GN=dnaJ PE=3 SV=1
OsR498G0101946100.01	Chr1	+	31634525	31635784	1441.26	2663.78	-0.88614	4.63e-05	0.0013783	HSFC1B	sp|Q942D6|HFC1B_ORYSJ Heat stress transcription factor C-1b OS=Oryza sativa subsp. japonica GN=HSFC1B PE=2 SV=1
OsR498G0101949900.01	Chr1	+	31694703	31696789	1591.97	821.975	0.95365	2.99e-05	0.000954	RhGT1	sp|Q4R1I9|ANGLT_ROSHC Anthocyanidin 5,3-O-glucosyltransferase OS=Rosa hybrid cultivar GN=RhGT1 PE=2 SV=1
OsR498G0101957300.01	Chr1	+	31797460	31799640	11.289	272.541	-4.5935	5.15e-07	2.76e-05	ALMT9	sp|Q9LS46|ALMT9_ARATH Aluminum-activated malate transporter 9 OS=Arabidopsis thaliana GN=ALMT9 PE=2 SV=1
OsR498G0101976900.01	Chr1	+	32135468	32140438	1187.63	537.12	1.1448	1.23e-06	6.04e-05	AMP1	sp|Q9M1S8|GCP2_ARATH Probable glutamate carboxypeptidase 2 OS=Arabidopsis thaliana GN=AMP1 PE=1 SV=3
OsR498G0101986700.01	Chr1	+	32320682	32322860	482.979	797.57	-0.72365	0.0032737	0.042746	--	--
OsR498G0101992300.01	Chr1	+	32392024	32394408	12.5885	0	Inf	0.0029991	0.039864	HD3A	sp|Q93WI9|HD3A_ORYSJ Protein HEADING DATE 3A OS=Oryza sativa subsp. japonica GN=HD3A PE=1 SV=1
OsR498G0101997600.01	Chr1	-	32462717	32464572	1282.83	2035.24	-0.66587	0.0021695	0.031241	WRKY65	sp|Q9LP56|WRK65_ARATH Probable WRKY transcription factor 65 OS=Arabidopsis thaliana GN=WRKY65 PE=2 SV=1
OsR498G0102002200.01	Chr1	-	32510888	32514610	359.584	590.111	-0.71466	0.0026018	0.035957	PERK1	sp|Q9LV48|PERK1_ARATH Proline-rich receptor-like protein kinase PERK1 OS=Arabidopsis thaliana GN=PERK1 PE=2 SV=1
OsR498G0102002600.01	Chr1	-	32523925	32527106	951.964	1507.87	-0.66353	0.0018111	0.027019	--	--
OsR498G0102008400.01	Chr1	-	32620167	32623860	6174.49	9954.61	-0.68904	0.00069994	0.012787	Pdap1	sp|Q62785|HAP28_RAT 28 kDa heat- and acid-stable phosphoprotein OS=Rattus norvegicus GN=Pdap1 PE=1 SV=1
OsR498G0102025000.01	Chr1	-	32861815	32866087	1807.9	2887.87	-0.67569	0.0015723	0.02428	EMB1417	sp|Q8LG95|PP332_ARATH Pentatricopeptide repeat-containing protein At4g21190 OS=Arabidopsis thaliana GN=EMB1417 PE=2 SV=1
OsR498G0102040900.01	Chr1	+	33141745	33143964	5123.36	8826.56	-0.78476	0.00063126	0.011777	--	--
OsR498G0102044200.01	Chr1	-	33184665	33190093	585.672	296.212	0.98346	0.0002003	0.0046441	SDP1	sp|Q9LZA6|SDP1_ARATH Triacylglycerol lipase SDP1 OS=Arabidopsis thaliana GN=SDP1 PE=1 SV=1
OsR498G0102046000.01	Chr1	-	33227014	33230372	745.447	1988.38	-1.4154	6.42e-05	0.0018064	TCP5	sp|Q9FME3|TCP5_ARATH Transcription factor TCP5 OS=Arabidopsis thaliana GN=TCP5 PE=1 SV=1
OsR498G0102052200.01	Chr1	-	33335330	33341791	2772.99	5103.55	-0.88006	5.71e-05	0.0016362	SPAC869.04	sp|Q9URY7|FMDA_SCHPO Putative formamidase C869.04 OS=Schizosaccharomyces pombe (strain 972 / ATCC 24843) GN=SPAC869.04 PE=3 SV=1
OsR498G0102058900.01	Chr1	+	33452053	33455303	430.849	144.672	1.5744	0.00040327	0.0081557	--	--
OsR498G0102064700.01	Chr1	+	33562681	33568957	2866.68	1220.44	1.232	0.00018495	0.0043643	PTAC12	sp|F4IHY7|PTA12_ARATH Protein PLASTID TRANSCRIPTIONALLY ACTIVE 12 OS=Arabidopsis thaliana GN=PTAC12 PE=1 SV=1
OsR498G0102066600.01	Chr1	-	33605321	33608787	416.811	743.935	-0.83578	0.0011502	0.018959	ABCI10	sp|Q8H1R4|AB10I_ARATH ABC transporter I family member 10, chloroplastic OS=Arabidopsis thaliana GN=ABCI10 PE=2 SV=1
OsR498G0102068600.01	Chr1	-	33632908	33635629	161.033	311.481	-0.95179	0.0014883	0.023174	--	--
OsR498G0102093100.01	Chr1	+	34005249	34006176	109.416	1606.96	-3.8764	7.61e-05	0.0020788	--	--
OsR498G0102103600.01	Chr1	-	34196635	34202659	679.831	1170.51	-0.78388	0.00067528	0.012417	SPHK1	sp|Q8L7L1|SPHK1_ARATH Sphingosine kinase 1 OS=Arabidopsis thaliana GN=SPHK1 PE=1 SV=1
OsR498G0102106700.01	Chr1	+	34236566	34240287	1097.58	652.11	0.75114	0.00092965	0.015929	At1g09900	sp|Q3EDF8|PPR28_ARATH Pentatricopeptide repeat-containing protein At1g09900 OS=Arabidopsis thaliana GN=At1g09900 PE=2 SV=1
OsR498G0102107000.01	Chr1	-	34239437	34247005	1027.06	1643.31	-0.67808	0.0011915	0.019445	DGK5	sp|Q9C5E5|DGK5_ARATH Diacylglycerol kinase 5 OS=Arabidopsis thaliana GN=DGK5 PE=2 SV=1
OsR498G0102109700.01	Chr1	+	34306460	34308345	174.365	50.8062	1.779	0.00067447	0.01241	SD17	sp|Q39086|SD17_ARATH Receptor-like serine/threonine-protein kinase SD1-7 OS=Arabidopsis thaliana GN=SD17 PE=1 SV=1
OsR498G0102154100.01	Chr1	+	34920550	34922605	477.857	776.805	-0.70097	0.0028138	0.038089	BZIP23	sp|Q8GTS2|BZP23_ARATH Basic leucine zipper 23 OS=Arabidopsis thaliana GN=BZIP23 PE=2 SV=1
OsR498G0102157700.01	Chr1	+	34972189	34974050	8336.78	26781.6	-1.6837	8.33e-15	2.11e-12	Os01g0803200	sp|P09229|CYT1_ORYSJ Cysteine proteinase inhibitor 1 OS=Oryza sativa subsp. japonica GN=Os01g0803200 PE=1 SV=2
OsR498G0102166300.01	Chr1	+	35089804	35091253	1928.98	4444.59	-1.2042	5.11e-05	0.001497	PPD6	sp|Q9LXX5|PPD6_ARATH PsbP domain-containing protein 6, chloroplastic OS=Arabidopsis thaliana GN=PPD6 PE=1 SV=1
OsR498G0102176800.01	Chr1	-	35238371	35242700	276.818	151.204	0.87245	0.0033986	0.04397	RGA4	sp|Q7XA39|RGA4_SOLBU Putative disease resistance protein RGA4 OS=Solanum bulbocastanum GN=RGA4 PE=2 SV=1
OsR498G0102177400.01	Chr1	-	35251366	35258327	2202.95	674.364	1.7078	6.19e-14	1.36e-11	TGAL1	sp|Q6IVC2|TGAL1_ORYSJ Transcription factor TGAL1 OS=Oryza sativa subsp. japonica GN=TGAL1 PE=1 SV=2
OsR498G0102187200.01	Chr1	-	35391188	35395323	1714.37	3542.97	-1.0473	2e-06	9.25e-05	RNC1	sp|Q8S1Z0|RNC1_ORYSJ Ribonuclease III domain-containing protein RNC1, chloroplastic OS=Oryza sativa subsp. japonica GN=RNC1 PE=2 SV=1
OsR498G0102187500.01	Chr1	+	35399149	35403420	3452.63	12655.4	-1.874	4.84e-09	4.31e-07	CML1	sp|Q40642|CML1_ORYSI Calmodulin-like protein 1 OS=Oryza sativa subsp. indica GN=CML1 PE=1 SV=1
OsR498G0102199000.01	Chr1	-	35591771	35593631	345.072	633.177	-0.87571	0.0011582	0.019034	RER3	sp|Q9C9Z2|RER3_ARATH Protein RETICULATA-RELATED 3, chloroplastic OS=Arabidopsis thaliana GN=RER3 PE=1 SV=1
OsR498G0102200300.01	Chr1	+	35614176	35617792	3025.71	5841.29	-0.94902	5.23e-06	0.00021401	Os01g0813400	sp|Q06396|ARF1_ORYSJ ADP-ribosylation factor 1 OS=Oryza sativa subsp. japonica GN=Os01g0813400 PE=2 SV=3
OsR498G0102202700.01	Chr1	+	35663420	35666911	163.566	71.1298	1.2013	0.0010077	0.017028	PCMP-H14	sp|Q9FND7|PP410_ARATH Putative pentatricopeptide repeat-containing protein At5g40405 OS=Arabidopsis thaliana GN=PCMP-H14 PE=3 SV=1
OsR498G0102213900.01	Chr1	+	35841263	35845043	5518.8	12106.9	-1.1334	1.72e-07	1.03e-05	--	sp|P30792|PMGI_MAIZE 2,3-bisphosphoglycerate-independent phosphoglycerate mutase OS=Zea mays PE=1 SV=1
OsR498G0102217000.01	Chr1	-	35896266	35908524	2400.15	3898.75	-0.69989	0.0023731	0.03347	At1g06840	sp|C0LGD7|Y1684_ARATH Probable LRR receptor-like serine/threonine-protein kinase At1g06840 OS=Arabidopsis thaliana GN=At1g06840 PE=2 SV=2
OsR498G0102219200.01	Chr1	-	35929856	35935350	0.259894	23.9631	-6.5267	0.0011931	0.019461	SYT2	sp|B6ETT4|SYT2_ARATH Synaptotagmin-2 OS=Arabidopsis thaliana GN=SYT2 PE=2 SV=1
OsR498G0102233600.01	Chr1	-	36157976	36159322	1139.07	6169.37	-2.4373	4.62e-16	1.4e-13	ATL72	sp|Q9SG96|ATL72_ARATH RING-H2 finger protein ATL72 OS=Arabidopsis thaliana GN=ATL72 PE=2 SV=1
OsR498G0102236500.01	Chr1	+	36190064	36192289	1795.01	2752.01	-0.6165	0.0035276	0.045223	RPS26	sp|P49216|RS26_ORYSJ 40S ribosomal protein S26 OS=Oryza sativa subsp. japonica GN=RPS26 PE=2 SV=2
OsR498G0102239000.01	Chr1	-	36215772	36220593	109.865	22.5729	2.2831	9.41e-07	4.73e-05	ATL39	sp|Q9M0R7|ATL39_ARATH RING-H2 finger protein ATL39 OS=Arabidopsis thaliana GN=ATL39 PE=2 SV=1
OsR498G0102239800.01	Chr1	-	36225854	36228348	263.152	127.698	1.0432	0.0020343	0.029687	PUB16	sp|Q9LZW3|PUB16_ARATH U-box domain-containing protein 16 OS=Arabidopsis thaliana GN=PUB16 PE=2 SV=1
OsR498G0102242100.01	Chr1	+	36260984	36266520	181.472	91.0584	0.99488	0.0031786	0.041814	CIPK11	sp|Q0JI49|CIPKB_ORYSJ CBL-interacting protein kinase 11 OS=Oryza sativa subsp. japonica GN=CIPK11 PE=2 SV=1
OsR498G0102251200.01	Chr1	-	36383209	36384106	81.016	22.1018	1.874	0.00049173	0.009547	--	--
OsR498G0102252200.01	Chr1	-	36391114	36396111	91.3448	266.317	-1.5438	4.37e-06	0.00018212	RER6	sp|Q8RWG3|RER6_ARATH Protein RETICULATA-RELATED 6, chloroplastic OS=Arabidopsis thaliana GN=RER6 PE=2 SV=1
OsR498G0102261200.01	Chr1	-	36502203	36505296	1986.47	1202.72	0.7239	0.00078086	0.013904	ABCI8	sp|Q9ZS97|AB8I_ARATH UPF0051 protein ABCI8, chloroplastic OS=Arabidopsis thaliana GN=ABCI8 PE=2 SV=1
OsR498G0102275800.01	Chr1	-	36707006	36712532	24.3234	136.274	-2.4861	0.0028794	0.038786	ICR2	sp|Q9ZQC5|ICR2_ARATH Interactor of constitutive active ROPs 2, chloroplastic OS=Arabidopsis thaliana GN=ICR2 PE=1 SV=1
OsR498G0102279400.01	Chr1	-	36761387	36766733	1992.77	3069.46	-0.62321	0.0029718	0.039631	RPS23	sp|P46297|RS23_FRAAN 40S ribosomal protein S23 OS=Fragaria ananassa GN=RPS23 PE=2 SV=1
OsR498G0102286500.01	Chr1	+	36854744	36855529	1446.96	2868.61	-0.98732	8.7e-06	0.00033355	--	sp|P0CG89|H4_SOYBN Histone H4 OS=Glycine max PE=3 SV=1
OsR498G0102291500.01	Chr1	+	36930503	36932000	2720.12	805.346	1.756	6.55e-07	3.42e-05	--	--
OsR498G0102306400.01	Chr1	-	37118631	37121077	76.7725	194.252	-1.3393	0.00014334	0.0035553	--	--
OsR498G0102325500.01	Chr1	+	37379127	37381257	2062.58	862.992	1.257	3.54e-08	2.57e-06	Os01g0846300	sp|Q5N9N2|P2C09_ORYSJ Probable protein phosphatase 2C 9 OS=Oryza sativa subsp. japonica GN=Os01g0846300 PE=2 SV=1
OsR498G0102339200.01	Chr1	-	37590810	37593947	173.306	610.575	-1.8168	0.00013975	0.0034848	--	--
OsR498G0102341800.01	Chr1	-	37643974	37648279	1497.02	869.78	0.78337	0.00072386	0.013122	At1g04910	sp|Q8W486|Y1491_ARATH Uncharacterized protein At1g04910 OS=Arabidopsis thaliana GN=At1g04910 PE=2 SV=1
OsR498G0102351500.01	Chr1	+	37753159	37758522	151.831	50.1357	1.5986	6.64e-05	0.0018566	--	--
OsR498G0102360100.01	Chr1	+	37855727	37858585	472.64	3624.53	-2.939	4.95e-07	2.67e-05	--	--
OsR498G0102370400.01	Chr1	-	38038530	38039410	41.6155	8.41113	2.3067	0.0039442	0.049002	--	--
OsR498G0102400900.01	Chr1	+	38433053	38436574	3147.18	1159.8	1.4402	7.95e-10	8.57e-08	CFBP1	sp|Q0JHF8|F16P2_ORYSJ Fructose-1,6-bisphosphatase, cytosolic OS=Oryza sativa subsp. japonica GN=CFBP1 PE=1 SV=2
OsR498G0102401600.01	Chr1	-	38439583	38440866	1553.51	2491.07	-0.68123	0.0012269	0.01985	BOLA2	sp|Q9FIC3|BOLA2_ARATH Protein BOLA2 OS=Arabidopsis thaliana GN=BOLA2 PE=1 SV=1
OsR498G0102419700.01	Chr1	+	38737405	38739164	188.019	892.87	-2.2476	1.68e-17	6.76e-15	NPF5.10	sp|Q0WP01|PTR9_ARATH Protein NRT1/ PTR FAMILY 5.10 OS=Arabidopsis thaliana GN=NPF5.10 PE=2 SV=1
OsR498G0102420300.01	Chr1	+	38743614	38749439	2067.57	6103.02	-1.5616	1.79e-10	2.21e-08	NPF5.10	sp|Q0WP01|PTR9_ARATH Protein NRT1/ PTR FAMILY 5.10 OS=Arabidopsis thaliana GN=NPF5.10 PE=2 SV=1
OsR498G0102422600.01	Chr1	-	38776425	38780555	3917.02	1954.26	1.0031	5.97e-06	0.00024025	PDPK2	sp|Q4V3C8|PDPK2_ARATH 3-phosphoinositide-dependent protein kinase 2 OS=Arabidopsis thaliana GN=PDPK2 PE=1 SV=1
OsR498G0102423600.01	Chr1	-	38804612	38806819	1431.06	736.46	0.95841	4.91e-05	0.0014485	ASE1	sp|Q9SI61|ASE1_ARATH Amidophosphoribosyltransferase 1, chloroplastic OS=Arabidopsis thaliana GN=ASE1 PE=2 SV=1
OsR498G0102433600.01	Chr1	-	38905855	38907191	97.5357	263.313	-1.4328	1.1e-05	0.00041216	--	--
OsR498G0102436100.01	Chr1	+	38931246	38938317	44.4263	9.123	2.2838	0.0014915	0.023211	Os01g0875500	sp|Q5N8X6|BGAL3_ORYSJ Beta-galactosidase 3 OS=Oryza sativa subsp. japonica GN=Os01g0875500 PE=3 SV=1
OsR498G0102444800.01	Chr1	-	39056314	39058026	27.5987	386.243	-3.8068	5.01e-27	6.71e-24	--	--
OsR498G0102446100.01	Chr1	+	39067025	39073790	414.999	154.977	1.4211	2.41e-06	0.00010858	HSL1	sp|Q9SGP2|HSL1_ARATH Receptor-like protein kinase HSL1 OS=Arabidopsis thaliana GN=HSL1 PE=2 SV=1
OsR498G0102447200.01	Chr1	-	39087794	39092131	73.7102	315.695	-2.0986	1.45e-10	1.81e-08	AAP5	sp|Q8GUM3|AAP5_ARATH Amino acid permease 5 OS=Arabidopsis thaliana GN=AAP5 PE=1 SV=1
OsR498G0102453500.01	Chr1	+	39163802	39169553	1099.34	445.263	1.3039	2.52e-07	1.47e-05	GUX1	sp|Q9LSB1|GUX1_ARATH UDP-glucuronate:xylan alpha-glucuronosyltransferase 1 OS=Arabidopsis thaliana GN=GUX1 PE=2 SV=1
OsR498G0102455200.01	Chr1	-	39193265	39204236	88.5329	17.9487	2.3023	1.76e-05	0.00061611	PCMP-E29	sp|Q9LVF9|PP245_ARATH Pentatricopeptide repeat-containing protein At3g21470 OS=Arabidopsis thaliana GN=PCMP-E29 PE=2 SV=1
OsR498G0102466800.01	Chr1	-	39341714	39347313	255.604	124	1.0436	0.0011163	0.018486	At5g64030	sp|Q8L7V3|PMTQ_ARATH Probable methyltransferase PMT26 OS=Arabidopsis thaliana GN=At5g64030 PE=2 SV=1
OsR498G0102470200.01	Chr1	-	39399866	39402204	288.695	610.71	-1.0809	0.00017476	0.0041893	--	--
OsR498G0102473700.01	Chr1	+	39441097	39446255	44.3786	116.327	-1.3902	0.00099212	0.016835	abhd11	sp|Q0V9K2|ABHDB_XENTR Protein ABHD11 OS=Xenopus tropicalis GN=abhd11 PE=2 SV=2
OsR498G0102478500.01	Chr1	+	39503801	39509286	213.499	891.133	-2.0614	1.96e-12	3.41e-10	RUS6	sp|Q93YU2|RUS6_ARATH Protein root UVB sensitive 6 OS=Arabidopsis thaliana GN=RUS6 PE=2 SV=1
OsR498G0102491100.01	Chr1	+	39693045	39700467	463.141	234.782	0.98013	0.00021716	0.0049463	At2g19130	sp|O64477|Y2913_ARATH G-type lectin S-receptor-like serine/threonine-protein kinase At2g19130 OS=Arabidopsis thaliana GN=At2g19130 PE=2 SV=1
OsR498G0102505800.01	Chr1	-	39896375	39900764	11232.2	6014.64	0.90109	1.33e-05	0.00048712	CRT3	sp|O04153|CALR3_ARATH Calreticulin-3 OS=Arabidopsis thaliana GN=CRT3 PE=1 SV=2
OsR498G0102506700.01	Chr1	+	39933683	39936609	5129.85	8478.89	-0.72496	0.0004827	0.0094124	RPL5B	sp|P49227|RL52_ARATH 60S ribosomal protein L5-2 OS=Arabidopsis thaliana GN=RPL5B PE=2 SV=3
OsR498G0102506900.01	Chr1	+	39939037	39941991	1804.62	2795.51	-0.63141	0.003851	0.048184	RPL5A	sp|A2WXX3|RL51_ORYSI 60S ribosomal protein L5-1 OS=Oryza sativa subsp. indica GN=RPL5A PE=3 SV=2
OsR498G0102509100.01	Chr1	+	39970359	39975641	857.724	493.275	0.79812	0.0014067	0.022086	BGLU4	sp|Q5N863|BGL04_ORYSJ Beta-glucosidase 4 OS=Oryza sativa subsp. japonica GN=BGLU4 PE=2 SV=1
OsR498G0102518200.01	Chr1	-	40095554	40100861	799.358	382.362	1.0639	3.83e-05	0.0011719	At3g49140	sp|Q0WMN5|Y3913_ARATH Uncharacterized protein At3g49140 OS=Arabidopsis thaliana GN=At3g49140 PE=1 SV=2
OsR498G0102533000.01	Chr1	-	40340465	40345858	518.678	940.486	-0.85857	0.001005	0.016993	ADCK1	sp|Q86TW2|ADCK1_HUMAN Uncharacterized aarF domain-containing protein kinase 1 OS=Homo sapiens GN=ADCK1 PE=2 SV=2
OsR498G0102538200.01	Chr1	-	40413968	40416279	739.245	1686.64	-1.19	0.00020304	0.0046967	FBA3	sp|Q5N725|ALFC3_ORYSJ Fructose-bisphosphate aldolase 3, cytoplasmic OS=Oryza sativa subsp. japonica GN=FBA3 PE=2 SV=1
OsR498G0102539200.01	Chr1	-	40422796	40427601	68.2768	15.3851	2.1499	0.00035978	0.0074693	ugcg-b	sp|Q5U4S8|CEGTB_XENLA Ceramide glucosyltransferase-B OS=Xenopus laevis GN=ugcg-b PE=2 SV=1
OsR498G0102547300.01	Chr1	+	40525404	40529760	649.313	3216.44	-2.3085	6.91e-23	5.26e-20	BT1	sp|Q9FMK7|BT1_ARATH BTB/POZ and TAZ domain-containing protein 1 OS=Arabidopsis thaliana GN=BT1 PE=1 SV=1
OsR498G0102552000.01	Chr1	-	40595815	40597361	485.384	151.64	1.6785	5.46e-09	4.83e-07	--	--
OsR498G0102565000.01	Chr1	-	40860715	40872498	78.903	21.8102	1.8551	0.0040138	0.049691	PCMP-E27	sp|Q9LS72|PP261_ARATH Pentatricopeptide repeat-containing protein At3g29230 OS=Arabidopsis thaliana GN=PCMP-E27 PE=2 SV=1
OsR498G0102568000.01	Chr1	-	40900173	40911950	1654.29	627.463	1.3986	7.89e-10	8.54e-08	SEC	sp|Q9M8Y0|SEC_ARATH Probable UDP-N-acetylglucosamine--peptide N-acetylglucosaminyltransferase SEC OS=Arabidopsis thaliana GN=SEC PE=2 SV=1
OsR498G0102568600.01	Chr1	-	40915863	40918747	1565.45	989.148	0.66232	0.0033136	0.043207	BHLH62	sp|Q9SRT2|BH062_ARATH Transcription factor bHLH62 OS=Arabidopsis thaliana GN=BHLH62 PE=2 SV=1
OsR498G0102573300.01	Chr1	+	40975654	40977856	2967.01	12553.3	-2.081	7.18e-22	4.81e-19	RBG4	sp|Q9LIS2|RBG4_ARATH Glycine-rich RNA-binding protein 4, mitochondrial OS=Arabidopsis thaliana GN=RBG4 PE=2 SV=1
OsR498G0102584400.01	Chr1	-	41108998	41114832	1479.6	285.441	2.3739	2.41e-21	1.47e-18	SPS1	sp|Q0JGK4|SPSA1_ORYSJ Probable sucrose-phosphate synthase 1 OS=Oryza sativa subsp. japonica GN=SPS1 PE=2 SV=2
OsR498G0102587200.01	Chr1	-	41144293	41150911	820.483	2453.18	-1.5801	4.11e-06	0.00017285	PIN5A	sp|Q5JLM1|PIN5A_ORYSJ Probable auxin efflux carrier component 5a OS=Oryza sativa subsp. japonica GN=PIN5A PE=2 SV=1
OsR498G0102595400.01	Chr1	-	41261736	41263591	921.857	1675.85	-0.86228	0.00015234	0.0037325	At1g67340	sp|Q9FYF9|FB76_ARATH F-box protein At1g67340 OS=Arabidopsis thaliana GN=At1g67340 PE=1 SV=1
OsR498G0102601900.01	Chr1	+	41332531	41337215	139.103	563.761	-2.0189	6.48e-13	1.19e-10	SPL2	sp|Q0JGI1|SPL2_ORYSJ Squamosa promoter-binding-like protein 2 OS=Oryza sativa subsp. japonica GN=SPL2 PE=2 SV=2
OsR498G0102603900.01	Chr1	+	41348839	41358400	1591.51	2670.58	-0.74676	0.00047294	0.0092847	MADS51	sp|Q9XJ61|MAD51_ORYSJ MADS-box transcription factor 51 OS=Oryza sativa subsp. japonica GN=MADS51 PE=2 SV=1
OsR498G0102605100.01	Chr1	+	41369577	41370314	321.309	821.141	-1.3537	3.51e-08	2.56e-06	--	--
OsR498G0102612100.01	Chr1	+	41457289	41458770	26.7778	645.702	-4.5918	4.62e-07	2.51e-05	--	--
OsR498G0102613700.01	Chr1	+	41474565	41479965	1785.21	3107.54	-0.79968	0.00028203	0.0061405	TCP20	sp|Q9LSD5|TCP20_ARATH Transcription factor TCP20 OS=Arabidopsis thaliana GN=TCP20 PE=1 SV=1
OsR498G0102632900.01	Chr1	+	41788381	41796069	2714.42	1596.21	0.76599	0.0010787	0.01799	PNSB5	sp|Q9FG89|PNSB5_ARATH Photosynthetic NDH subunit of subcomplex B 5, chloroplastic OS=Arabidopsis thaliana GN=PNSB5 PE=2 SV=1
OsR498G0102639100.01	Chr1	+	41864430	41865374	159.435	377.191	-1.2423	1.26e-05	0.00046247	At5g06060	sp|Q9LHT0|TRNHF_ARATH Tropinone reductase homolog At5g06060 OS=Arabidopsis thaliana GN=At5g06060 PE=2 SV=1
OsR498G0102639400.01	Chr1	-	41865275	41869222	1178.62	1797.34	-0.60877	0.0032483	0.042494	Hgsnat	sp|Q3UDW8|HGNAT_MOUSE Heparan-alpha-glucosaminide N-acetyltransferase OS=Mus musculus GN=Hgsnat PE=1 SV=2
OsR498G0102649000.01	Chr1	-	42057601	42059829	534.695	935.77	-0.80744	0.00074765	0.013443	SRC2	sp|O04133|SRC2_SOYBN Protein SRC2 OS=Glycine max GN=SRC2 PE=2 SV=1
OsR498G0102654200.01	Chr1	-	42137112	42138976	64.3475	172.06	-1.419	0.00041568	0.0083587	SRG1	sp|Q39224|SRG1_ARATH Protein SRG1 OS=Arabidopsis thaliana GN=SRG1 PE=2 SV=1
OsR498G0102665100.01	Chr1	+	42310613	42313363	98.8607	15.4533	2.6775	0.0018886	0.028012	PCMP-E2	sp|O49680|PP324_ARATH Pentatricopeptide repeat-containing protein At4g19220, mitochondrial OS=Arabidopsis thaliana GN=PCMP-E2 PE=3 SV=2
OsR498G0102668900.01	Chr1	+	42377794	42394671	426.341	203.014	1.0704	0.00048928	0.0095125	--	--
OsR498G0102671700.01	Chr1	+	42456962	42460669	24.5902	96.8985	-1.9784	6.48e-05	0.00182	CKX4	sp|Q5JLP4|CKX4_ORYSJ Cytokinin dehydrogenase 4 OS=Oryza sativa subsp. japonica GN=CKX4 PE=2 SV=1
OsR498G0102687000.01	Chr1	-	42692854	42700560	4411.29	10005.2	-1.1815	5.67e-08	3.88e-06	BAT1	sp|B9EXZ6|BAT1_ORYSJ Amino-acid permease BAT1 homolog OS=Oryza sativa subsp. japonica GN=BAT1 PE=2 SV=1
OsR498G0102692900.01	Chr1	+	42792644	42795065	559.779	3186.06	-2.5088	9.3e-10	9.73e-08	SCL3	sp|Q9LPR8|SCL3_ARATH Scarecrow-like protein 3 OS=Arabidopsis thaliana GN=SCL3 PE=2 SV=1
OsR498G0102694400.01	Chr1	-	42809533	42810867	2474.14	5709.49	-1.2064	0.00031894	0.0067866	--	--
OsR498G0102700100.01	Chr1	+	42876933	42878142	29.0892	128.407	-2.1422	3.1e-06	0.00013559	--	--
OsR498G0102700800.01	Chr1	-	42884953	42886007	122.93	625.838	-2.348	0.00019418	0.0045292	CML10	sp|Q8RZB5|CML10_ORYSJ Probable calcium-binding protein CML10 OS=Oryza sativa subsp. japonica GN=CML10 PE=2 SV=1
OsR498G0102709300.01	Chr1	+	43011344	43014694	1553.48	3091.2	-0.99266	0.00057575	0.010878	RR4	sp|Q942A1|ORR4_ORYSJ Two-component response regulator ORR4 OS=Oryza sativa subsp. japonica GN=RR4 PE=2 SV=1
OsR498G0102747100.01	Chr1	+	43596306	43597604	14.1861	80.2512	-2.5	3.81e-06	0.0001614	Sb03g046810	sp|P84516|PER1_SORBI Cationic peroxidase SPC4 OS=Sorghum bicolor GN=Sb03g046810 PE=1 SV=2
OsR498G0102748700.01	Chr1	+	43610664	43614046	3041.84	5439.73	-0.83859	0.00073082	0.013222	Os01g0963400	sp|Q5JMR9|TRXY_ORYSJ Thioredoxin Y, chloroplastic OS=Oryza sativa subsp. japonica GN=Os01g0963400 PE=3 SV=2
OsR498G0102765400.01	Chr1	-	43886124	43890413	660.296	1064.5	-0.68899	0.0037981	0.047735	--	--
OsR498G0102772900.01	Chr1	+	43978497	43981883	288.149	130.469	1.1431	0.00028713	0.0062226	DI19-5	sp|Q5JME8|DI195_ORYSJ Protein DEHYDRATION-INDUCED 19 homolog 5 OS=Oryza sativa subsp. japonica GN=DI19-5 PE=2 SV=1
OsR498G0102775000.01	Chr1	-	44007609	44008785	9211.33	27070.8	-1.5553	1.86e-13	3.87e-11	PCL1	sp|Q94DH3|PCL1_ORYSJ Transcription factor PCL1 OS=Oryza sativa subsp. japonica GN=PCL1 PE=2 SV=1
OsR498G0102779700.01	Chr1	+	44082619	44089199	788.061	467.639	0.75291	0.0010194	0.017174	AP3BA	sp|Q9M2T1|AP3BA_ARATH AP3-complex subunit beta-A OS=Arabidopsis thaliana GN=AP3BA PE=2 SV=2
OsR498G0102787800.01	Chr1	-	44196290	44197866	303.779	987.192	-1.7003	2.04e-11	3.09e-09	TIP1-2	sp|Q94CS9|TIP12_ORYSJ Probable aquaporin TIP1-2 OS=Oryza sativa subsp. japonica GN=TIP1-2 PE=2 SV=1
OsR498G0102790800.01	Chr1	-	44269871	44277094	704.5	1686.5	-1.2594	7.7e-08	5.06e-06	At1g67720	sp|C0LGI2|Y1677_ARATH Probable LRR receptor-like serine/threonine-protein kinase At1g67720 OS=Arabidopsis thaliana GN=At1g67720 PE=2 SV=1
OsR498G0102791300.01	Chr1	+	44282973	44287352	587.037	223.844	1.391	1.47e-06	7.03e-05	P58B	sp|Q5JNB5|DJC15_ORYSJ DnaJ protein P58IPK homolog B OS=Oryza sativa subsp. japonica GN=P58B PE=1 SV=1
OsR498G0102791900.01	Chr1	+	44290052	44292445	79.7428	28.3678	1.4911	0.0024114	0.033858	PCMP-H40	sp|Q3E6Q1|PPR32_ARATH Pentatricopeptide repeat-containing protein At1g11290, chloroplastic OS=Arabidopsis thaliana GN=PCMP-H40 PE=2 SV=1
OsR498G0161207600.01	Chr1	+	38734005	38735366	3207.04	5123.46	-0.67587	0.0012667	0.0204	NPF5.16	sp|Q9SK96|PTR10_ARATH Protein NRT1/ PTR FAMILY 5.16 OS=Arabidopsis thaliana GN=NPF5.16 PE=2 SV=1
OsR498G0202796800.01	Chr2	-	12190	16963	1172.28	699.883	0.74414	0.0011794	0.019316	PDIL1-4	sp|Q67IX6|PDI14_ORYSJ Protein disulfide isomerase-like 1-4 OS=Oryza sativa subsp. japonica GN=PDIL1-4 PE=2 SV=1
OsR498G0202817800.01	Chr2	-	319482	324137	170.546	48.9514	1.8007	3.35e-06	0.00014526	PCMP-H22	sp|Q9CAA8|PP108_ARATH Putative pentatricopeptide repeat-containing protein At1g68930 OS=Arabidopsis thaliana GN=PCMP-H22 PE=3 SV=1
OsR498G0202819600.01	Chr2	-	346175	348601	413.075	104.534	1.9824	1.3e-07	8.25e-06	At1g33260	sp|P0DKI6|Y1332_ARATH Probable receptor-like protein kinase At1g33260 OS=Arabidopsis thaliana GN=At1g33260 PE=2 SV=1
OsR498G0202834900.01	Chr2	+	563101	569663	172.909	79.0509	1.1292	0.0016042	0.024581	PIGB	sp|Q1LZA0|PIGB_BOVIN GPI mannosyltransferase 3 OS=Bos taurus GN=PIGB PE=2 SV=1
OsR498G0202835300.01	Chr2	+	573460	575982	1776.89	3132.73	-0.81807	0.00014861	0.0036474	RPL37A	sp|Q8LFH7|RL371_ARATH 60S ribosomal protein L37-1 OS=Arabidopsis thaliana GN=RPL37A PE=3 SV=1
OsR498G0202856500.01	Chr2	+	928391	936913	609.171	255.927	1.2511	0.00024255	0.005428	--	--
OsR498G0202865400.01	Chr2	-	1047606	1048881	1556.19	2619.93	-0.75151	0.00083927	0.014672	CSP1	sp|O65639|CSP1_ARATH Cold shock protein 1 OS=Arabidopsis thaliana GN=CSP1 PE=1 SV=1
OsR498G0202866500.01	Chr2	+	1060637	1061549	26968.4	42483.1	-0.65562	0.001682	0.025541	CYP	sp|P21569|CYPH_MAIZE Peptidyl-prolyl cis-trans isomerase OS=Zea mays GN=CYP PE=2 SV=1
OsR498G0202867800.01	Chr2	-	1070684	1077385	1033.88	2552.68	-1.304	4.64e-09	4.15e-07	--	--
OsR498G0202870300.01	Chr2	+	1107041	1109839	431.389	156.127	1.4663	4.15e-05	0.0012544	URT1	sp|O64642|URT1_ARATH UTP:RNA uridylyltransferase 1 OS=Arabidopsis thaliana GN=URT1 PE=1 SV=2
OsR498G0202871600.01	Chr2	-	1131649	1132467	713.426	1327.9	-0.89631	0.00044588	0.0088522	KIC	sp|Q9ZPX9|KIC_ARATH Calcium-binding protein KIC OS=Arabidopsis thaliana GN=KIC PE=1 SV=2
OsR498G0202872600.01	Chr2	-	1137934	1141658	5175.79	14345.3	-1.4707	3.84e-12	6.43e-10	RS41	sp|P92966|SRS41_ARATH Serine/arginine-rich splicing factor RS41 OS=Arabidopsis thaliana GN=RS41 PE=1 SV=2
OsR498G0202873500.01	Chr2	+	1158465	1162632	2278.81	3891.98	-0.77222	0.00043535	0.0086799	PEX16	sp|Q8S8S1|PEX16_ARATH Peroxisome biogenesis protein 16 OS=Arabidopsis thaliana GN=PEX16 PE=1 SV=1
OsR498G0202876600.01	Chr2	-	1233541	1236997	924.985	2006.95	-1.1175	5.58e-07	2.96e-05	Stard7	sp|Q8R1R3|STAR7_MOUSE StAR-related lipid transfer protein 7, mitochondrial OS=Mus musculus GN=Stard7 PE=1 SV=2
OsR498G0202883200.01	Chr2	-	1343685	1345992	790.584	1235.32	-0.6439	0.0038292	0.048103	SNRPE	sp|A1XQR9|RUXE_PIG Small nuclear ribonucleoprotein E OS=Sus scrofa GN=SNRPE PE=3 SV=1
OsR498G0202886300.01	Chr2	+	1395052	1395821	1046.39	255.154	2.036	9.65e-16	2.8e-13	HSP18.9	sp|Q0E4A8|HS189_ORYSJ 18.9 kDa heat shock protein OS=Oryza sativa subsp. japonica GN=HSP18.9 PE=3 SV=1
OsR498G0202895000.01	Chr2	-	1476639	1481897	5892.23	12083.1	-1.0361	1.79e-05	0.00062201	--	--
OsR498G0202896000.01	Chr2	-	1494876	1498344	713.464	1638.28	-1.1993	1.8e-07	1.07e-05	--	--
OsR498G0202897800.01	Chr2	-	1511070	1514604	537.826	912.601	-0.76285	0.0013078	0.020932	PDX2	sp|Q8LAD0|PDX2_ARATH Probable pyridoxal 5&apos;-phosphate synthase subunit PDX2 OS=Arabidopsis thaliana GN=PDX2 PE=1 SV=1
OsR498G0202909800.01	Chr2	-	1678967	1682887	1087.44	2028.37	-0.89939	6.14e-05	0.0017375	CYCT1-1	sp|Q0E474|CCT11_ORYSJ Cyclin-T1-1 OS=Oryza sativa subsp. japonica GN=CYCT1-1 PE=3 SV=2
OsR498G0202910000.01	Chr2	-	1682796	1683107	45.6573	117.364	-1.3621	0.0019735	0.028937	--	--
OsR498G0202912200.01	Chr2	-	1718112	1728612	294.11	110.861	1.4076	2.64e-05	0.0008584	SMC3	sp|Q56YN8|SMC3_ARATH Structural maintenance of chromosomes protein 3 OS=Arabidopsis thaliana GN=SMC3 PE=2 SV=1
OsR498G0202916400.01	Chr2	-	1796509	1804341	511.493	920.295	-0.84738	0.00055024	0.010481	MPK13	sp|Q0E459|MPK13_ORYSJ Mitogen-activated protein kinase 13 OS=Oryza sativa subsp. japonica GN=MPK13 PE=2 SV=1
OsR498G0202963000.01	Chr2	-	2479965	2480954	75.5037	19.0244	1.9887	0.00024736	0.005518	--	--
OsR498G0202972200.01	Chr2	-	2616283	2617573	165.022	504.311	-1.6117	1.21e-08	1e-06	CIA2	sp|Q9LU68|CIA2_ARATH Protein CHLOROPLAST IMPORT APPARATUS 2 OS=Arabidopsis thaliana GN=CIA2 PE=2 SV=1
OsR498G0202982600.01	Chr2	-	2758298	2761811	1480.25	921.652	0.68355	0.0023658	0.033385	--	--
OsR498G0202983100.01	Chr2	+	2766425	2770600	253.514	109.223	1.2148	0.00013935	0.0034778	PCMP-H24	sp|Q9SY02|PP301_ARATH Pentatricopeptide repeat-containing protein At4g02750 OS=Arabidopsis thaliana GN=PCMP-H24 PE=3 SV=1
OsR498G0202983400.01	Chr2	-	2770786	2778309	281.293	120.827	1.2191	0.00016884	0.0040591	At2g19210	sp|O65924|Y2921_ARATH Putative leucine-rich repeat receptor-like protein kinase At2g19210 OS=Arabidopsis thaliana GN=At2g19210 PE=3 SV=1
OsR498G0202983600.01	Chr2	-	2778648	2784556	30.7505	115.385	-1.9078	4.97e-05	0.001463	Os02g0151300	sp|Q67UW5|GUN5_ORYSJ Endoglucanase 5 OS=Oryza sativa subsp. japonica GN=Os02g0151300 PE=2 SV=1
OsR498G0203002000.01	Chr2	-	3050283	3060009	2318.26	1127.36	1.0401	2.17e-06	9.91e-05	Os02g0157700	sp|B9F2U5|GUFP_ORYSJ Translation factor GUF1 homolog, chloroplastic OS=Oryza sativa subsp. japonica GN=Os02g0157700 PE=3 SV=1
OsR498G0203008600.01	Chr2	-	3134634	3140185	363.255	659.821	-0.86109	0.00061324	0.011517	HCC1	sp|Q8VYP0|SCO11_ARATH Protein SCO1 homolog 1, mitochondrial OS=Arabidopsis thaliana GN=HCC1 PE=2 SV=1
OsR498G0203011500.01	Chr2	+	3185510	3188336	103.359	34.5793	1.5797	0.00081446	0.014339	STP1	sp|P23586|STP1_ARATH Sugar transport protein 1 OS=Arabidopsis thaliana GN=STP1 PE=1 SV=2
OsR498G0203029300.01	Chr2	+	3400872	3409564	960.81	521.584	0.88135	0.00030562	0.0065379	ARF6	sp|Q6H6V4|ARFF_ORYSJ Auxin response factor 6 OS=Oryza sativa subsp. japonica GN=ARF6 PE=1 SV=1
OsR498G0203044900.01	Chr2	+	3609236	3613958	56.8379	14.8696	1.9345	0.0019725	0.028936	CERBERUS	sp|C6L7U1|LIN1_LOTJA Putative E3 ubiquitin-protein ligase LIN-1 OS=Lotus japonicus GN=CERBERUS PE=2 SV=2
OsR498G0203065300.01	Chr2	+	3915520	3919672	617.682	1057.94	-0.77632	0.0012687	0.02042	rlmI	sp|C4L7I7|RLMI_TOLAT Ribosomal RNA large subunit methyltransferase I OS=Tolumonas auensis (strain DSM 9187 / TA4) GN=rlmI PE=3 SV=1
OsR498G0203069700.01	Chr2	+	3977048	3979499	316.841	1055.92	-1.7367	3.94e-07	2.19e-05	MARD1	sp|Q8LGS1|MARD1_ARATH Protein MARD1 OS=Arabidopsis thaliana GN=MARD1 PE=2 SV=2
OsR498G0203070800.01	Chr2	-	3994410	3996667	24.9811	73.204	-1.5511	0.0031959	0.041964	--	--
OsR498G0203072500.01	Chr2	+	4023024	4025282	2288.78	3508.02	-0.61608	0.0026735	0.036738	--	--
OsR498G0203088200.01	Chr2	-	4277107	4280523	31.687	344.016	-3.4405	0.00018346	0.004353	GGP5	sp|O82225|GGP5_ARATH Gamma-glutamyl peptidase 5 OS=Arabidopsis thaliana GN=GGP5 PE=2 SV=1
OsR498G0203093300.01	Chr2	+	4382536	4385901	276.844	476.244	-0.78263	0.002058	0.029941	CCR1	sp|Q9S9N9|CCR1_ARATH Cinnamoyl-CoA reductase 1 OS=Arabidopsis thaliana GN=CCR1 PE=1 SV=1
OsR498G0203106600.01	Chr2	-	4613718	4619429	8622.82	13718.2	-0.66986	0.0018338	0.027329	--	sp|P21616|AVP_VIGRR Pyrophosphate-energized vacuolar membrane proton pump OS=Vigna radiata var. radiata PE=1 SV=4
OsR498G0203134100.01	Chr2	+	5022099	5025861	223.554	86.334	1.3726	2.97e-05	0.00094879	PCMP-H33	sp|O82380|PP175_ARATH Pentatricopeptide repeat-containing protein At2g29760, chloroplastic OS=Arabidopsis thaliana GN=PCMP-H33 PE=2 SV=1
OsR498G0203134400.01	Chr2	-	5026493	5030158	308.563	160.608	0.94202	0.0039848	0.049396	SLC38A1	sp|Q9H2H9|S38A1_HUMAN Sodium-coupled neutral amino acid transporter 1 OS=Homo sapiens GN=SLC38A1 PE=1 SV=1
OsR498G0203153000.01	Chr2	-	5367205	5371151	1473.04	2661.2	-0.85328	7.6e-05	0.0020788	Fah	sp|P25093|FAAA_RAT Fumarylacetoacetase OS=Rattus norvegicus GN=Fah PE=1 SV=1
OsR498G0203154300.01	Chr2	+	5394508	5404254	2068.03	1042.22	0.9886	4.21e-06	0.00017622	MLO1	sp|O49621|MLO1_ARATH MLO-like protein 1 OS=Arabidopsis thaliana GN=MLO1 PE=1 SV=1
OsR498G0203156600.01	Chr2	-	5420846	5423015	10454.1	117116	-3.4858	1.16e-20	6.64e-18	LHCA3	sp|Q9SY97|LHCA3_ARATH Photosystem I chlorophyll a/b-binding protein 3-1, chloroplastic OS=Arabidopsis thaliana GN=LHCA3 PE=1 SV=1
OsR498G0203157400.01	Chr2	-	5431201	5433384	165.582	305.424	-0.88327	0.0029428	0.039338	--	--
OsR498G0203165000.01	Chr2	-	5539787	5546493	132.761	404.838	-1.6085	7.49e-08	4.95e-06	At1g03370	sp|Q9ZVT9|C2GR1_ARATH C2 and GRAM domain-containing protein At1g03370 OS=Arabidopsis thaliana GN=At1g03370 PE=2 SV=4
OsR498G0203165400.01	Chr2	-	5548236	5553737	2131.68	3588.57	-0.75142	0.00056906	0.010773	RPT4B	sp|Q9MAK9|PS10B_ARATH 26S protease regulatory subunit S10B homolog B OS=Arabidopsis thaliana GN=RPT4B PE=1 SV=1
OsR498G0203176000.01	Chr2	-	5721896	5724630	99.0769	226.616	-1.1936	0.00032145	0.0068349	At1g55270	sp|Q93W93|FBK22_ARATH F-box/kelch-repeat protein At1g55270 OS=Arabidopsis thaliana GN=At1g55270 PE=2 SV=1
OsR498G0203177300.01	Chr2	+	5749003	5750862	192.997	617.659	-1.6782	2.46e-05	0.00081356	UGT75L6	sp|F8WKW0|UGT1_GARJA Crocetin glucosyltransferase, chloroplastic OS=Gardenia jasminoides GN=UGT75L6 PE=1 SV=1
OsR498G0203179800.01	Chr2	-	5771709	5779359	1150.37	3610.97	-1.6503	6.38e-12	1.04e-09	--	--
OsR498G0203190800.01	Chr2	-	5936764	5939917	1419.08	2782.25	-0.97129	1.51e-05	0.00053936	UGT73D1	sp|Q9SCP6|U73D1_ARATH UDP-glycosyltransferase 73D1 OS=Arabidopsis thaliana GN=UGT73D1 PE=3 SV=1
OsR498G0203194400.01	Chr2	-	6014414	6015827	74.8594	224.654	-1.5854	2.12e-05	0.0007214	CSE	sp|Q9C942|CSE_ARATH Caffeoylshikimate esterase OS=Arabidopsis thaliana GN=CSE PE=1 SV=1
OsR498G0203195500.01	Chr2	+	6043817	6050462	482.639	241.798	0.99714	0.0015554	0.024033	ABCG39	sp|Q8GU88|AB39G_ORYSJ ABC transporter G family member 39 OS=Oryza sativa subsp. japonica GN=ABCG39 PE=3 SV=1
OsR498G0203197400.01	Chr2	-	6069035	6070492	12.7002	71.7406	-2.4979	2.7e-05	0.0008751	At1g80440	sp|Q9M8L2|FBK30_ARATH F-box/kelch-repeat protein At1g80440 OS=Arabidopsis thaliana GN=At1g80440 PE=2 SV=1
OsR498G0203255400.01	Chr2	-	7042221	7043463	0	17.2347	#NAME?	0.00022485	0.0050884	At4g22030	sp|O65451|FB333_ARATH Probable F-box protein At4g22030 OS=Arabidopsis thaliana GN=At4g22030 PE=4 SV=1
OsR498G0203262700.01	Chr2	+	7146175	7156764	975.69	2949.24	-1.5958	2.68e-07	1.55e-05	At1g51965	sp|Q9ZU27|PPR76_ARATH Pentatricopeptide repeat-containing protein At1g51965, mitochondrial OS=Arabidopsis thaliana GN=At1g51965 PE=2 SV=1
OsR498G0203263400.01	Chr2	-	7165522	7168524	546.307	858.212	-0.65162	0.0034311	0.044329	--	sp|Q02921|NO93_SOYBN Early nodulin-93 OS=Glycine max PE=2 SV=1
OsR498G0203265100.01	Chr2	+	7196050	7199141	276.17	568.249	-1.041	7.84e-05	0.0021288	HSL1	sp|Q9SGP2|HSL1_ARATH Receptor-like protein kinase HSL1 OS=Arabidopsis thaliana GN=HSL1 PE=2 SV=1
OsR498G0203270600.01	Chr2	-	7348692	7352323	12.7814	46.4655	-1.8621	0.0033832	0.043851	IAA7	sp|Q6H543|IAA7_ORYSJ Auxin-responsive protein IAA7 OS=Oryza sativa subsp. japonica GN=IAA7 PE=2 SV=1
OsR498G0203272500.01	Chr2	+	7376182	7381419	2427.49	5784.38	-1.2527	2.28e-05	0.00076574	MSSP2	sp|Q8LPQ8|MSSP2_ARATH Monosaccharide-sensing protein 2 OS=Arabidopsis thaliana GN=MSSP2 PE=1 SV=2
OsR498G0203289400.01	Chr2	-	7688694	7690935	524.687	931.449	-0.82802	0.0004817	0.0094041	At1g65420	sp|O80813|YC20L_ARATH Ycf20-like protein OS=Arabidopsis thaliana GN=At1g65420 PE=2 SV=2
OsR498G0203303600.01	Chr2	-	7891325	7895509	9.11885	71.5472	-2.972	1.8e-05	0.00062498	ACL5	sp|Q9S7X6|ACL5_ARATH Thermospermine synthase ACAULIS5 OS=Arabidopsis thaliana GN=ACL5 PE=1 SV=1
OsR498G0203324500.01	Chr2	+	8404493	8405279	11.9071	63.7797	-2.4213	5.88e-05	0.0016739	--	--
OsR498G0203324700.01	Chr2	+	8412442	8429446	117.984	43.1274	1.4519	0.0016314	0.024879	CALS8	sp|Q9LUD7|CALS8_ARATH Putative callose synthase 8 OS=Arabidopsis thaliana GN=CALS8 PE=2 SV=2
OsR498G0203327500.01	Chr2	+	8466386	8470293	644.69	1487.5	-1.2062	0.00017514	0.0041926	--	--
OsR498G0203329000.01	Chr2	-	8481638	8482599	0.557645	15.9644	-4.8394	0.0025765	0.035695	ATL59	sp|Q9SN27|ATL59_ARATH E3 ubiquitin-protein ligase ATL59 OS=Arabidopsis thaliana GN=ATL59 PE=1 SV=1
OsR498G0203329900.01	Chr2	+	8519862	8520766	0.779683	71.5699	-6.5203	6.4e-13	1.19e-10	ATL32	sp|Q8W571|ATL32_ARATH RING-H2 finger protein ATL32 OS=Arabidopsis thaliana GN=ATL32 PE=2 SV=3
OsR498G0203331500.01	Chr2	+	8544853	8545917	1018.85	1863.98	-0.87144	6.31e-05	0.0017809	ATL12	sp|Q9SL78|ATL12_ARATH Putative RING-H2 finger protein ATL12 OS=Arabidopsis thaliana GN=ATL12 PE=3 SV=1
OsR498G0203345000.01	Chr2	-	8732101	8733057	399.98	1205.98	-1.5922	7.98e-06	0.00031164	--	--
OsR498G0203366500.01	Chr2	+	9137716	9142986	1428.96	871.328	0.71368	0.0024961	0.034787	POB1	sp|Q9FPW6|POB1_ARATH BTB/POZ domain-containing protein POB1 OS=Arabidopsis thaliana GN=POB1 PE=2 SV=2
OsR498G0203370000.01	Chr2	-	9214090	9216459	191.038	621.964	-1.703	6.11e-10	6.78e-08	PDV1	sp|Q9FK13|PDV1_ARATH Plastid division protein PDV1 OS=Arabidopsis thaliana GN=PDV1 PE=1 SV=1
OsR498G0203379300.01	Chr2	+	9371497	9377934	602.547	1026.62	-0.76876	0.0011984	0.019535	PLSP1	sp|Q8H0W1|PLSP1_ARATH Chloroplast processing peptidase OS=Arabidopsis thaliana GN=PLSP1 PE=2 SV=2
OsR498G0203384900.01	Chr2	+	9457225	9458351	1203.07	2564.69	-1.0921	1.07e-06	5.29e-05	--	sp|O02414|DYL1_HELCR Dynein light chain LC6, flagellar outer arm OS=Heliocidaris crassispina PE=3 SV=1
OsR498G0203396500.01	Chr2	+	9673494	9681980	1805.29	3976.56	-1.1393	0.00011886	0.0030228	UKL4	sp|O65583|UKL4_ARATH Uridine kinase-like protein 4 OS=Arabidopsis thaliana GN=UKL4 PE=2 SV=2
OsR498G0203401300.01	Chr2	+	9787773	9794652	591.699	212.881	1.4748	2.03e-07	1.2e-05	At1g79820	sp|Q2V4B9|PLST3_ARATH Probable plastidic glucose transporter 3 OS=Arabidopsis thaliana GN=At1g79820 PE=2 SV=2
OsR498G0203408600.01	Chr2	-	9925226	9928487	812.632	384.171	1.0809	1.59e-05	0.00056355	At1g35710	sp|Q9LP24|Y1571_ARATH Probable leucine-rich repeat receptor-like protein kinase At1g35710 OS=Arabidopsis thaliana GN=At1g35710 PE=2 SV=1
OsR498G0203410200.01	Chr2	-	9954557	9961307	434.379	176.438	1.2998	0.00054446	0.010399	At1g35710	sp|Q9LP24|Y1571_ARATH Probable leucine-rich repeat receptor-like protein kinase At1g35710 OS=Arabidopsis thaliana GN=At1g35710 PE=2 SV=1
OsR498G0203410800.01	Chr2	-	9971666	9981760	81.1733	204.077	-1.33	0.00017923	0.0042652	CPS1	sp|Q6ET36|CPS1_ORYSJ Ent-copalyl diphosphate synthase 1, chloroplastic OS=Oryza sativa subsp. japonica GN=CPS1 PE=2 SV=1
OsR498G0203419100.01	Chr2	+	10137376	10146426	2378.18	1121.25	1.0847	5.2e-06	0.000213	At2g20050/At2g20040	sp|Q9SL76|P2C19_ARATH Protein phosphatase 2C and cyclic nucleotide-binding/kinase domain-containing protein OS=Arabidopsis thaliana GN=At2g20050/At2g20040 PE=2 SV=2
OsR498G0203449900.01	Chr2	+	10635846	10639188	695.198	1256.13	-0.85349	0.0002781	0.0060785	Y39A1A.14	sp|Q9XX15|NEP1_CAEEL Ribosomal RNA small subunit methyltransferase nep-1 OS=Caenorhabditis elegans GN=Y39A1A.14 PE=3 SV=1
OsR498G0203451400.01	Chr2	-	10660740	10663557	20.1134	0.901356	4.4799	0.0010602	0.017745	CBL7	sp|Q3HRP0|CNBL7_ORYSJ Calcineurin B-like protein 7 OS=Oryza sativa subsp. japonica GN=CBL7 PE=2 SV=1
OsR498G0203462400.01	Chr2	-	10805552	10814802	3130.02	5995.57	-0.93773	1.68e-05	0.00059021	CLPX1	sp|Q9FK07|CLPX1_ARATH CLP protease regulatory subunit CLPX1, mitochondrial OS=Arabidopsis thaliana GN=CLPX1 PE=2 SV=1
OsR498G0203486400.01	Chr2	-	11206781	11210754	414.749	1874.06	-2.1759	1.31e-07	8.25e-06	rutD	sp|B7KWT4|RUTD_METC4 Putative aminoacrylate hydrolase RutD OS=Methylobacterium extorquens (strain CM4 / NCIMB 13688) GN=rutD PE=3 SV=1
OsR498G0203492500.01	Chr2	+	11296572	11297443	325.882	1024.6	-1.6526	3.61e-11	5.11e-09	--	sp|P47815|IF1A_WHEAT Eukaryotic translation initiation factor 1A OS=Triticum aestivum PE=1 SV=2
OsR498G0203502900.01	Chr2	+	11490280	11494956	213.181	101.556	1.0698	0.0027674	0.037654	naat-A	sp|Q9ST02|NAATA_HORVU Nicotianamine aminotransferase A OS=Hordeum vulgare GN=naat-A PE=1 SV=2
OsR498G0203509200.01	Chr2	-	11624801	11630847	723.493	412.489	0.81062	0.00075642	0.013564	RGA4	sp|Q7XA39|RGA4_SOLBU Putative disease resistance protein RGA4 OS=Solanum bulbocastanum GN=RGA4 PE=2 SV=1
OsR498G0203521400.01	Chr2	-	11759866	11765431	5495.25	2356.71	1.2214	0.00056132	0.010641	naat-B	sp|Q9ST03|NAATB_HORVU Nicotianamine aminotransferase B OS=Hordeum vulgare GN=naat-B PE=1 SV=2
OsR498G0203556100.01	Chr2	+	12462745	12465067	15.1805	68.1849	-2.1672	0.00037869	0.0077422	AOX1A	sp|Q39219|AOX1A_ARATH Ubiquinol oxidase 1a, mitochondrial OS=Arabidopsis thaliana GN=AOX1A PE=1 SV=2
OsR498G0203580700.01	Chr2	+	13030858	13032114	624.429	1654.34	-1.4056	8.21e-10	8.83e-08	--	--
OsR498G0203592300.01	Chr2	+	13142639	13149857	6661.36	12636.9	-0.92375	2.19e-05	0.00073891	RBL9	sp|Q9FFX0|RBL9_ARATH RHOMBOID-like protein 9, chloroplastic OS=Arabidopsis thaliana GN=RBL9 PE=2 SV=1
OsR498G0203746200.01	Chr2	-	16121565	16123409	357.244	127.863	1.4823	1.67e-06	7.86e-05	--	--
OsR498G0203767300.01	Chr2	+	16388417	16393325	1517.63	377.868	2.0059	1.19e-09	1.2e-07	Stard7	sp|Q8R1R3|STAR7_MOUSE StAR-related lipid transfer protein 7, mitochondrial OS=Mus musculus GN=Stard7 PE=1 SV=2
OsR498G0203781300.01	Chr2	+	16625400	16628310	85.7921	212.853	-1.3109	0.00033247	0.00699	hpxO	sp|A1TFU9|HPXO_MYCVP FAD-dependent urate hydroxylase OS=Mycobacterium vanbaalenii (strain DSM 7251 / PYR-1) GN=hpxO PE=1 SV=1
OsR498G0203795300.01	Chr2	+	16873412	16876845	1907.35	6217.82	-1.7048	1.6e-06	7.57e-05	BASS3	sp|Q6K739|BASS3_ORYSJ Probable sodium/metabolite cotransporter BASS3, chloroplastic OS=Oryza sativa subsp. japonica GN=BASS3 PE=2 SV=1
OsR498G0203805300.01	Chr2	+	17043211	17045803	2452.6	3812.66	-0.63649	0.0020056	0.029346	RPS27B	sp|Q9M2F1|RS272_ARATH 40S ribosomal protein S27-2 OS=Arabidopsis thaliana GN=RPS27B PE=2 SV=2
OsR498G0203835200.01	Chr2	-	17629618	17634035	551.447	288.135	0.93648	0.000624	0.011672	PUB9	sp|Q9SRT0|PUB9_ARATH U-box domain-containing protein 9 OS=Arabidopsis thaliana GN=PUB9 PE=1 SV=1
OsR498G0203842300.01	Chr2	+	17772735	17774676	324.682	143.871	1.1743	0.00014132	0.0035175	UGT85A24	sp|F8WKW1|UGT2_GARJA 7-deoxyloganetin glucosyltransferase OS=Gardenia jasminoides GN=UGT85A24 PE=1 SV=1
OsR498G0203861100.01	Chr2	+	18101262	18101931	595.503	1020.83	-0.77756	0.00066075	0.012214	TOM9-2	sp|Q9FNC9|TOM92_ARATH Mitochondrial import receptor subunit TOM9-2 OS=Arabidopsis thaliana GN=TOM9-2 PE=1 SV=3
OsR498G0203883100.01	Chr2	+	18946606	18954728	174.011	47.3274	1.8784	8.56e-07	4.35e-05	CYP81E7	sp|Q6WNR0|C81E7_MEDTR Isoflavone 2&apos;-hydroxylase OS=Medicago truncatula GN=CYP81E7 PE=1 SV=1
OsR498G0203899300.01	Chr2	+	19214642	19218151	3055.33	5431.12	-0.82992	8.97e-05	0.0023903	--	--
OsR498G0203901500.01	Chr2	+	19248524	19249353	83.805	258.259	-1.6237	1.26e-06	6.15e-05	--	--
OsR498G0203915600.01	Chr2	-	19731407	19739867	465.218	1700.11	-1.8696	8.62e-12	1.37e-09	--	--
OsR498G0203923000.01	Chr2	-	19822027	19826637	711.418	1246.09	-0.80863	0.00065233	0.01209	--	--
OsR498G0203953400.01	Chr2	-	20193905	20197459	457.424	218.184	1.068	0.00010343	0.0026962	Os02g0520750	sp|Q6H4N0|GT21_ORYSJ Probable glucuronosyltransferase Os02g0520750 OS=Oryza sativa subsp. japonica GN=Os02g0520750 PE=2 SV=1
OsR498G0203959100.01	Chr2	+	20280951	20285235	1155.47	707.305	0.70807	0.0035574	0.045491	--	--
OsR498G0203970200.01	Chr2	-	20423729	20426430	3470.81	10384.3	-1.5811	1.72e-13	3.61e-11	--	--
OsR498G0203979600.01	Chr2	-	20545593	20553608	327.806	693.473	-1.081	1.46e-05	0.00052864	CTR1	sp|Q05609|CTR1_ARATH Serine/threonine-protein kinase CTR1 OS=Arabidopsis thaliana GN=CTR1 PE=1 SV=1
OsR498G0203990200.01	Chr2	-	20731502	20736783	357.946	125.633	1.5105	5.41e-07	2.88e-05	PARP3	sp|Q0E0Q3|PARP3_ORYSJ Poly [ADP-ribose] polymerase 3 OS=Oryza sativa subsp. japonica GN=PARP3 PE=2 SV=1
OsR498G0203996200.01	Chr2	-	20819183	20820309	41.6606	211.651	-2.3449	0.0010932	0.018199	Os02g0532500	sp|Q6ESF0|GL24_ORYSJ Germin-like protein 2-4 OS=Oryza sativa subsp. japonica GN=Os02g0532500 PE=2 SV=1
OsR498G0203997700.01	Chr2	+	20835729	20836773	35.4162	214.829	-2.6007	2.73e-11	4e-09	BIC1	sp|Q9LXJ1|BIC1_ARATH Protein BIC1 OS=Arabidopsis thaliana GN=BIC1 PE=1 SV=1
OsR498G0203998700.01	Chr2	+	20854196	20857154	828.973	1628.43	-0.97408	0.00081363	0.014334	At3g10130	sp|Q9SR77|HBPL1_ARATH Heme-binding-like protein At3g10130, chloroplastic OS=Arabidopsis thaliana GN=At3g10130 PE=2 SV=1
OsR498G0204003500.01	Chr2	+	20904242	20908951	736.266	1853.99	-1.3323	1.67e-08	1.33e-06	CIN1	sp|Q0E0P0|INV1_ORYSJ Beta-fructofuranosidase, insoluble isoenzyme 1 OS=Oryza sativa subsp. japonica GN=CIN1 PE=2 SV=1
OsR498G0204005600.01	Chr2	-	20932393	20935603	1364.88	2107.11	-0.62649	0.0035637	0.045519	--	sp|P19951|RS142_MAIZE 40S ribosomal protein S14 OS=Zea mays PE=3 SV=1
OsR498G0204021100.01	Chr2	+	21164569	21171880	482.095	257.989	0.90201	0.00025546	0.0056673	ILA	sp|F4I893|ILA_ARATH Protein ILITYHIA OS=Arabidopsis thaliana GN=ILA PE=1 SV=1
OsR498G0204036700.01	Chr2	+	21332004	21335418	1969.79	5485	-1.4775	1.29e-11	1.99e-09	SDC1	sp|Q6ESZ9|SDC1_ORYSJ Serine decarboxylase 1 OS=Oryza sativa subsp. japonica GN=SDC1 PE=3 SV=1
OsR498G0204039900.01	Chr2	+	21370703	21372975	317.885	706.71	-1.1526	4.49e-05	0.0013425	--	--
OsR498G0204090800.01	Chr2	-	21944445	21948475	609.863	1003.56	-0.71857	0.0029942	0.039817	CINV1	sp|Q69T31|CINV1_ORYSJ Cytosolic invertase 1 OS=Oryza sativa subsp. japonica GN=CINV1 PE=1 SV=1
OsR498G0204108200.01	Chr2	-	22248133	22254135	563.661	322.878	0.80384	0.0024628	0.034391	MAPKKK3	sp|F4HRJ4|M3K3A_ARATH Mitogen-activated protein kinase kinase kinase 3 OS=Arabidopsis thaliana GN=MAPKKK3 PE=1 SV=1
OsR498G0204113500.01	Chr2	+	22411682	22414532	4230.3	8001.58	-0.91953	0.0026161	0.036085	At1g10310	sp|Q9SY73|PTALR_ARATH NADPH-dependent pterin aldehyde reductase OS=Arabidopsis thaliana GN=At1g10310 PE=1 SV=1
OsR498G0204123300.01	Chr2	+	22562585	22568166	65.165	17.7067	1.8798	0.002088	0.030284	XRCC3	sp|Q9FKM5|XRCC3_ARATH DNA repair protein XRCC3 homolog OS=Arabidopsis thaliana GN=XRCC3 PE=1 SV=1
OsR498G0204123500.01	Chr2	+	22570471	22575669	2904.88	5117.48	-0.81695	0.00015911	0.0038713	CBP60B	sp|Q9FKL6|CB60B_ARATH Calmodulin-binding protein 60 B OS=Arabidopsis thaliana GN=CBP60B PE=2 SV=1
OsR498G0204125300.01	Chr2	+	22594946	22599375	1765.95	2708.12	-0.61685	0.0037942	0.047707	GLYR1	sp|Q9LSV0|GLYR1_ARATH Glyoxylate/succinic semialdehyde reductase 1 OS=Arabidopsis thaliana GN=GLYR1 PE=1 SV=1
OsR498G0204129000.01	Chr2	-	22640173	22643615	861.745	525.893	0.71249	0.0024379	0.034145	At2g02030	sp|Q9ZPS1|FB94_ARATH Putative F-box protein At2g02030 OS=Arabidopsis thaliana GN=At2g02030 PE=4 SV=1
OsR498G0204130500.01	Chr2	+	22669545	22675587	3030.44	7797.25	-1.3634	2.27e-10	2.72e-08	CLPX1	sp|Q9FK07|CLPX1_ARATH CLP protease regulatory subunit CLPX1, mitochondrial OS=Arabidopsis thaliana GN=CLPX1 PE=2 SV=1
OsR498G0204154900.01	Chr2	+	23143757	23145066	30.7465	2.67361	3.5236	0.00062668	0.011707	ATL6	sp|Q8RXX9|ATL6_ARATH E3 ubiquitin-protein ligase ATL6 OS=Arabidopsis thaliana GN=ATL6 PE=1 SV=2
OsR498G0204155800.01	Chr2	-	23155353	23161417	2271.64	1144.82	0.98861	1.27e-05	0.00046702	RIBA2	sp|Q0E079|RIBA2_ORYSJ Probable bifunctional riboflavin biosynthesis protein RIBA 2, chloroplastic OS=Oryza sativa subsp. japonica GN=RIBA2 PE=2 SV=1
OsR498G0204160000.01	Chr2	-	23206686	23213309	618.519	1082.67	-0.8077	0.0004471	0.0088639	At5g65000	sp|Q8LES0|CSTR5_ARATH CMP-sialic acid transporter 5 OS=Arabidopsis thaliana GN=At5g65000 PE=2 SV=1
OsR498G0204162100.01	Chr2	+	23237483	23241956	119.918	584.14	-2.2843	3.15e-05	0.00099879	STP5	sp|Q93Y91|STP5_ARATH Sugar transport protein 5 OS=Arabidopsis thaliana GN=STP5 PE=2 SV=1
OsR498G0204171000.01	Chr2	-	23409182	23413181	2622.2	4070.94	-0.63459	0.0021685	0.031241	SUD1	sp|F4JKK0|SUD1_ARATH Probable E3 ubiquitin ligase SUD1 OS=Arabidopsis thaliana GN=SUD1 PE=1 SV=1
OsR498G0204179700.01	Chr2	+	23522973	23530463	487.857	1411.83	-1.533	8e-11	1.05e-08	MADS27	sp|Q6EP49|MAD27_ORYSJ MADS-box transcription factor 27 OS=Oryza sativa subsp. japonica GN=MADS27 PE=2 SV=2
OsR498G0204183600.01	Chr2	-	23599177	23603783	40.4849	143.117	-1.8217	1.34e-05	0.00049003	NPF6.4	sp|Q9LVE0|PTR33_ARATH Protein NRT1/ PTR FAMILY 6.4 OS=Arabidopsis thaliana GN=NPF6.4 PE=1 SV=1
OsR498G0204184100.01	Chr2	+	23619118	23619893	11890.5	32264.9	-1.4402	5.8e-10	6.47e-08	PSBT	sp|Q39195|PST2_ARATH Photosystem II 5 kDa protein, chloroplastic OS=Arabidopsis thaliana GN=PSBT PE=3 SV=2
OsR498G0204203300.01	Chr2	+	23908065	23913076	383.359	73.1227	2.3903	7.95e-12	1.27e-09	GDPDL3	sp|Q9SZ11|GPDL3_ARATH Glycerophosphodiester phosphodiesterase GDPDL3 OS=Arabidopsis thaliana GN=GDPDL3 PE=1 SV=3
OsR498G0204203500.01	Chr2	+	23913373	23914963	712.328	1416.5	-0.99172	2.07e-05	0.00070615	--	--
OsR498G0204207000.01	Chr2	-	23943233	23953808	253.964	54.2347	2.2273	0.00049328	0.0095639	Os03g0232800	sp|Q10PI6|LCAT1_ORYSJ Lecithin-cholesterol acyltransferase-like 1 OS=Oryza sativa subsp. japonica GN=Os03g0232800 PE=2 SV=1
OsR498G0204216600.01	Chr2	-	24127009	24129121	3162.53	4954.56	-0.64767	0.0021356	0.030831	RPL6	sp|P34091|RL6_MESCR 60S ribosomal protein L6 OS=Mesembryanthemum crystallinum GN=RPL6 PE=2 SV=1
OsR498G0204217300.01	Chr2	+	24137249	24142425	700.983	318.942	1.1361	1.2e-05	0.00044306	DDB_G0276461	sp|Q86HW6|Y6461_DICDI Probable serine/threonine-protein kinase DDB_G0276461 OS=Dictyostelium discoideum GN=DDB_G0276461 PE=3 SV=1
OsR498G0204218900.01	Chr2	+	24163979	24166863	273.134	521.166	-0.93214	0.00049213	0.0095482	--	--
OsR498G0204219600.01	Chr2	-	24178802	24180325	4.95	48.4489	-3.291	0.0033492	0.043567	MARD1	sp|Q8LGS1|MARD1_ARATH Protein MARD1 OS=Arabidopsis thaliana GN=MARD1 PE=2 SV=2
OsR498G0204228500.01	Chr2	+	24281201	24284047	5.6729	89.6808	-3.9826	8.64e-07	4.39e-05	At1g67900	sp|Q9C9V6|Y1790_ARATH BTB/POZ domain-containing protein At1g67900 OS=Arabidopsis thaliana GN=At1g67900 PE=1 SV=1
OsR498G0204231800.01	Chr2	-	24320300	24323125	4403.86	2707.42	0.70185	0.00074827	0.013443	Mgat3	sp|Q02527|MGAT3_RAT Beta-1,4-mannosyl-glycoprotein 4-beta-N-acetylglucosaminyltransferase OS=Rattus norvegicus GN=Mgat3 PE=1 SV=2
OsR498G0204241900.01	Chr2	+	24461141	24465481	2789.24	5196.88	-0.89777	3.56e-05	0.0011082	At3g27390	sp|Q8GUM4|Y3739_ARATH Uncharacterized membrane protein At3g27390 OS=Arabidopsis thaliana GN=At3g27390 PE=1 SV=2
OsR498G0204243900.01	Chr2	+	24492130	24496784	909.543	377.942	1.267	4.84e-07	2.62e-05	--	--
OsR498G0204248100.01	Chr2	+	24613584	24620389	238.229	473.884	-0.99219	0.0032228	0.042238	G6PDH	sp|P37830|G6PD_SOLTU Glucose-6-phosphate 1-dehydrogenase, cytoplasmic isoform OS=Solanum tuberosum GN=G6PDH PE=2 SV=1
OsR498G0204252100.01	Chr2	+	24680233	24685220	87.2473	23.3473	1.9019	0.00034666	0.0072398	ANKDD1A	sp|Q9GKW8|AND1A_MACFA Ankyrin repeat and death domain-containing protein 1A (Fragment) OS=Macaca fascicularis GN=ANKDD1A PE=2 SV=3
OsR498G0204255800.01	Chr2	-	24744440	24745810	110.312	281.543	-1.3518	1.72e-05	0.00060287	OXI1	sp|Q9LSF1|OXI1_ARATH Serine/threonine-protein kinase OXI1 OS=Arabidopsis thaliana GN=OXI1 PE=1 SV=1
OsR498G0204258300.01	Chr2	+	24772999	24781430	139.63	441.356	-1.6603	4.2e-05	0.0012633	BHLH128	sp|Q8H102|BH128_ARATH Transcription factor bHLH128 OS=Arabidopsis thaliana GN=BHLH128 PE=1 SV=1
OsR498G0204270300.01	Chr2	+	24938337	24940889	425.171	710.09	-0.73996	0.0031457	0.04144	NIC1	sp|Q8S8F9|NIC1_ARATH Nicotinamidase 1 OS=Arabidopsis thaliana GN=NIC1 PE=1 SV=1
OsR498G0204275600.01	Chr2	-	25022928	25028263	1272.22	2886.3	-1.1819	4.31e-08	3.06e-06	shkC	sp|Q54Y55|SHKC_DICDI Dual specificity protein kinase shkC OS=Dictyostelium discoideum GN=shkC PE=3 SV=1
OsR498G0204275900.01	Chr2	+	25032109	25037060	1912.59	4089.73	-1.0965	4.37e-06	0.00018212	At2g31810	sp|Q93YZ7|ILVH2_ARATH Acetolactate synthase small subunit 2, chloroplastic OS=Arabidopsis thaliana GN=At2g31810 PE=1 SV=1
OsR498G0204277700.01	Chr2	+	25057541	25061861	2343.35	3932.69	-0.74694	0.00045186	0.008933	--	--
OsR498G0204293400.01	Chr2	-	25309996	25317118	4757.84	8729.07	-0.87552	5.02e-05	0.0014737	--	--
OsR498G0204296700.01	Chr2	+	25375656	25379928	1505.71	4195.4	-1.4784	5.89e-11	7.98e-09	SLC35D1	sp|Q9NTN3|S35D1_HUMAN UDP-glucuronic acid/UDP-N-acetylgalactosamine transporter OS=Homo sapiens GN=SLC35D1 PE=1 SV=1
OsR498G0204297200.01	Chr2	-	25379952	25382504	1365.89	2465.05	-0.85178	0.00060982	0.011476	--	--
OsR498G0204300200.01	Chr2	-	25431761	25433976	159.982	48.1278	1.733	0.00010764	0.0027928	--	--
OsR498G0204302700.01	Chr2	+	25481231	25483545	1020.01	297.45	1.7779	0.00048811	0.0094963	--	--
OsR498G0204303300.01	Chr2	+	25484986	25489063	1339.22	429.524	1.6406	0.00019631	0.0045712	At3g47570	sp|C0LGP4|Y3475_ARATH Probable LRR receptor-like serine/threonine-protein kinase At3g47570 OS=Arabidopsis thaliana GN=At3g47570 PE=2 SV=1
OsR498G0204326000.01	Chr2	-	26206416	26210260	1053.3	654.708	0.686	0.0038482	0.048184	PP2AB1	sp|Q38821|2ABA_ARATH Serine/threonine protein phosphatase 2A 55 kDa regulatory subunit B alpha isoform OS=Arabidopsis thaliana GN=PP2AB1 PE=1 SV=2
OsR498G0204326700.01	Chr2	+	26230778	26231719	5073.69	1702.08	1.5757	1.94e-08	1.53e-06	--	--
OsR498G0204327700.01	Chr2	+	26246725	26250264	3012.54	6418.89	-1.0913	4.42e-07	2.42e-05	PRR1	sp|Q689G9|PRR1_ORYSJ Two-component response regulator-like PRR1 OS=Oryza sativa subsp. japonica GN=PRR1 PE=2 SV=2
OsR498G0204332700.01	Chr2	+	26341688	26343753	80.9498	224.791	-1.4735	1.17e-05	0.00043294	--	--
OsR498G0204337400.01	Chr2	-	26407474	26410439	483.115	890.096	-0.88159	0.00051031	0.0098111	--	--
OsR498G0204357100.01	Chr2	+	26730810	26733673	107.849	410.77	-1.9293	0.0006419	0.01192	CNGC15	sp|Q9SL29|CNG15_ARATH Putative cyclic nucleotide-gated ion channel 15 OS=Arabidopsis thaliana GN=CNGC15 PE=3 SV=1
OsR498G0204360900.01	Chr2	+	26777245	26779862	58.1836	139.129	-1.2577	0.0028847	0.038838	ARF8	sp|Q6K223|ARFH_ORYSJ Auxin response factor 8 OS=Oryza sativa subsp. japonica GN=ARF8 PE=2 SV=1
OsR498G0204362400.01	Chr2	-	26790229	26791147	1965.7	3338.82	-0.7643	0.00026657	0.0058675	UBL5	sp|Q9FGZ9|UBL5_ARATH Ubiquitin-like protein 5 OS=Arabidopsis thaliana GN=UBL5 PE=3 SV=1
OsR498G0204370400.01	Chr2	-	26889679	26897191	929.411	2314.19	-1.3161	3.16e-06	0.00013831	--	--
OsR498G0204382700.01	Chr2	+	27124074	27131348	899.785	2455	-1.4481	3.06e-09	2.84e-07	SCPL34	sp|Q0WPR4|SCP34_ARATH Serine carboxypeptidase-like 34 OS=Arabidopsis thaliana GN=SCPL34 PE=2 SV=2
OsR498G0204384300.01	Chr2	+	27174456	27178106	575.072	325.119	0.82277	0.0014556	0.022728	XA21	sp|Q1MX30|XA21_ORYSI Receptor kinase-like protein Xa21 OS=Oryza sativa subsp. indica GN=XA21 PE=1 SV=1
OsR498G0204410500.01	Chr2	+	27559575	27560513	265.714	626.709	-1.2379	3.71e-06	0.0001582	SAUR36	sp|O22150|SAU36_ARATH Auxin-responsive protein SAUR36 OS=Arabidopsis thaliana GN=SAUR36 PE=2 SV=1
OsR498G0204431000.01	Chr2	-	27917209	27920695	8035.4	18245.6	-1.1831	1.52e-08	1.23e-06	OR	sp|Q9FKF4|ORANG_ARATH Protein ORANGE, chloroplastic OS=Arabidopsis thaliana GN=OR PE=1 SV=1
OsR498G0204438200.01	Chr2	-	28032081	28036322	268.077	623.943	-1.2188	3.04e-06	0.00013329	CER26L	sp|Q9LIS1|CR26L_ARATH Protein ECERIFERUM 26-like OS=Arabidopsis thaliana GN=CER26L PE=2 SV=1
OsR498G0204440700.01	Chr2	+	28071145	28073369	173.119	419.538	-1.277	0.0040198	0.049721	At4g16820	sp|O23522|PLA14_ARATH Phospholipase A1-Ibeta2, chloroplastic OS=Arabidopsis thaliana GN=At4g16820 PE=1 SV=2
OsR498G0204464600.01	Chr2	-	28407183	28411323	122.09	807.774	-2.726	6.71e-07	3.5e-05	TPP1	sp|Q75WV3|TPP1_ORYSJ Probable trehalose-phosphate phosphatase 1 OS=Oryza sativa subsp. japonica GN=TPP1 PE=1 SV=1
OsR498G0204466900.01	Chr2	+	28436990	28438873	484.022	843.227	-0.80085	0.0014565	0.02273	LPPB	sp|Q9SUW4|LPPB_ARATH Probable lipid phosphate phosphatase beta OS=Arabidopsis thaliana GN=LPPB PE=2 SV=1
OsR498G0204467100.01	Chr2	+	28439281	28441984	1097.74	3610.05	-1.7175	5.38e-10	6.09e-08	PVA13	sp|Q84WW5|VAP13_ARATH Vesicle-associated protein 1-3 OS=Arabidopsis thaliana GN=PVA13 PE=2 SV=1
OsR498G0204470900.01	Chr2	+	28476072	28478826	820.319	295.909	1.471	7.36e-09	6.38e-07	SCL6	sp|O81316|SCL6_ARATH Scarecrow-like protein 6 OS=Arabidopsis thaliana GN=SCL6 PE=1 SV=1
OsR498G0204471300.01	Chr2	+	28487987	28490976	730.958	364.429	1.0042	0.00013341	0.0033564	SCL6	sp|O81316|SCL6_ARATH Scarecrow-like protein 6 OS=Arabidopsis thaliana GN=SCL6 PE=1 SV=1
OsR498G0204474000.01	Chr2	-	28540972	28548312	326.56	125.954	1.3745	9.28e-06	0.00035365	FTIP1	sp|Q9FL59|FTIP1_ARATH FT-interacting protein 1 OS=Arabidopsis thaliana GN=FTIP1 PE=1 SV=1
OsR498G0204494100.01	Chr2	+	28889696	28891853	733.077	1248.07	-0.76767	0.0012238	0.019812	At2g42005	sp|F4ILY9|ANTL1_ARATH Amino acid transporter ANTL1 OS=Arabidopsis thaliana GN=At2g42005 PE=2 SV=1
OsR498G0204509600.01	Chr2	-	29156000	29157940	2701.25	8775.46	-1.6998	7.47e-07	3.86e-05	--	--
OsR498G0204524700.01	Chr2	+	29375631	29381463	116.982	971.031	-3.0532	3.21e-29	5.03e-26	Os02g0678200	sp|Q6EPQ3|SPXM1_ORYSJ SPX domain-containing membrane protein Os02g45520 OS=Oryza sativa subsp. japonica GN=Os02g0678200 PE=2 SV=1
OsR498G0204527200.01	Chr2	-	29405712	29410380	181.797	58.6778	1.6314	5.99e-05	0.0016967	OTP43	sp|Q9S7R4|PP125_ARATH Pentatricopeptide repeat-containing protein At1g74900, mitochondrial OS=Arabidopsis thaliana GN=OTP43 PE=2 SV=1
OsR498G0204530000.01	Chr2	-	29450269	29455245	972.871	414.632	1.2304	9.29e-07	4.68e-05	RVE6	sp|Q8H0W3|RVE6_ARATH Protein REVEILLE 6 OS=Arabidopsis thaliana GN=RVE6 PE=2 SV=1
OsR498G0204531300.01	Chr2	+	29472900	29478845	1840.96	748.197	1.299	9.35e-09	7.93e-07	MSL1	sp|Q8VZL4|MSL1_ARATH Mechanosensitive ion channel protein 1, mitochondrial OS=Arabidopsis thaliana GN=MSL1 PE=2 SV=1
OsR498G0204531800.01	Chr2	-	29481962	29483237	391.666	795.335	-1.0219	5.41e-05	0.0015621	RHA2B	sp|Q9ZU51|RHA2B_ARATH E3 ubiquitin-protein ligase RHA2B OS=Arabidopsis thaliana GN=RHA2B PE=1 SV=2
OsR498G0204533500.01	Chr2	+	29504662	29508275	380.16	635.452	-0.74117	0.0036285	0.046117	NFP	sp|Q0GXS4|NFP_MEDTR Serine/threonine receptor-like kinase NFP OS=Medicago truncatula GN=NFP PE=1 SV=1
OsR498G0204543900.01	Chr2	+	29627791	29628661	231.181	526.634	-1.1878	0.0018914	0.028039	HIPP45	sp|B3H6D0|HIP45_ARATH Heavy metal-associated isoprenylated plant protein 45 OS=Arabidopsis thaliana GN=HIPP45 PE=3 SV=1
OsR498G0204550600.01	Chr2	-	29740488	29743605	348.349	183.261	0.92664	0.0011122	0.018451	Os02g0685600	sp|Q6ZHC8|P2C25_ORYSJ Probable protein phosphatase 2C 25 OS=Oryza sativa subsp. japonica GN=Os02g0685600 PE=2 SV=1
OsR498G0204565900.01	Chr2	+	29926290	29928610	376.07	626.088	-0.73537	0.0030585	0.040558	PUP11	sp|Q9LPF6|PUP11_ARATH Probable purine permease 11 OS=Arabidopsis thaliana GN=PUP11 PE=1 SV=1
OsR498G0204580600.01	Chr2	-	30134123	30137033	1408.73	504.805	1.4806	1.33e-09	1.31e-07	At4g09580	sp|Q8L586|Y4958_ARATH Uncharacterized membrane protein At4g09580 OS=Arabidopsis thaliana GN=At4g09580 PE=1 SV=1
OsR498G0204586500.01	Chr2	+	30240320	30241426	60.4487	134.061	-1.1491	0.0031208	0.041189	--	--
OsR498G0204592800.01	Chr2	-	30329938	30331810	324.943	2519.75	-2.955	1.14e-09	1.16e-07	PCMP-H11	sp|Q9C6T2|PPR68_ARATH Pentatricopeptide repeat-containing protein At1g31920 OS=Arabidopsis thaliana GN=PCMP-H11 PE=2 SV=1
OsR498G0204599700.01	Chr2	+	30449084	30452287	454.824	149.806	1.6022	2.74e-08	2.06e-06	CDC20-1	sp|Q9SZA4|CDC21_ARATH Cell division cycle 20.1, cofactor of APC complex OS=Arabidopsis thaliana GN=CDC20-1 PE=1 SV=1
OsR498G0204609700.01	Chr2	+	30671859	30673980	475.106	761.735	-0.68104	0.0033313	0.043398	--	--
OsR498G0204615200.01	Chr2	-	30755768	30764767	692.391	414.875	0.73891	0.0029046	0.039013	PLR3	sp|O65679|PILR3_ARATH Probable pinoresinol-lariciresinol reductase 3 OS=Arabidopsis thaliana GN=PLR3 PE=3 SV=2
OsR498G0204622400.01	Chr2	-	30922342	30926644	5566.99	3152.57	0.82037	0.0001178	0.0030013	MDAR4	sp|Q9LK94|MDAR4_ARATH Monodehydroascorbate reductase 4, peroxisomal OS=Arabidopsis thaliana GN=MDAR4 PE=1 SV=1
OsR498G0204628700.01	Chr2	+	31062366	31064760	4.0189	121.18	-4.9142	0.00018722	0.0044031	rexo4	sp|Q91560|REXO4_XENLA RNA exonuclease 4 OS=Xenopus laevis GN=rexo4 PE=2 SV=2
OsR498G0204651300.01	Chr2	+	31416437	31417234	881.86	1475.51	-0.74259	0.00096848	0.0165	OEP7	sp|Q9SVC4|OEP7_ARATH Outer envelope membrane protein 7 OS=Arabidopsis thaliana GN=OEP7 PE=1 SV=1
OsR498G0204653400.01	Chr2	-	31468579	31473269	1916.1	4531.55	-1.2418	9.23e-05	0.0024572	DES2	sp|A3F5L3|DES2_SORBI Fatty acid desaturase DES2 OS=Sorghum bicolor GN=DES2 PE=2 SV=1
OsR498G0204661700.01	Chr2	+	31596963	31599085	23.4112	89.1323	-1.9287	0.00072741	0.013169	AAMT1	sp|D9J0Z7|AAMT1_MAIZE Anthranilate O-methyltransferase 1 OS=Zea mays GN=AAMT1 PE=1 SV=1
OsR498G0204681300.01	Chr2	+	31845355	31850312	5764.71	2678.72	1.1057	3.22e-07	1.83e-05	COL9	sp|Q9SSE5|COL9_ARATH Zinc finger protein CONSTANS-LIKE 9 OS=Arabidopsis thaliana GN=COL9 PE=2 SV=1
OsR498G0204689200.01	Chr2	-	31984941	31988120	265.935	728.809	-1.4545	5.72e-08	3.89e-06	BIM1	sp|Q9LEZ3|BIM1_ARATH Transcription factor BIM1 OS=Arabidopsis thaliana GN=BIM1 PE=1 SV=2
OsR498G0204693200.01	Chr2	-	32047518	32049364	261.509	114.526	1.1912	0.0010027	0.016965	--	--
OsR498G0204698800.01	Chr2	-	32118985	32126947	821.531	4360.17	-2.408	2.31e-24	2.1e-21	--	sp|B6TVL4|CAS_MAIZE Calcium sensing receptor, chloroplastic OS=Zea mays PE=1 SV=1
OsR498G0204708500.01	Chr2	+	32242803	32245405	3463.39	9824.62	-1.5042	5.01e-13	9.6e-11	CURT1A	sp|O04616|CUT1A_ARATH Protein CURVATURE THYLAKOID 1A, chloroplastic OS=Arabidopsis thaliana GN=CURT1A PE=1 SV=1
OsR498G0204741000.01	Chr2	-	32669180	32673409	2128.65	4609.86	-1.1148	9.38e-06	0.00035675	Os02g0739600	sp|Q6Z5N4|ODPA1_ORYSJ Pyruvate dehydrogenase E1 component subunit alpha-1, mitochondrial OS=Oryza sativa subsp. japonica GN=Os02g0739600 PE=2 SV=1
OsR498G0204744700.01	Chr2	+	32736451	32738770	5.83634	37.02	-2.6652	0.0015129	0.023467	JGB	sp|O48716|JGB_ARATH Protein JINGUBANG OS=Arabidopsis thaliana GN=JGB PE=1 SV=1
OsR498G0204747800.01	Chr2	-	32802961	32807319	1437.6	2908.23	-1.0165	2.4e-06	0.00010827	lsm12a	sp|Q6PBA2|LS12A_DANRE Protein LSM12 homolog A OS=Danio rerio GN=lsm12a PE=2 SV=1
OsR498G0204757700.01	Chr2	+	32952565	32955360	1130.53	1978.64	-0.80751	0.00024839	0.0055366	ATL24	sp|Q8LBA0|NIPL2_ARATH NEP1-interacting protein-like 2 OS=Arabidopsis thaliana GN=ATL24 PE=1 SV=2
OsR498G0204762300.01	Chr2	+	33005266	33007873	3178.22	17094.5	-2.4272	3.87e-16	1.22e-13	CHLP	sp|Q6Z2T6|CHLP_ORYSJ Geranylgeranyl diphosphate reductase, chloroplastic OS=Oryza sativa subsp. japonica GN=CHLP PE=2 SV=1
OsR498G0204765100.01	Chr2	+	33039843	33042707	167.153	20.1987	3.0488	2.51e-05	0.00082589	ANAC094	sp|Q9FIW5|NAC94_ARATH Putative NAC domain-containing protein 94 OS=Arabidopsis thaliana GN=ANAC094 PE=3 SV=1
OsR498G0204765900.01	Chr2	+	33061876	33064286	1058.24	1884.12	-0.83222	0.00018644	0.0043908	SBH2	sp|Q9AST3|SBH2_ARATH Sphinganine C4-monooxygenase 2 OS=Arabidopsis thaliana GN=SBH2 PE=1 SV=1
OsR498G0204766600.01	Chr2	-	33074904	33079077	828.381	459.397	0.85055	0.001001	0.016953	CUL3A	sp|Q9ZVH4|CUL3A_ARATH Cullin-3A OS=Arabidopsis thaliana GN=CUL3A PE=1 SV=1
OsR498G0204780700.01	Chr2	+	33229689	33232350	1523.02	3152.64	-1.0496	0.00056001	0.010625	SK1	sp|Q5NTH4|SK1_ORYSJ Shikimate kinase 1, chloroplastic OS=Oryza sativa subsp. japonica GN=SK1 PE=1 SV=1
OsR498G0204791500.01	Chr2	+	33411621	33414591	6.74852	83.8172	-3.6346	8.91e-09	7.67e-07	TPP4	sp|Q6ZGP8|TPP4_ORYSJ Probable trehalose-phosphate phosphatase 4 OS=Oryza sativa subsp. japonica GN=TPP4 PE=2 SV=1
OsR498G0204807700.01	Chr2	+	33657690	33659546	160.1	63.4479	1.3353	0.00036517	0.0075313	HSP24.1	sp|Q6Z7V2|HS24M_ORYSJ 24.1 kDa heat shock protein, mitochondrial OS=Oryza sativa subsp. japonica GN=HSP24.1 PE=2 SV=1
OsR498G0204814600.01	Chr2	-	33732551	33735058	72.2091	494.51	-2.7757	1.8e-19	9.05e-17	dnaJ	sp|A7MWW1|DNAJ_VIBCB Chaperone protein DnaJ OS=Vibrio campbellii (strain ATCC BAA-1116 / BB120) GN=dnaJ PE=3 SV=1
OsR498G0204815600.01	Chr2	-	33749050	33751288	4160.63	6794.63	-0.70759	0.00098629	0.016767	--	--
OsR498G0204829100.01	Chr2	+	33988886	33990273	1321.66	2226.65	-0.75253	0.00037235	0.0076236	--	--
OsR498G0204829400.01	Chr2	-	33991609	33996679	355.954	193.738	0.87758	0.00086699	0.015062	BZIP23	sp|Q6Z312|BZP23_ORYSJ bZIP transcription factor 23 OS=Oryza sativa subsp. japonica GN=BZIP23 PE=2 SV=1
OsR498G0204832600.01	Chr2	-	34034555	34038565	1345.65	2080.25	-0.62845	0.003898	0.048577	MPT3	sp|Q9FMU6|MPCP3_ARATH Mitochondrial phosphate carrier protein 3, mitochondrial OS=Arabidopsis thaliana GN=MPT3 PE=1 SV=1
OsR498G0204841500.01	Chr2	+	34179760	34185572	863.633	473.174	0.86805	0.00048279	0.0094124	PDE247	sp|Q9MA50|PPR13_ARATH Pentatricopeptide repeat-containing protein At1g05750, chloroplastic OS=Arabidopsis thaliana GN=PDE247 PE=2 SV=1
OsR498G0204844600.01	Chr2	-	34239273	34253447	109.314	44.3525	1.3014	0.00353	0.045225	ESP1	sp|Q5IBC5|ESP1_ARATH Separase OS=Arabidopsis thaliana GN=ESP1 PE=2 SV=1
OsR498G0204860400.01	Chr2	-	34498852	34500110	307.068	588.378	-0.93818	0.00016758	0.004039	ZFP8	sp|P93751|ZFP8_ARATH Zinc finger protein 8 OS=Arabidopsis thaliana GN=ZFP8 PE=2 SV=1
OsR498G0204870400.01	Chr2	-	34643676	34646895	928.78	531.283	0.80585	0.00089057	0.015413	RIPK	sp|Q9ZUF4|RIPK_ARATH Serine/threonine-protein kinase RIPK OS=Arabidopsis thaliana GN=RIPK PE=1 SV=1
OsR498G0204889600.01	Chr2	-	34954263	34960046	3283.25	590.349	2.4755	7.98e-11	1.05e-08	DNAJB6	sp|Q4R7Y5|DNJB6_MACFA DnaJ homolog subfamily B member 6 OS=Macaca fascicularis GN=DNAJB6 PE=2 SV=1
OsR498G0204901100.01	Chr2	+	35176341	35186225	343.806	164.577	1.0628	0.00072708	0.013169	APC4	sp|O65418|APC4_ARATH Anaphase-promoting complex subunit 4 OS=Arabidopsis thaliana GN=APC4 PE=2 SV=2
OsR498G0204906600.01	Chr2	-	35256752	35258621	359.855	806.051	-1.1635	1.83e-06	8.56e-05	MKK5	sp|Q8RXG3|M2K5_ARATH Mitogen-activated protein kinase kinase 5 OS=Arabidopsis thaliana GN=MKK5 PE=1 SV=2
OsR498G0204919300.01	Chr2	+	35423720	35425720	266.751	105.763	1.3347	6.37e-05	0.001796	GAE1	sp|Q9M0B6|GAE1_ARATH UDP-glucuronate 4-epimerase 1 OS=Arabidopsis thaliana GN=GAE1 PE=1 SV=1
OsR498G0204919500.01	Chr2	+	35429137	35435545	185.179	78.805	1.2326	0.00049986	0.0096581	fray2	sp|Q551H4|FRAY2_DICDI Serine/threonine-protein kinase fray2 OS=Dictyostelium discoideum GN=fray2 PE=3 SV=1
OsR498G0204925300.01	Chr2	+	35525469	35526505	2315.28	5250.27	-1.1812	2.05e-08	1.59e-06	MP3	sp|Q9SK39|SBP3_ARATH Probable steroid-binding protein 3 OS=Arabidopsis thaliana GN=MP3 PE=1 SV=1
OsR498G0204926700.01	Chr2	+	35550808	35557767	495.345	232.68	1.0901	0.0028115	0.038089	2022-08-08	sp|Q9SUH5|AUG8_ARATH AUGMIN subunit 8 OS=Arabidopsis thaliana GN=AUG8 PE=1 SV=1
OsR498G0204933800.01	Chr2	-	35652726	35655609	96.903	193.354	-0.99663	0.0024162	0.033892	CAF1-7	sp|Q9SKZ2|CAF1G_ARATH Probable CCR4-associated factor 1 homolog 7 OS=Arabidopsis thaliana GN=CAF1-7 PE=2 SV=2
OsR498G0204936900.01	Chr2	+	35701464	35702754	487.334	797.971	-0.71142	0.0028249	0.038184	RPL39	sp|P51425|RL39_MAIZE 60S ribosomal protein L39 OS=Zea mays GN=RPL39 PE=3 SV=1
OsR498G0204939700.01	Chr2	+	35734884	35736655	2305.81	4489.73	-0.96135	4.5e-06	0.00018674	--	--
OsR498G0204959400.01	Chr2	-	36024288	36028870	32.85	5.48765	2.5816	0.0034917	0.044905	--	sp|Q06572|AVP_HORVU Pyrophosphate-energized vacuolar membrane proton pump OS=Hordeum vulgare PE=2 SV=2
OsR498G0204964600.01	Chr2	-	36109106	36109802	857.452	1776.23	-1.0507	2.44e-06	0.00010984	RPS30A	sp|P49689|RS30_ARATH 40S ribosomal protein S30 OS=Arabidopsis thaliana GN=RPS30A PE=3 SV=3
OsR498G0204966400.01	Chr2	-	36139193	36147257	339.558	191.195	0.82861	0.0038967	0.048577	At1g60070	sp|Q9ZUI6|AP1G2_ARATH AP-1 complex subunit gamma-2 OS=Arabidopsis thaliana GN=At1g60070 PE=1 SV=2
OsR498G0204967300.01	Chr2	+	36151498	36152766	20.0861	70.8099	-1.8178	0.0027914	0.03789	IAA9	sp|Q6K846|IAA9_ORYSJ Auxin-responsive protein IAA9 OS=Oryza sativa subsp. japonica GN=IAA9 PE=2 SV=1
OsR498G0204976700.01	Chr2	+	36283887	36292701	1782.28	1114.99	0.67669	0.0027443	0.037486	WAK3	sp|Q9LMN8|WAK3_ARATH Wall-associated receptor kinase 3 OS=Arabidopsis thaliana GN=WAK3 PE=2 SV=2
OsR498G0205002100.01	Chr2	+	36687327	36690191	3121.93	6411.66	-1.0383	2.98e-05	0.00094961	--	--
OsR498G0205002700.01	Chr2	+	36698049	36702395	51.4867	0.583226	6.464	2.64e-09	2.49e-07	CTPA2	sp|O23614|CTPA2_ARATH Carboxyl-terminal-processing peptidase 2, chloroplastic OS=Arabidopsis thaliana GN=CTPA2 PE=1 SV=1
OsR498G0205009300.01	Chr2	+	36832413	36837041	799.877	1935.93	-1.2752	2.75e-08	2.06e-06	KOB1	sp|Q40648|KCAB_ORYSJ Probable voltage-gated potassium channel subunit beta OS=Oryza sativa subsp. japonica GN=KOB1 PE=1 SV=2
OsR498G0205010600.01	Chr2	-	36855558	36866502	1728.49	550.323	1.6512	6.42e-05	0.0018064	CYP97A3	sp|Q93VK5|LUT5_ARATH Protein LUTEIN DEFICIENT 5, chloroplastic OS=Arabidopsis thaliana GN=CYP97A3 PE=1 SV=1
OsR498G0205017400.01	Chr2	-	36987481	36993174	2492.56	1389.5	0.84307	0.00023009	0.005182	DDB_G0284757	sp|Q54P70|Y4757_DICDI OTU domain-containing protein DDB_G0284757 OS=Dictyostelium discoideum GN=DDB_G0284757 PE=4 SV=2
OsR498G0205020200.01	Chr2	-	37016997	37021569	2074.63	3403.34	-0.7141	0.0013584	0.021563	PP1	sp|P22198|PP1_MAIZE Serine/threonine-protein phosphatase PP1 OS=Zea mays GN=PP1 PE=2 SV=1
OsR498G0205023300.01	Chr2	+	37063001	37067503	518.288	1085.74	-1.0669	1.4e-05	0.00050972	ETR3	sp|Q0DWC7|ETR3_ORYSJ Ethylene receptor 3 OS=Oryza sativa subsp. japonica GN=ETR3 PE=2 SV=1
OsR498G0205026800.01	Chr2	-	37119233	37125454	1828.44	3276.37	-0.84148	0.00023463	0.0052716	PIP5K9	sp|Q8L850|PI5K9_ARATH Phosphatidylinositol 4-phosphate 5-kinase 9 OS=Arabidopsis thaliana GN=PIP5K9 PE=1 SV=2
OsR498G0205028700.01	Chr2	+	37147313	37153184	47.7983	433.574	-3.1812	3.94e-18	1.79e-15	PUB33	sp|Q8GUH1|PUB33_ARATH U-box domain-containing protein 33 OS=Arabidopsis thaliana GN=PUB33 PE=2 SV=2
OsR498G0205032200.01	Chr2	-	37205859	37215028	311.613	143.409	1.1196	0.0033456	0.043544	At5g14770	sp|Q9LER0|PP381_ARATH Pentatricopeptide repeat-containing protein At5g14770, mitochondrial OS=Arabidopsis thaliana GN=At5g14770 PE=3 SV=2
OsR498G0205043500.01	Chr2	+	37377011	37381405	1722.15	4239.07	-1.2995	5.55e-09	4.9e-07	--	--
OsR498G0205044100.01	Chr2	+	37387610	37389047	52.0699	160.949	-1.6281	3.82e-05	0.0011704	--	--
OsR498G0205060400.01	Chr2	-	37684201	37684880	331.961	676.341	-1.0267	3.27e-05	0.0010275	--	--
OsR498G0261423100.01	Chr2	-	765737	767601	35683	67495.7	-0.91956	0.0003416	0.0071447	CATA	sp|Q0E4K1|CATA1_ORYSJ Catalase isozyme A OS=Oryza sativa subsp. japonica GN=CATA PE=2 SV=1
OsR498G0261904300.01	Chr2	-	17298243	17300003	74.3669	169.836	-1.1914	0.0027785	0.037779	--	--
OsR498G0305065200.01	Chr3	-	15299	16526	15.9846	77.3625	-2.275	0.00017874	0.0042606	TRN2	sp|Q9FIQ5|TRN2_ARATH Protein TORNADO 2 OS=Arabidopsis thaliana GN=TRN2 PE=1 SV=1
OsR498G0305065700.01	Chr3	+	19983	23519	5042.88	12951.2	-1.3608	8.19e-11	1.07e-08	--	--
OsR498G0305070200.01	Chr3	-	131931	139603	2136.09	4047.8	-0.92216	0.0010692	0.017875	CHR10	sp|F4IV45|CHR10_ARATH Probable helicase CHR10 OS=Arabidopsis thaliana GN=CHR10 PE=3 SV=1
OsR498G0305071300.01	Chr3	+	154930	155824	251.325	455.555	-0.85807	0.001595	0.024499	NRPB9B	sp|Q8L5V0|RPB9B_ARATH DNA-directed RNA polymerases II, IV and V subunit 9B OS=Arabidopsis thaliana GN=NRPB9B PE=1 SV=1
OsR498G0305073300.01	Chr3	+	189512	193502	99.9599	311.682	-1.6407	3.24e-06	0.00014139	--	--
OsR498G0305084600.01	Chr3	-	361389	364275	2899.08	1699.22	0.77072	0.00032856	0.0069337	At3g61320	sp|Q9M2D2|YU88_ARATH UPF0187 protein At3g61320, chloroplastic OS=Arabidopsis thaliana GN=At3g61320 PE=2 SV=2
OsR498G0305099300.01	Chr3	+	560578	565929	173.202	14.3286	3.5955	2.59e-13	5.28e-11	LOGL3	sp|Q8H7U8|LOGL3_ORYSJ Probable cytokinin riboside 5&apos;-monophosphate phosphoribohydrolase LOGL3 OS=Oryza sativa subsp. japonica GN=LOGL3 PE=2 SV=1
OsR498G0305101600.01	Chr3	-	582427	583145	599.049	1101.79	-0.8791	0.00014805	0.0036428	RPS17C	sp|Q9SQZ1|RS173_ARATH 40S ribosomal protein S17-3 OS=Arabidopsis thaliana GN=RPS17C PE=2 SV=3
OsR498G0305106100.01	Chr3	+	660572	663436	564.205	3196.54	-2.5022	8.76e-27	1.07e-23	--	--
OsR498G0305109200.01	Chr3	-	735416	739727	293.92	161.078	0.86766	0.0035327	0.045227	TMCO4	sp|Q5TGY1|TMCO4_HUMAN Transmembrane and coiled-coil domain-containing protein 4 OS=Homo sapiens GN=TMCO4 PE=2 SV=1
OsR498G0305113000.01	Chr3	-	782167	786790	621.578	368.611	0.75383	0.0027887	0.037872	--	sp|Q01899|HSP7M_PHAVU Heat shock 70 kDa protein, mitochondrial OS=Phaseolus vulgaris PE=2 SV=1
OsR498G0305116400.01	Chr3	-	865613	866775	247.265	495.917	-1.004	0.00020753	0.0047771	TIM23-1	sp|Q9LNQ1|TI231_ARATH Mitochondrial import inner membrane translocase subunit TIM23-1 OS=Arabidopsis thaliana GN=TIM23-1 PE=2 SV=1
OsR498G0305119300.01	Chr3	+	896328	899165	330.065	178.181	0.8894	0.0028106	0.038089	PPOX2	sp|Q9ZPY1|PPOX2_ARATH Pyridoxine/pyridoxamine 5&apos;-phosphate oxidase 2 OS=Arabidopsis thaliana GN=PPOX2 PE=1 SV=2
OsR498G0305122300.01	Chr3	+	947402	950030	9.53199	43.1574	-2.1788	0.0017677	0.026541	RBL2	sp|Q9CAN1|RBL2_ARATH RHOMBOID-like protein 2 OS=Arabidopsis thaliana GN=RBL2 PE=1 SV=1
OsR498G0305128500.01	Chr3	+	1024228	1029183	127.623	299.935	-1.2328	0.003851	0.048184	HMGS	sp|P54873|HMCS_ARATH Hydroxymethylglutaryl-CoA synthase OS=Arabidopsis thaliana GN=HMGS PE=1 SV=2
OsR498G0305136000.01	Chr3	-	1147900	1150125	1002.65	1711.81	-0.77171	0.00038627	0.0078619	HIPP30	sp|F4IQG4|HIP30_ARATH Heavy metal-associated isoprenylated plant protein 30 OS=Arabidopsis thaliana GN=HIPP30 PE=1 SV=1
OsR498G0305140000.01	Chr3	-	1195534	1199523	33.7262	87.3542	-1.373	0.003531	0.045225	GSVIVT00037159001	sp|A7QEU4|PER5_VITVI Peroxidase 5 OS=Vitis vinifera GN=GSVIVT00037159001 PE=1 SV=2
OsR498G0305150500.01	Chr3	+	1367098	1369766	83.3209	283.637	-1.7673	1.49e-07	9.25e-06	--	--
OsR498G0305162000.01	Chr3	-	1627154	1634722	353.331	834.339	-1.2396	4.38e-07	2.42e-05	KEA5	sp|Q8VYR9|KEA5_ARATH K(+) efflux antiporter 5 OS=Arabidopsis thaliana GN=KEA5 PE=2 SV=1
OsR498G0305165000.01	Chr3	-	1690333	1692662	2149.52	1057.5	1.0234	0.00069335	0.012683	--	--
OsR498G0305170500.01	Chr3	+	1784222	1787563	857.79	1436.76	-0.74412	0.0027806	0.037779	Os03g0130400	sp|Q10S93|KAD1_ORYSJ Probable adenylate kinase 1, chloroplastic OS=Oryza sativa subsp. japonica GN=Os03g0130400 PE=2 SV=1
OsR498G0305173400.01	Chr3	-	1844104	1849248	1718.19	908.894	0.9187	5.76e-05	0.0016468	NLP1	sp|Q10S83|NLP1_ORYSJ Protein NLP1 OS=Oryza sativa subsp. japonica GN=NLP1 PE=2 SV=1
OsR498G0305177700.01	Chr3	+	1899975	1902184	1837.74	909.954	1.0141	2.61e-05	0.0008521	EXLA1	sp|Q10S70|EXLA1_ORYSJ Expansin-like A1 OS=Oryza sativa subsp. japonica GN=EXLA1 PE=2 SV=1
OsR498G0305184000.01	Chr3	-	1984029	1986028	20.7675	81.3905	-1.9705	0.0003723	0.0076236	CYP78A6	sp|Q9ZNR0|C78A6_ARATH Cytochrome P450 78A6 OS=Arabidopsis thaliana GN=CYP78A6 PE=2 SV=1
OsR498G0305188900.01	Chr3	+	2070025	2071899	471.884	1642.3	-1.7992	2.56e-14	6.1e-12	Smt2-1	sp|O82427|SMT2_ORYSJ 24-methylenesterol C-methyltransferase 2 OS=Oryza sativa subsp. japonica GN=Smt2-1 PE=2 SV=2
OsR498G0305193800.01	Chr3	-	2134222	2137883	3159.87	7027.4	-1.1531	5.63e-08	3.88e-06	--	--
OsR498G0305194700.01	Chr3	+	2148092	2149620	2291.15	1049.32	1.1266	1.5e-06	7.14e-05	--	--
OsR498G0305202300.01	Chr3	+	2236254	2237234	420.673	1135.83	-1.433	3.7e-09	3.36e-07	--	--
OsR498G0305205900.01	Chr3	+	2311771	2313904	524.743	198.532	1.4022	0.0021893	0.031427	CYP86B1	sp|Q9FMY1|C86B1_ARATH Cytochrome P450 86B1 OS=Arabidopsis thaliana GN=CYP86B1 PE=2 SV=1
OsR498G0305215800.01	Chr3	-	2467732	2470566	1020.78	2108.86	-1.0468	2.11e-06	9.71e-05	--	--
OsR498G0305222100.01	Chr3	+	2590322	2591675	60.9376	160.749	-1.3994	0.00019649	0.0045716	GATA8	sp|Q9SV30|GATA8_ARATH GATA transcription factor 8 OS=Arabidopsis thaliana GN=GATA8 PE=2 SV=1
OsR498G0305223500.01	Chr3	+	2615643	2622580	1155.65	714.724	0.69325	0.0029292	0.039203	--	--
OsR498G0305226300.01	Chr3	+	2669469	2671141	275.975	960.175	-1.7988	2.87e-13	5.81e-11	CKS1	sp|Q6PS57|CKS1_ORYSJ Cyclin-dependent kinases regulatory subunit 1 OS=Oryza sativa subsp. japonica GN=CKS1 PE=2 SV=1
OsR498G0305226900.01	Chr3	+	2682090	2702914	1731.43	897.154	0.94853	1.59e-05	0.00056355	SGR6	sp|F4IP13|SHGR6_ARATH Protein SHOOT GRAVITROPISM 6 OS=Arabidopsis thaliana GN=SGR6 PE=2 SV=1
OsR498G0305240600.01	Chr3	-	2911046	2916273	1110.51	681.668	0.70408	0.0031659	0.041686	gdap2	sp|A7T167|GDAP2_NEMVE Protein GDAP2 homolog OS=Nematostella vectensis GN=gdap2 PE=3 SV=1
OsR498G0305243800.01	Chr3	-	2952911	2954776	56.4283	145.193	-1.3635	0.00045381	0.0089591	HIPP06	sp|Q9LZF1|HIP6_ARATH Heavy metal-associated isoprenylated plant protein 6 OS=Arabidopsis thaliana GN=HIPP06 PE=1 SV=1
OsR498G0305245000.01	Chr3	-	2969507	2974494	631.778	352.157	0.8432	0.00089074	0.015413	4CLL1	sp|Q0DV32|4CLL1_ORYSJ 4-coumarate--CoA ligase-like 1 OS=Oryza sativa subsp. japonica GN=4CLL1 PE=2 SV=2
OsR498G0305255900.01	Chr3	+	3193800	3195463	260.226	494.073	-0.92496	0.00050838	0.009796	PSAT1	sp|Q96255|SERB1_ARATH Phosphoserine aminotransferase 1, chloroplastic OS=Arabidopsis thaliana GN=PSAT1 PE=1 SV=1
OsR498G0305260000.01	Chr3	-	3265702	3268540	2278.03	3954.78	-0.79581	0.00032854	0.0069337	--	--
OsR498G0305271700.01	Chr3	+	3424983	3429961	594.317	159.986	1.8933	6.7e-12	1.09e-09	--	--
OsR498G0305276100.01	Chr3	+	3499722	3507268	2778.54	1537.33	0.8539	4.99e-05	0.0014677	At5g43745	sp|Q940Y9|POLL2_ARATH Putative ion channel POLLUX-like 2 OS=Arabidopsis thaliana GN=At5g43745 PE=2 SV=1
OsR498G0305280600.01	Chr3	-	3559270	3562952	98.3503	32.0422	1.618	0.00080295	0.014199	MYOB1	sp|F4HXQ7|MYOB1_ARATH Myosin-binding protein 1 OS=Arabidopsis thaliana GN=MYOB1 PE=1 SV=1
OsR498G0305280800.01	Chr3	-	3563534	3576672	110.882	40.2977	1.4603	0.0029877	0.039787	TOP3A	sp|C7J0A2|TOP3A_ORYSJ DNA topoisomerase 3-alpha OS=Oryza sativa subsp. japonica GN=TOP3A PE=3 SV=1
OsR498G0305296300.01	Chr3	+	3801537	3804470	140.661	382.816	-1.4444	2.34e-06	0.00010601	CDF2	sp|Q93ZL5|CDF2_ARATH Cyclic dof factor 2 OS=Arabidopsis thaliana GN=CDF2 PE=1 SV=2
OsR498G0305297000.01	Chr3	-	3810567	3813411	1049.41	3517.74	-1.7451	3.16e-15	8.38e-13	--	--
OsR498G0305305900.01	Chr3	+	3913729	3917850	566.052	1913.94	-1.7575	2.89e-10	3.42e-08	AGT2	sp|Q940M2|AGT21_ARATH Alanine--glyoxylate aminotransferase 2 homolog 1, mitochondrial OS=Arabidopsis thaliana GN=AGT2 PE=1 SV=1
OsR498G0305319000.01	Chr3	-	4083927	4087072	118.866	47.6016	1.3203	0.0012147	0.019721	--	--
OsR498G0305321800.01	Chr3	-	4130804	4137709	585.872	964.349	-0.71897	0.0021281	0.030739	PAA2	sp|B9DFX7|HMA8_ARATH Copper-transporting ATPase PAA2, chloroplastic OS=Arabidopsis thaliana GN=PAA2 PE=2 SV=1
OsR498G0305331700.01	Chr3	+	4255124	4256138	4.58527	30.0087	-2.7103	0.0027576	0.037613	TIFY11B	sp|Q10QW3|TI11B_ORYSJ Protein TIFY 11b OS=Oryza sativa subsp. japonica GN=TIFY11B PE=1 SV=1
OsR498G0305337800.01	Chr3	-	4343585	4345449	351.086	1592.32	-2.1812	1.69e-14	4.15e-12	EREBP1	sp|Q6K7E6|ERF1_ORYSJ Ethylene-responsive transcription factor 1 OS=Oryza sativa subsp. japonica GN=EREBP1 PE=1 SV=1
OsR498G0305340600.01	Chr3	-	4374531	4375593	37.8076	172.485	-2.1897	0.0021829	0.03137	--	--
OsR498G0305342500.01	Chr3	+	4401483	4407301	481.225	82.3177	2.5474	1.4e-15	4.03e-13	SRF6	sp|Q9C8M9|SRF6_ARATH Protein STRUBBELIG-RECEPTOR FAMILY 6 OS=Arabidopsis thaliana GN=SRF6 PE=1 SV=1
OsR498G0305343300.01	Chr3	+	4420239	4423770	7251.53	21784.2	-1.5869	5.33e-14	1.2e-11	--	--
OsR498G0305364400.01	Chr3	-	4688141	4701654	250.036	665.007	-1.4112	7e-08	4.69e-06	At5g42250	sp|Q9FH04|ADHL7_ARATH Alcohol dehydrogenase-like 7 OS=Arabidopsis thaliana GN=At5g42250 PE=2 SV=1
OsR498G0305365300.01	Chr3	+	4711461	4712214	18.3579	93.2031	-2.344	1.24e-05	0.00045771	--	--
OsR498G0305366800.01	Chr3	-	4724262	4727825	58.5035	131.753	-1.1712	0.0039009	0.048592	Dnaaf1	sp|Q9D2H9|DAAF1_MOUSE Dynein assembly factor 1, axonemal OS=Mus musculus GN=Dnaaf1 PE=1 SV=1
OsR498G0305367200.01	Chr3	-	4731733	4734890	7.55914	54.1935	-2.8418	4.92e-05	0.0014499	--	--
OsR498G0305373900.01	Chr3	+	4855771	4862564	320.429	807.068	-1.3327	0.0024689	0.034459	BIPP2C1	sp|Q10QL5|BIP2C_ORYSJ Probable protein phosphatase 2C BIPP2C1 OS=Oryza sativa subsp. japonica GN=BIPP2C1 PE=2 SV=1
OsR498G0305374900.01	Chr3	+	4876867	4885087	1267.58	2482.49	-0.96971	1.73e-05	0.00060713	UBP26	sp|A2XDG4|UBP26_ORYSI Ubiquitin carboxyl-terminal hydrolase 26 OS=Oryza sativa subsp. indica GN=UBP26 PE=3 SV=1
OsR498G0305378500.01	Chr3	+	4947507	4948492	370.058	1300.93	-1.8137	3.88e-12	6.47e-10	RGTB2	sp|Q9LHL5|PGTB2_ARATH Geranylgeranyl transferase type-2 subunit beta 2 OS=Arabidopsis thaliana GN=RGTB2 PE=1 SV=1
OsR498G0305389700.01	Chr3	+	5111786	5117787	693.735	269.548	1.3638	9.68e-08	6.26e-06	Os03g0196400	sp|Q10QH3|CSPLL_ORYSJ CASP-like protein Os03g0196400 OS=Oryza sativa subsp. japonica GN=Os03g0196400 PE=3 SV=2
OsR498G0305427400.01	Chr3	-	5652718	5654228	58.4882	186.258	-1.6711	0.00051664	0.009901	At2g23060	sp|O64815|HLS1L_ARATH Probable N-acetyltransferase HLS1-like OS=Arabidopsis thaliana GN=At2g23060 PE=2 SV=1
OsR498G0305438000.01	Chr3	-	5821955	5826863	432.75	143.766	1.5898	1.56e-07	9.5e-06	PAT22	sp|Q9C533|ZDHC1_ARATH Probable protein S-acyltransferase 22 OS=Arabidopsis thaliana GN=PAT22 PE=2 SV=2
OsR498G0305440700.01	Chr3	+	5881433	5884234	64.9258	9.19123	2.8205	3.58e-05	0.00111	--	--
OsR498G0305441300.01	Chr3	+	5889312	5890991	2055.44	4763.85	-1.2127	1.4e-08	1.14e-06	--	--
OsR498G0305451600.01	Chr3	-	6105376	6110650	182.889	356.481	-0.96286	0.00042729	0.0085554	Os03g0214200	sp|Q10Q07|NNJA1_ORYSJ Ninja-family protein Os03g0214200 OS=Oryza sativa subsp. japonica GN=Os03g0214200 PE=2 SV=1
OsR498G0305464200.01	Chr3	-	6349481	6352919	73.1886	9.60755	2.9294	1.64e-06	7.72e-05	HSP70-8	sp|Q9SKY8|HSP7H_ARATH Heat shock 70 kDa protein 8 OS=Arabidopsis thaliana GN=HSP70-8 PE=1 SV=1
OsR498G0305472900.01	Chr3	+	6500565	6504820	4.35269	32.6406	-2.9067	0.0014509	0.022666	At2g01630	sp|Q9ZU91|E133_ARATH Glucan endo-1,3-beta-glucosidase 3 OS=Arabidopsis thaliana GN=At2g01630 PE=1 SV=2
OsR498G0305479200.01	Chr3	-	6602905	6607723	931.347	5041.25	-2.4364	2.03e-15	5.44e-13	GLN1-2	sp|P14654|GLN12_ORYSJ Glutamine synthetase cytosolic isozyme 1-2 OS=Oryza sativa subsp. japonica GN=GLN1-2 PE=1 SV=1
OsR498G0305485800.01	Chr3	-	6686455	6687802	359.25	809.085	-1.1713	0.00036338	0.0075108	MKK9	sp|Q9FX43|M2K9_ARATH Mitogen-activated protein kinase kinase 9 OS=Arabidopsis thaliana GN=MKK9 PE=1 SV=1
OsR498G0305490500.01	Chr3	+	6759452	6764021	1452.77	690.795	1.0725	8.39e-06	0.0003233	MTP4	sp|Q10PP8|MTP4_ORYSJ Metal tolerance protein 4 OS=Oryza sativa subsp. japonica GN=MTP4 PE=2 SV=1
OsR498G0305498600.01	Chr3	-	6886372	6888847	0.944936	26.339	-4.8008	0.0001114	0.0028718	At1g01500	sp|Q8GUH2|Y1015_ARATH Uncharacterized protein At1g01500 OS=Arabidopsis thaliana GN=At1g01500 PE=2 SV=1
OsR498G0305505200.01	Chr3	-	6963326	6966273	1249.86	2843.89	-1.1861	0.00063218	0.011778	DTX48	sp|Q9SLV0|DTX48_ARATH Protein DETOXIFICATION 48 OS=Arabidopsis thaliana GN=DTX48 PE=2 SV=1
OsR498G0305508500.01	Chr3	+	7011508	7017104	784.067	1433.24	-0.87023	9.37e-05	0.0024825	ITPK2	sp|Q10PL5|ITPK2_ORYSJ Inositol-tetrakisphosphate 1-kinase 2 OS=Oryza sativa subsp. japonica GN=ITPK2 PE=2 SV=1
OsR498G0305519700.01	Chr3	+	7143547	7144603	164.609	1384.68	-3.0724	0.002578	0.035699	PSK2	sp|O81003|PSK2_ARATH Phytosulfokines 2 OS=Arabidopsis thaliana GN=PSK2 PE=2 SV=1
OsR498G0305522200.01	Chr3	-	7181320	7184182	43.339	126.335	-1.5435	0.00011654	0.0029772	Os03g0232800	sp|Q10PI6|LCAT1_ORYSJ Lecithin-cholesterol acyltransferase-like 1 OS=Oryza sativa subsp. japonica GN=Os03g0232800 PE=2 SV=1
OsR498G0305529800.01	Chr3	-	7285493	7291092	640.835	390.536	0.7145	0.0028888	0.038856	NPF8.3	sp|P46032|PTR2_ARATH Protein NRT1/ PTR FAMILY 8.3 OS=Arabidopsis thaliana GN=NPF8.3 PE=1 SV=1
OsR498G0305539600.01	Chr3	-	7432551	7435854	248.558	1149.81	-2.2097	0.0019311	0.028499	IP5P9	sp|Q9SIS4|IP5P9_ARATH Type IV inositol polyphosphate 5-phosphatase 9 OS=Arabidopsis thaliana GN=IP5P9 PE=1 SV=1
OsR498G0305541800.01	Chr3	-	7468505	7473067	138.645	53.1382	1.3836	0.0029089	0.039039	PAP17	sp|Q9SCX8|PPA17_ARATH Purple acid phosphatase 17 OS=Arabidopsis thaliana GN=PAP17 PE=2 SV=1
OsR498G0305542000.01	Chr3	-	7473441	7479269	54.0904	139.952	-1.3715	0.0008677	0.015062	--	--
OsR498G0305544000.01	Chr3	-	7549847	7551470	66.7568	200.159	-1.5842	1.58e-05	0.00056311	--	--
OsR498G0305547700.01	Chr3	+	7616770	7618852	1984.67	3241.58	-0.7078	0.00080073	0.014178	snu13	sp|Q6P8E9|NH2L1_XENTR NHP2-like protein 1 OS=Xenopus tropicalis GN=snu13 PE=2 SV=1
OsR498G0305550600.01	Chr3	-	7660325	7662072	83.5604	253.223	-1.5995	1.86e-06	8.66e-05	--	--
OsR498G0305555700.01	Chr3	+	7714006	7719602	692.557	349.769	0.98553	0.00082201	0.014406	ACBP2	sp|Q9STP8|ACBP2_ARATH Acyl-CoA-binding domain-containing protein 2 OS=Arabidopsis thaliana GN=ACBP2 PE=1 SV=1
OsR498G0305557100.01	Chr3	+	7748904	7752050	184.387	58.0551	1.6672	4.03e-05	0.0012242	--	sp|P83332|TLP1_PRUPE Thaumatin-like protein 1 OS=Prunus persica PE=2 SV=1
OsR498G0305575800.01	Chr3	-	8046909	8049343	161.594	417.448	-1.3692	2.42e-06	0.00010894	CYP76B10	sp|D1MI46|C76BA_SWEMU Geraniol 8-hydroxylase OS=Swertia mussotii GN=CYP76B10 PE=1 SV=1
OsR498G0305581000.01	Chr3	-	8120082	8123841	4710.15	7501.43	-0.67139	0.00068487	0.012536	--	--
OsR498G0305612600.01	Chr3	-	8711402	8714965	460.417	258.45	0.83306	0.0018444	0.02743	DENND6B	sp|Q8NEG7|DEN6B_HUMAN Protein DENND6B OS=Homo sapiens GN=DENND6B PE=2 SV=1
OsR498G0305613300.01	Chr3	+	8720751	8725549	437.755	195.098	1.1659	0.0039866	0.049398	MYOB2	sp|Q9CAC4|MYOB2_ARATH Myosin-binding protein 2 OS=Arabidopsis thaliana GN=MYOB2 PE=1 SV=1
OsR498G0305632700.01	Chr3	+	9005540	9009600	210.832	515.47	-1.2898	7.44e-07	3.85e-05	SQD2	sp|Q8S4F6|SQD2_ARATH Sulfoquinovosyl transferase SQD2 OS=Arabidopsis thaliana GN=SQD2 PE=1 SV=1
OsR498G0305635800.01	Chr3	-	9056512	9058909	2297.25	9730.61	-2.0826	1.57e-17	6.42e-15	--	--
OsR498G0305642700.01	Chr3	+	9134318	9137538	315.387	600.938	-0.93009	0.00035978	0.0074693	mcfB	sp|Q54MZ4|MCFB_DICDI Mitochondrial substrate carrier family protein B OS=Dictyostelium discoideum GN=mcfB PE=3 SV=1
OsR498G0305644600.01	Chr3	-	9177648	9181456	215.626	94.8971	1.1841	0.0031737	0.04177	Os03g0268400	sp|Q84JH5|GMPP1_ORYSJ Probable mannose-1-phosphate guanylyltransferase 1 OS=Oryza sativa subsp. japonica GN=Os03g0268400 PE=2 SV=1
OsR498G0305652300.01	Chr3	+	9315897	9319812	643.96	280.71	1.1979	3.31e-06	0.00014389	At1g76660	sp|Q9SRE5|Y1666_ARATH Uncharacterized protein At1g76660 OS=Arabidopsis thaliana GN=At1g76660 PE=2 SV=1
OsR498G0305660600.01	Chr3	-	9506804	9507444	714.733	336.067	1.0887	0.0034179	0.044179	--	--
OsR498G0305667700.01	Chr3	+	9584421	9589712	4365.27	981.579	2.1529	2.37e-10	2.83e-08	TRP5	sp|Q6R0E3|TRP5_ARATH Telomere repeat-binding protein 5 OS=Arabidopsis thaliana GN=TRP5 PE=1 SV=2
OsR498G0305682800.01	Chr3	-	9765098	9766335	0	24.9214	#NAME?	8.3e-05	0.0022349	CRRSP55	sp|Q9LV60|CRR55_ARATH Cysteine-rich repeat secretory protein 55 OS=Arabidopsis thaliana GN=CRRSP55 PE=2 SV=1
OsR498G0305684300.01	Chr3	+	9784421	9787851	547.194	267.251	1.0339	0.0024079	0.033843	RHM1	sp|Q9SYM5|RHM1_ARATH Trifunctional UDP-glucose 4,6-dehydratase/UDP-4-keto-6-deoxy-D-glucose 3,5-epimerase/UDP-4-keto-L-rhamnose-reductase RHM1 OS=Arabidopsis thaliana GN=RHM1 PE=1 SV=1
OsR498G0305690400.01	Chr3	-	9857535	9860747	1301.58	2607.82	-1.0026	1.03e-05	0.00038718	--	--
OsR498G0305708200.01	Chr3	-	10064704	10072407	281.669	143.69	0.97104	0.0021749	0.031287	PCMP-E49	sp|Q9ZUT5|PP191_ARATH Pentatricopeptide repeat-containing protein At2g37310 OS=Arabidopsis thaliana GN=PCMP-E49 PE=2 SV=1
OsR498G0305710000.01	Chr3	-	10098914	10108128	7848.05	24193.2	-1.6242	4.34e-14	1e-11	PRR73	sp|Q10N34|PRR73_ORYSJ Two-component response regulator-like PRR73 OS=Oryza sativa subsp. japonica GN=PRR73 PE=2 SV=1
OsR498G0305711600.01	Chr3	-	10123222	10128257	147.123	52.6567	1.4823	0.00021391	0.0048863	YKR070W	sp|P36151|YK50_YEAST Uncharacterized protein YKR070W OS=Saccharomyces cerevisiae (strain ATCC 204508 / S288c) GN=YKR070W PE=1 SV=1
OsR498G0305713000.01	Chr3	-	10137723	10141325	1386.75	2976.46	-1.1019	3.81e-06	0.00016138	SPO11-3	sp|Q0DSV9|TOP6A_ORYSJ Topoisomerase 6 subunit A3 OS=Oryza sativa subsp. japonica GN=SPO11-3 PE=2 SV=2
OsR498G0305714100.01	Chr3	+	10162646	10167121	534.375	1011.53	-0.92062	0.00013335	0.0033564	--	--
OsR498G0305718500.01	Chr3	+	10212093	10216465	1114.53	1798.27	-0.69017	0.0019331	0.028499	At3g11320	sp|Q5XF09|PT311_ARATH Probable sugar phosphate/phosphate translocator At3g11320 OS=Arabidopsis thaliana GN=At3g11320 PE=2 SV=1
OsR498G0305729900.01	Chr3	+	10374481	10375563	502.69	1331.57	-1.4054	2.53e-06	0.00011322	STR10	sp|Q9SR92|STR10_ARATH Rhodanese-like domain-containing protein 10 OS=Arabidopsis thaliana GN=STR10 PE=2 SV=1
OsR498G0305733600.01	Chr3	-	10427138	10430354	27.7246	137.521	-2.3104	0.00090589	0.015646	FAD7	sp|Q56VS4|FAD3C_HELAN sn-2 acyl-lipid omega-3 desaturase (ferredoxin), chloroplastic OS=Helianthus annuus GN=FAD7 PE=1 SV=1
OsR498G0305742800.01	Chr3	-	10562355	10565310	1042.04	1863.57	-0.83866	0.0001165	0.0029772	PDC2	sp|A2XFI3|PDC2_ORYSI Pyruvate decarboxylase 2 OS=Oryza sativa subsp. indica GN=PDC2 PE=2 SV=2
OsR498G0305756400.01	Chr3	-	10761612	10762901	119.468	653.482	-2.4515	6.2e-08	4.19e-06	PYL4	sp|O80920|PYL4_ARATH Abscisic acid receptor PYL4 OS=Arabidopsis thaliana GN=PYL4 PE=1 SV=1
OsR498G0305763200.01	Chr3	-	10858325	10859616	2566.53	9240.57	-1.8482	4.39e-07	2.42e-05	WUN1	sp|P20144|WUN1_SOLTU Wound-induced protein 1 OS=Solanum tuberosum GN=WUN1 PE=2 SV=1
OsR498G0305767800.01	Chr3	-	10910494	10912129	1572.12	4695.28	-1.5785	1.79e-09	1.76e-07	dnajb6-a	sp|Q5FWN8|DNJ6A_XENLA DnaJ homolog subfamily B member 6-A OS=Xenopus laevis GN=dnajb6-a PE=2 SV=1
OsR498G0305769300.01	Chr3	+	10921101	10923146	217.855	77.9305	1.4831	0.00032516	0.0068877	GATL7	sp|Q8VYF4|GATL7_ARATH Probable galacturonosyltransferase-like 7 OS=Arabidopsis thaliana GN=GATL7 PE=2 SV=1
OsR498G0305782200.01	Chr3	-	11115003	11117888	25.5643	88.3413	-1.789	0.00032561	0.0068921	--	--
OsR498G0305790400.01	Chr3	-	11222853	11223884	84.3025	284.984	-1.7572	2.32e-06	0.00010555	CP12-2	sp|Q9LZP9|CP122_ARATH Calvin cycle protein CP12-2, chloroplastic OS=Arabidopsis thaliana GN=CP12-2 PE=1 SV=1
OsR498G0305793400.01	Chr3	-	11253882	11254445	41.3367	106.016	-1.3588	0.0036731	0.0466	--	--
OsR498G0305794600.01	Chr3	-	11283217	11291890	669.565	302.031	1.1485	6.76e-05	0.001883	EFR3A	sp|Q14156|EFR3A_HUMAN Protein EFR3 homolog A OS=Homo sapiens GN=EFR3A PE=1 SV=2
OsR498G0305795600.01	Chr3	-	11305290	11310009	883.831	1537.58	-0.79882	0.0008126	0.014325	HCF107	sp|Q8RWG2|CF107_ARATH Protein high chlorophyll fluorescent 107 OS=Arabidopsis thaliana GN=HCF107 PE=1 SV=1
OsR498G0305804600.01	Chr3	-	11451358	11455269	69.4657	14.8532	2.2255	0.00015599	0.0038024	--	--
OsR498G0305813300.01	Chr3	+	11555880	11560057	1218.22	1964.66	-0.6895	0.0023792	0.03354	purB	sp|Q9I0K9|PUR8_PSEAE Adenylosuccinate lyase OS=Pseudomonas aeruginosa (strain ATCC 15692 / DSM 22644 / CIP 104116 / JCM 14847 / LMG 12228 / 1C / PRS 101 / PAO1) GN=purB PE=3 SV=1
OsR498G0305815500.01	Chr3	+	11598994	11613684	214.562	64.1249	1.7424	9.78e-07	4.9e-05	PCMP-E76	sp|Q9SIT7|PP151_ARATH Pentatricopeptide repeat-containing protein At2g13600 OS=Arabidopsis thaliana GN=PCMP-E76 PE=3 SV=1
OsR498G0305816700.01	Chr3	+	11621829	11623202	967.135	1834.46	-0.92356	7.12e-05	0.0019649	NIFU1	sp|Q93W77|NIFU1_ARATH NifU-like protein 1, chloroplastic OS=Arabidopsis thaliana GN=NIFU1 PE=1 SV=1
OsR498G0305824900.01	Chr3	+	11751316	11754793	327.243	176.225	0.89295	0.0030744	0.040672	ABCI20	sp|Q9LZ98|AB20I_ARATH ABC transporter I family member 20 OS=Arabidopsis thaliana GN=ABCI20 PE=2 SV=1
OsR498G0305825100.01	Chr3	+	11757979	11763438	1358.24	655.055	1.0521	0.00011453	0.0029391	Ythdf2	sp|Q91YT7|YTHD2_MOUSE YTH domain-containing family protein 2 OS=Mus musculus GN=Ythdf2 PE=1 SV=1
OsR498G0305829400.01	Chr3	-	11827015	11835196	821.104	436.6	0.91125	0.00016568	0.0040074	At1g09420	sp|Q93ZW0|G6PD4_ARATH Glucose-6-phosphate 1-dehydrogenase 4, chloroplastic OS=Arabidopsis thaliana GN=At1g09420 PE=2 SV=1
OsR498G0305833000.01	Chr3	-	11891722	11897466	904.241	3994.64	-2.1433	2.83e-17	1.06e-14	CIPK31	sp|Q6X4A2|CIPKV_ORYSJ CBL-interacting protein kinase 31 OS=Oryza sativa subsp. japonica GN=CIPK31 PE=1 SV=1
OsR498G0305846700.01	Chr3	+	12060913	12067161	4587.73	8775.02	-0.93562	1.18e-05	0.00043698	DPBF3	sp|Q9LES3|AI5L2_ARATH ABSCISIC ACID-INSENSITIVE 5-like protein 2 OS=Arabidopsis thaliana GN=DPBF3 PE=1 SV=1
OsR498G0305849500.01	Chr3	+	12095493	12103314	3234.84	15247.1	-2.2368	4.64e-24	3.96e-21	CHLH	sp|B8ANF1|CHLH_ORYSI Magnesium-chelatase subunit ChlH, chloroplastic OS=Oryza sativa subsp. indica GN=CHLH PE=3 SV=1
OsR498G0305884200.01	Chr3	-	12562904	12565268	52.9667	357.747	-2.7558	2.47e-16	8.49e-14	CYP714B2	sp|Q0DS59|C14B2_ORYSJ Cytochrome P450 714B2 OS=Oryza sativa subsp. japonica GN=CYP714B2 PE=1 SV=2
OsR498G0305884210.01	Chr3	-	12573721	12577510	10.8795	106.607	-3.2926	8.07e-08	5.3e-06	--	--
OsR498G0305888900.01	Chr3	+	12658159	12659121	6432.68	16193.8	-1.3319	5.71e-08	3.89e-06	PSB27-1	sp|Q9LR64|PB27A_ARATH Photosystem II repair protein PSB27-H1, chloroplastic OS=Arabidopsis thaliana GN=PSB27-1 PE=1 SV=1
OsR498G0305896800.01	Chr3	-	12786715	12797134	557.008	307.185	0.85859	0.00096885	0.0165	TWN2	sp|P93736|SYVM1_ARATH Valine--tRNA ligase, mitochondrial 1 OS=Arabidopsis thaliana GN=TWN2 PE=2 SV=2
OsR498G0305903100.01	Chr3	+	12910515	12916822	1749.49	752.669	1.2168	1.14e-07	7.28e-06	HAK8	sp|Q8VXB5|HAK8_ORYSJ Putative potassium transporter 8 OS=Oryza sativa subsp. japonica GN=HAK8 PE=3 SV=2
OsR498G0305907000.01	Chr3	-	12977676	12987461	496.712	272.75	0.86483	0.0014171	0.022175	At2g30320	sp|O22928|PUSH_ARATH Putative tRNA pseudouridine synthase OS=Arabidopsis thaliana GN=At2g30320 PE=3 SV=1
OsR498G0305910100.01	Chr3	+	13019170	13022272	17.1203	118.734	-2.794	2.49e-08	1.89e-06	At2g38370	sp|F4ISY0|Y2837_ARATH WEB family protein At2g38370 OS=Arabidopsis thaliana GN=At2g38370 PE=2 SV=1
OsR498G0305910600.01	Chr3	-	13022587	13027191	2327.33	11898.7	-2.3541	1.01e-26	1.19e-23	CIPK10	sp|Q10LQ2|CIPKA_ORYSJ CBL-interacting protein kinase 10 OS=Oryza sativa subsp. japonica GN=CIPK10 PE=2 SV=1
OsR498G0305912400.01	Chr3	-	13034949	13038699	233.501	544.224	-1.2208	3.03e-06	0.00013329	Os03g0337600	sp|Q10LR9|DCUP2_ORYSJ Uroporphyrinogen decarboxylase 2, chloroplastic OS=Oryza sativa subsp. japonica GN=Os03g0337600 PE=3 SV=1
OsR498G0305915600.01	Chr3	-	13066337	13072579	4720.43	8956.56	-0.92402	4.76e-05	0.0014105	SUS4	sp|Q10LP5|SUS4_ORYSJ Sucrose synthase 4 OS=Oryza sativa subsp. japonica GN=SUS4 PE=2 SV=1
OsR498G0305916400.01	Chr3	-	13076643	13080051	31.9997	117.162	-1.8724	0.001829	0.027272	--	--
OsR498G0305919100.01	Chr3	+	13120707	13123067	36.8536	147.538	-2.0012	1.24e-05	0.00045609	SWEET16	sp|Q10LN5|SWT16_ORYSJ Bidirectional sugar transporter SWEET16 OS=Oryza sativa subsp. japonica GN=SWEET16 PE=3 SV=1
OsR498G0305923800.01	Chr3	-	13182690	13184315	1762.86	2827.35	-0.68153	0.0013972	0.02201	RPL22B	sp|Q9M9W1|RL222_ARATH 60S ribosomal protein L22-2 OS=Arabidopsis thaliana GN=RPL22B PE=2 SV=1
OsR498G0305924900.01	Chr3	+	13196769	13197536	8813.8	28786.7	-1.7076	4.31e-16	1.32e-13	--	--
OsR498G0305928500.01	Chr3	+	13253621	13255998	2354.97	3695.89	-0.65021	0.0016863	0.025582	RPS21	sp|P35687|RS21_ORYSJ 40S ribosomal protein S21 OS=Oryza sativa subsp. japonica GN=RPS21 PE=3 SV=1
OsR498G0305943400.01	Chr3	-	13467645	13468342	201.829	83.3083	1.2766	0.00047853	0.0093619	--	--
OsR498G0305944000.01	Chr3	-	13471824	13478255	1465.47	963.923	0.60438	0.003974	0.049285	--	sp|P19515|LIP_RHIMI Lipase OS=Rhizomucor miehei PE=1 SV=2
OsR498G0305948400.01	Chr3	-	13540329	13541773	828.119	1631.51	-0.9783	0.00010818	0.0028043	DVR	sp|Q10LH0|DCVR_ORYSJ Divinyl chlorophyllide a 8-vinyl-reductase, chloroplastic OS=Oryza sativa subsp. japonica GN=DVR PE=3 SV=1
OsR498G0305948900.01	Chr3	+	13546435	13548541	90.223	19.518	2.2087	1.46e-05	0.00052809	BAM9	sp|Q8VYW2|BAM9_ARATH Inactive beta-amylase 9 OS=Arabidopsis thaliana GN=BAM9 PE=2 SV=1
OsR498G0305953600.01	Chr3	-	13583005	13585343	1422.11	808.936	0.81393	0.00074903	0.013448	RHC1A	sp|O22197|RHC1A_ARATH Probable E3 ubiquitin-protein ligase RHC1A OS=Arabidopsis thaliana GN=RHC1A PE=2 SV=1
OsR498G0305959300.01	Chr3	+	13710782	13717775	204.491	100.766	1.021	0.0034421	0.044451	MEL1	sp|Q851R2|MEL1_ORYSJ Protein argonaute MEL1 OS=Oryza sativa subsp. japonica GN=MEL1 PE=2 SV=1
OsR498G0305968000.01	Chr3	-	14158484	14161441	584.606	1828.64	-1.6452	3.17e-12	5.35e-10	At2g37660	sp|O80934|Y2766_ARATH Uncharacterized protein At2g37660, chloroplastic OS=Arabidopsis thaliana GN=At2g37660 PE=1 SV=2
OsR498G0305990700.01	Chr3	+	14594468	14595669	2012.13	3880.8	-0.94763	0.0016865	0.025582	MTERF1	sp|Q84X53|MTEF1_ARATH Transcription termination factor MTEF1, chloroplastic OS=Arabidopsis thaliana GN=MTERF1 PE=2 SV=2
OsR498G0305991500.01	Chr3	+	14608346	14609469	58.177	185.99	-1.6767	3.51e-06	0.00015068	--	sp|P10978|POLX_TOBAC Retrovirus-related Pol polyprotein from transposon TNT 1-94 OS=Nicotiana tabacum PE=2 SV=1
OsR498G0305994900.01	Chr3	+	14651177	14653150	1175.88	1915.02	-0.70362	0.002613	0.036077	MCCB	sp|Q9LDD8|MCCB_ARATH Methylcrotonoyl-CoA carboxylase beta chain, mitochondrial OS=Arabidopsis thaliana GN=MCCB PE=2 SV=1
OsR498G0306037000.01	Chr3	-	15422608	15423939	48.289	8.89792	2.4402	0.00044155	0.0087786	--	--
OsR498G0306040800.01	Chr3	-	15484447	15488551	2382.33	3977.15	-0.73936	0.00050435	0.0097317	CGS1	sp|P55217|CGS1_ARATH Cystathionine gamma-synthase 1, chloroplastic OS=Arabidopsis thaliana GN=CGS1 PE=1 SV=3
OsR498G0306044400.01	Chr3	-	15559252	15563756	962.904	2155.19	-1.1624	4.34e-07	2.4e-05	CSLA5	sp|Q7PC73|CSLA5_ORYSJ Probable mannan synthase 5 OS=Oryza sativa subsp. japonica GN=CSLA5 PE=2 SV=1
OsR498G0306067900.01	Chr3	+	16052975	16056438	131.904	369.359	-1.4855	4.48e-07	2.45e-05	SCPL24	sp|Q9M099|SCP24_ARATH Serine carboxypeptidase 24 OS=Arabidopsis thaliana GN=SCPL24 PE=1 SV=1
OsR498G0306073500.01	Chr3	+	16121620	16127631	197.038	1474.3	-2.9035	3.11e-30	5.46e-27	LNK1	sp|A8MQN2|LNK1_ARATH Protein LNK1 OS=Arabidopsis thaliana GN=LNK1 PE=1 SV=1
OsR498G0306074200.01	Chr3	-	16133542	16135942	140.029	297.704	-1.0881	0.00045581	0.0089922	PAA1	sp|Q9SZC9|HMA6_ARATH Copper-transporting ATPase PAA1, chloroplastic OS=Arabidopsis thaliana GN=PAA1 PE=2 SV=1
OsR498G0306078400.01	Chr3	-	16203779	16205625	8987.39	17396.6	-0.95283	9.64e-06	0.00036581	AMC1	sp|Q7XJE6|MCA1_ARATH Metacaspase-1 OS=Arabidopsis thaliana GN=AMC1 PE=1 SV=1
OsR498G0306080600.01	Chr3	-	16236462	16238001	73.3131	215.855	-1.5579	6.37e-06	0.00025374	AMC1	sp|Q7XJE6|MCA1_ARATH Metacaspase-1 OS=Arabidopsis thaliana GN=AMC1 PE=1 SV=1
OsR498G0306124300.01	Chr3	+	16876290	16878573	235.972	90.7486	1.3787	0.0030401	0.04037	--	--
OsR498G0306125700.01	Chr3	+	16892924	16894225	99.9923	2.91613	5.0997	2.45e-05	0.00081235	--	sp|P82953|LECH_HORVV Horcolin OS=Hordeum vulgare subsp. vulgare PE=1 SV=2
OsR498G0306140800.01	Chr3	-	17124941	17126288	291.378	95.3875	1.611	1.5e-07	9.26e-06	--	--
OsR498G0306183600.01	Chr3	-	17778200	17779161	2336.26	7808.44	-1.7408	3.93e-16	1.23e-13	--	--
OsR498G0306186700.01	Chr3	+	17802519	17805684	225.488	444.58	-0.97939	0.00018879	0.0044328	--	--
OsR498G0306192500.01	Chr3	+	17871012	17875522	1763.44	3057.92	-0.79416	0.00030061	0.0064601	--	sp|Q43839|G6PDC_SOLTU Glucose-6-phosphate 1-dehydrogenase, chloroplastic OS=Solanum tuberosum PE=1 SV=1
OsR498G0306193300.01	Chr3	+	17888493	17889609	1281	2208.16	-0.78558	0.00031111	0.0066352	NFYB8	sp|Q75IZ7|NFYB8_ORYSJ Nuclear transcription factor Y subunit B-8 OS=Oryza sativa subsp. japonica GN=NFYB8 PE=1 SV=1
OsR498G0306200600.01	Chr3	-	17975822	17977762	1314.76	2188.39	-0.73508	0.00066152	0.01222	--	--
OsR498G0306209400.01	Chr3	-	18065304	18070032	3.77793	120.262	-4.9924	3.58e-16	1.17e-13	BC1L2	sp|Q75IW1|COBL2_ORYSJ COBRA-like protein 2 OS=Oryza sativa subsp. japonica GN=BC1L2 PE=2 SV=1
OsR498G0306219500.01	Chr3	+	18194189	18195347	31.9015	0.901356	5.1454	7.74e-06	0.000305	Cht12	sp|P25765|CHI12_ORYSJ Chitinase 12 OS=Oryza sativa subsp. japonica GN=Cht12 PE=2 SV=2
OsR498G0306223300.01	Chr3	+	18225682	18231359	253.882	106.79	1.2494	6.54e-05	0.0018368	LNG2	sp|Q9S823|LNG2_ARATH Protein LONGIFOLIA 2 OS=Arabidopsis thaliana GN=LNG2 PE=1 SV=1
OsR498G0306240900.01	Chr3	+	18522568	18526445	3146.14	5106.92	-0.69887	0.00077436	0.013832	RPS19A	sp|P40978|RS19_ORYSJ 40S ribosomal protein S19 OS=Oryza sativa subsp. japonica GN=RPS19A PE=2 SV=1
OsR498G0306241700.01	Chr3	+	18535515	18537510	2389.45	3730.4	-0.64265	0.0023168	0.032924	RPS19A	sp|P40978|RS19_ORYSJ 40S ribosomal protein S19 OS=Oryza sativa subsp. japonica GN=RPS19A PE=2 SV=1
OsR498G0306247200.01	Chr3	-	18650674	18655103	851.28	1628.74	-0.93605	2.04e-05	0.00069815	EDL2	sp|Q9FLZ8|EDL2_ARATH EID1-like F-box protein 2 OS=Arabidopsis thaliana GN=EDL2 PE=2 SV=1
OsR498G0306262000.01	Chr3	-	18914205	18921202	321.321	945.286	-1.5567	1e-09	1.04e-07	NAGS1	sp|Q84JF4|NAGS1_ARATH Probable amino-acid acetyltransferase NAGS1, chloroplastic OS=Arabidopsis thaliana GN=NAGS1 PE=2 SV=1
OsR498G0306279500.01	Chr3	+	19281257	19282804	627.61	344.949	0.86349	0.00063203	0.011778	PUB4	sp|O22193|PUB4_ARATH U-box domain-containing protein 4 OS=Arabidopsis thaliana GN=PUB4 PE=1 SV=3
OsR498G0306286600.01	Chr3	-	19383972	19389286	1658.97	2927.58	-0.81942	0.00028532	0.0061979	D14L	sp|Q10J20|D14L_ORYSJ Probable esterase D14L OS=Oryza sativa subsp. japonica GN=D14L PE=1 SV=1
OsR498G0306289400.01	Chr3	-	19426555	19429325	2138.63	3495.37	-0.70876	0.0010734	0.017934	AOC	sp|Q75KD7|AOC_ORYSJ Allene oxide cyclase, chloroplastic OS=Oryza sativa subsp. japonica GN=AOC PE=1 SV=1
OsR498G0306294300.01	Chr3	+	19495518	19496308	205.853	645.736	-1.6493	7.32e-10	7.96e-08	--	--
OsR498G0306294500.01	Chr3	+	19496770	19498619	98.6397	392.481	-1.9924	1.33e-10	1.68e-08	SRG1	sp|Q39224|SRG1_ARATH Protein SRG1 OS=Arabidopsis thaliana GN=SRG1 PE=2 SV=1
OsR498G0306295300.01	Chr3	+	19505943	19519097	1367.34	2766.68	-1.0168	2.67e-06	0.00011891	At2g23090	sp|O64818|Y2309_ARATH Uncharacterized protein At2g23090 OS=Arabidopsis thaliana GN=At2g23090 PE=1 SV=1
OsR498G0306408900.01	Chr3	+	22707767	22710810	261.903	596.571	-1.1877	8.04e-06	0.0003131	At1g09900	sp|Q3EDF8|PPR28_ARATH Pentatricopeptide repeat-containing protein At1g09900 OS=Arabidopsis thaliana GN=At1g09900 PE=2 SV=1
OsR498G0306415400.01	Chr3	-	22828113	22838126	804.359	1394.37	-0.7937	0.00040716	0.0082227	DTX40	sp|Q9LVD9|DTX40_ARATH Protein DETOXIFICATION 40 OS=Arabidopsis thaliana GN=DTX40 PE=1 SV=1
OsR498G0306452500.01	Chr3	+	23522042	23525559	1535.63	5546.26	-1.8527	2.46e-17	9.62e-15	PCMP-H41	sp|Q9SHZ8|PP168_ARATH Pentatricopeptide repeat-containing protein At2g22070 OS=Arabidopsis thaliana GN=PCMP-H41 PE=3 SV=1
OsR498G0306460900.01	Chr3	+	23620850	23624274	543.226	2564.97	-2.2393	1.29e-10	1.63e-08	PXMP2	sp|Q2KIY1|PXMP2_BOVIN Peroxisomal membrane protein 2 OS=Bos taurus GN=PXMP2 PE=2 SV=3
OsR498G0306461200.01	Chr3	-	23623359	23638338	367.642	129.029	1.5106	0.0006653	0.012282	DCL2A	sp|Q10HL3|DCL2A_ORYSJ Endoribonuclease Dicer homolog 2a OS=Oryza sativa subsp. japonica GN=DCL2A PE=2 SV=1
OsR498G0306466800.01	Chr3	-	23741822	23744720	867.862	1937.16	-1.1584	5.32e-07	2.84e-05	--	--
OsR498G0306466900.01	Chr3	+	23745641	23748113	26249.7	61418.8	-1.2264	1.45e-06	6.98e-05	--	--
OsR498G0306477000.01	Chr3	-	23947409	23953134	482.985	184.502	1.3883	7.8e-07	3.99e-05	DDB_G0284757	sp|Q54P70|Y4757_DICDI OTU domain-containing protein DDB_G0284757 OS=Dictyostelium discoideum GN=DDB_G0284757 PE=4 SV=2
OsR498G0306485300.01	Chr3	+	24208457	24209968	2255.79	89407.4	-5.3087	5.37e-31	1.08e-27	RCABP89	sp|Q10HD0|CB23_ORYSJ Chlorophyll a-b binding protein, chloroplastic OS=Oryza sativa subsp. japonica GN=RCABP89 PE=2 SV=1
OsR498G0306516100.01	Chr3	+	24892416	24897276	387.671	118.831	1.7059	0.0003796	0.0077515	CYP85A1	sp|Q8GSQ1|C85A1_ORYSJ Cytochrome P450 85A1 OS=Oryza sativa subsp. japonica GN=CYP85A1 PE=1 SV=1
OsR498G0306524700.01	Chr3	+	25026403	25027983	106.513	471.835	-2.1473	0.0026851	0.036856	--	--
OsR498G0306537600.01	Chr3	-	25456801	25458003	878.033	1461.45	-0.73506	0.00080456	0.014209	ZFP7	sp|Q39266|ZFP7_ARATH Zinc finger protein 7 OS=Arabidopsis thaliana GN=ZFP7 PE=2 SV=1
OsR498G0306590900.01	Chr3	+	26523066	26524547	1.93283	74.0058	-5.2589	1.1e-05	0.00041216	JGB	sp|O48716|JGB_ARATH Protein JINGUBANG OS=Arabidopsis thaliana GN=JGB PE=1 SV=1
OsR498G0306595100.01	Chr3	+	26583750	26586648	828.738	1383.7	-0.73954	0.0010345	0.017366	TOM6	sp|Q9XIA7|TOM6_ARATH Mitochondrial import receptor subunit TOM6 homolog OS=Arabidopsis thaliana GN=TOM6 PE=1 SV=1
OsR498G0306596100.01	Chr3	+	26596735	26604026	954.639	411.944	1.2125	9.7e-07	4.87e-05	DAR1	sp|Q8W4F0|DAR1_ARATH Protein DA1-related 1 OS=Arabidopsis thaliana GN=DAR1 PE=1 SV=3
OsR498G0306597000.01	Chr3	-	26612230	26618400	20.6539	156.886	-2.9252	3.46e-11	4.92e-09	DTX29	sp|Q38956|DTX29_ARATH Protein DETOXIFICATION 29 OS=Arabidopsis thaliana GN=DTX29 PE=1 SV=1
OsR498G0306604300.01	Chr3	+	26753386	26761905	1334.3	3497.97	-1.3904	5.45e-10	6.13e-08	--	--
OsR498G0306612000.01	Chr3	-	26890109	26894798	1508.94	3370.69	-1.1595	1.8e-07	1.07e-05	OSB1	sp|Q9SX99|OSB1_ARATH Protein OSB1, mitochondrial OS=Arabidopsis thaliana GN=OSB1 PE=1 SV=1
OsR498G0306613200.01	Chr3	-	26901663	26903218	451.831	1927.02	-2.0925	3.87e-14	9e-12	CIPK7	sp|Q75GK4|CIPK7_ORYSJ CBL-interacting protein kinase 7 OS=Oryza sativa subsp. japonica GN=CIPK7 PE=2 SV=1
OsR498G0306655000.01	Chr3	-	27537670	27541703	587.319	1415.52	-1.2691	1.35e-07	8.43e-06	PROT1	sp|Q60DN5|PROT1_ORYSJ Proline transporter 1 OS=Oryza sativa subsp. japonica GN=PROT1 PE=2 SV=1
OsR498G0306670200.01	Chr3	-	27794130	27802251	409.285	179.296	1.1908	5.52e-05	0.0015867	IQD1	sp|Q9SF32|IQD1_ARATH Protein IQ-DOMAIN 1 OS=Arabidopsis thaliana GN=IQD1 PE=1 SV=1
OsR498G0306693800.01	Chr3	-	28292168	28297920	394.511	839.273	-1.0891	6.31e-06	0.00025187	CAT2	sp|Q9ASS7|CAAT2_ARATH Cationic amino acid transporter 2, vacuolar OS=Arabidopsis thaliana GN=CAT2 PE=2 SV=1
OsR498G0306701000.01	Chr3	-	28389459	28392190	108.793	236.235	-1.1186	0.00050646	0.0097657	--	--
OsR498G0306718200.01	Chr3	-	28639048	28646567	6341.62	3458.7	0.87462	2.44e-05	0.00081029	TMEM259	sp|Q4ZIN3|MBRL_HUMAN Membralin OS=Homo sapiens GN=TMEM259 PE=1 SV=1
OsR498G0306765200.01	Chr3	-	29253340	29254612	86.1815	277.446	-1.6868	7.05e-07	3.66e-05	--	sp|Q03878|GRP1_DAUCA Glycine-rich RNA-binding protein OS=Daucus carota PE=2 SV=1
OsR498G0306798400.01	Chr3	-	29740581	29740873	876.519	4290.3	-2.2912	1.33e-06	6.46e-05	--	--
OsR498G0306798600.01	Chr3	-	29742077	29742825	30.6864	131.964	-2.1045	7.91e-05	0.0021422	--	--
OsR498G0306818600.01	Chr3	-	30115058	30118660	3336.58	5038.23	-0.59455	0.0038572	0.048217	--	--
OsR498G0306833100.01	Chr3	+	30396446	30399134	1043.01	1986.27	-0.9293	0.00032495	0.0068877	Os03g0690000	sp|Q6AVK1|COSA_ORYSJ Costars family protein OS=Oryza sativa subsp. japonica GN=Os03g0690000 PE=3 SV=1
OsR498G0306876900.01	Chr3	+	31033412	31036708	120.426	455.495	-1.9193	0.00017485	0.0041893	SPAC24B11.05	sp|Q09893|YAI5_SCHPO Uncharacterized protein C24B11.05 OS=Schizosaccharomyces pombe (strain 972 / ATCC 24843) GN=SPAC24B11.05 PE=3 SV=1
OsR498G0306885200.01	Chr3	-	31172333	31178227	488.17	238.166	1.0354	0.00051434	0.0098703	O10	sp|P0DKL2|OP10_MAIZE Protein OPAQUE10 OS=Zea mays GN=O10 PE=1 SV=1
OsR498G0306887500.01	Chr3	+	31216552	31219503	1059.61	1967.89	-0.89311	0.00083961	0.014672	PAP4	sp|Q9LU85|PAP4_ARATH Probable plastid-lipid-associated protein 4, chloroplastic OS=Arabidopsis thaliana GN=PAP4 PE=2 SV=1
OsR498G0306899000.01	Chr3	-	31360637	31368312	1791.34	2956.35	-0.72278	0.0010188	0.017174	--	--
OsR498G0306913700.01	Chr3	+	31588289	31591042	2610.67	11088.1	-2.0865	2.51e-22	1.81e-19	COL7	sp|Q9C9A9|COL7_ARATH Zinc finger protein CONSTANS-LIKE 7 OS=Arabidopsis thaliana GN=COL7 PE=2 SV=1
OsR498G0306915200.01	Chr3	-	31631763	31637212	852.318	520.647	0.71109	0.0023101	0.03286	Os03g0711500	sp|Q9AUR7|COPA2_ORYSJ Coatomer subunit alpha-2 OS=Oryza sativa subsp. japonica GN=Os03g0711500 PE=2 SV=1
OsR498G0306917700.01	Chr3	+	31682460	31688104	471.369	768.224	-0.70467	0.0027082	0.037082	UEV1A	sp|Q93YP0|UEV1A_ARATH Ubiquitin-conjugating enzyme E2 variant 1A OS=Arabidopsis thaliana GN=UEV1A PE=1 SV=1
OsR498G0306921500.01	Chr3	+	31739859	31745922	325.734	178.759	0.86568	0.0014146	0.022164	At4g01570	sp|Q8VZE4|PP299_ARATH Pentatricopeptide repeat-containing protein At4g01570 OS=Arabidopsis thaliana GN=At4g01570 PE=2 SV=1
OsR498G0306937500.01	Chr3	+	31986664	31989333	486.931	1047.57	-1.1053	1.06e-05	0.00039964	At3g17800	sp|Q9LVJ0|UVB31_ARATH UV-B-induced protein At3g17800, chloroplastic OS=Arabidopsis thaliana GN=At3g17800 PE=2 SV=1
OsR498G0306973000.01	Chr3	-	32567160	32572671	257.594	1234.18	-2.2604	3.2e-07	1.82e-05	--	--
OsR498G0306979300.01	Chr3	+	32727583	32730943	164.295	71.6494	1.1973	0.00089439	0.015466	At4g14490	sp|O23305|Y4449_ARATH FHA domain-containing protein At4g14490 OS=Arabidopsis thaliana GN=At4g14490 PE=1 SV=1
OsR498G0306982000.01	Chr3	-	32774897	32779060	1909.2	3677.43	-0.94573	3.43e-05	0.0010719	--	--
OsR498G0306982600.01	Chr3	-	32786470	32788373	1104.74	2348.58	-1.0881	5.64e-06	0.00022875	--	--
OsR498G0306986800.01	Chr3	-	32845903	32848888	380.179	197.597	0.94412	0.0008212	0.014404	LCAT1	sp|Q9FZI8|LCAT1_ARATH Lecithin-cholesterol acyltransferase-like 1 OS=Arabidopsis thaliana GN=LCAT1 PE=2 SV=1
OsR498G0306991400.01	Chr3	-	32961415	32965319	2334.88	8788.71	-1.9123	5.67e-07	3e-05	ISPH	sp|Q6AVG6|ISPH_ORYSJ 4-hydroxy-3-methylbut-2-enyl diphosphate reductase, chloroplastic OS=Oryza sativa subsp. japonica GN=ISPH PE=2 SV=1
OsR498G0306994100.01	Chr3	+	33000672	33011887	2046.83	4129.83	-1.0127	5.68e-06	0.00022987	BLH4	sp|Q94KL5|BLH4_ARATH BEL1-like homeodomain protein 4 OS=Arabidopsis thaliana GN=BLH4 PE=1 SV=2
OsR498G0307001400.01	Chr3	-	33135267	33136128	144.849	308.048	-1.0886	0.00068324	0.012514	rplL	sp|P41189|RL7_LIBAF 50S ribosomal protein L7/L12 OS=Liberibacter africanus GN=rplL PE=3 SV=1
OsR498G0307008000.01	Chr3	-	33265784	33268274	1179.56	2619.94	-1.1513	1.53e-07	9.39e-06	FIP1	sp|Q9SE96|GEML1_ARATH GEM-like protein 1 OS=Arabidopsis thaliana GN=FIP1 PE=1 SV=1
OsR498G0307032000.01	Chr3	-	33638881	33641888	2229.1	3783.86	-0.76339	0.00036648	0.0075363	TSJT1	sp|P24805|TSJT1_TOBAC Stem-specific protein TSJT1 OS=Nicotiana tabacum GN=TSJT1 PE=2 SV=1
OsR498G0307045700.01	Chr3	+	33854247	33858368	3892.15	6031.86	-0.63204	0.0034071	0.044059	Ythdf1	sp|P59326|YTHD1_MOUSE YTH domain-containing family protein 1 OS=Mus musculus GN=Ythdf1 PE=1 SV=1
OsR498G0307052800.01	Chr3	-	34011260	34014520	402.824	197.263	1.03	0.00028834	0.0062441	ttc4	sp|Q54M20|TTC4_DICDI Tetratricopeptide repeat protein 4 homolog OS=Dictyostelium discoideum GN=ttc4 PE=3 SV=1
OsR498G0307053300.01	Chr3	+	34028474	34029775	61.1097	184.148	-1.5914	3.32e-05	0.0010406	--	--
OsR498G0307055100.01	Chr3	+	34060173	34067832	435.637	199.037	1.1301	5.27e-05	0.0015306	TRN1	sp|Q9FJ57|TRN1_ARATH Protein TORNADO 1 OS=Arabidopsis thaliana GN=TRN1 PE=2 SV=1
OsR498G0307057300.01	Chr3	+	34101160	34103334	150.983	32.3716	2.2216	0.00022606	0.0051117	PI21	sp|A2XT03|PI21_ORYSI Protein PYRICULARIA ORYZAE RESISTANCE 21 OS=Oryza sativa subsp. indica GN=PI21 PE=4 SV=1
OsR498G0307062400.01	Chr3	-	34198861	34203141	285.519	129.011	1.1461	0.00021919	0.0049829	--	--
OsR498G0307077000.01	Chr3	-	34408858	34413972	419.021	225.488	0.89397	0.0011438	0.018886	WRKY57	sp|Q9C983|WRK57_ARATH Probable WRKY transcription factor 57 OS=Arabidopsis thaliana GN=WRKY57 PE=2 SV=1
OsR498G0307078200.01	Chr3	-	34418945	34426130	616.198	1203.67	-0.96597	5.97e-05	0.0016947	STP-1	sp|P53535|PHSL2_SOLTU Alpha-1,4 glucan phosphorylase L-2 isozyme, chloroplastic/amyloplastic OS=Solanum tuberosum GN=STP-1 PE=1 SV=1
OsR498G0307078900.01	Chr3	+	34443920	34446894	528.979	1099.59	-1.0557	8.17e-06	0.00031681	PSMD10	sp|O75832|PSD10_HUMAN 26S proteasome non-ATPase regulatory subunit 10 OS=Homo sapiens GN=PSMD10 PE=1 SV=1
OsR498G0307103200.01	Chr3	-	34802791	34809227	6925.75	11513	-0.73323	0.0016089	0.024616	NUP58	sp|Q8RWH9|NUP58_ARATH Nuclear pore complex protein NUP58 OS=Arabidopsis thaliana GN=NUP58 PE=1 SV=1
OsR498G0307124500.01	Chr3	+	35099306	35101560	230.915	552.537	-1.2587	0.00018119	0.0043044	LECRK41	sp|O80939|LRK41_ARATH L-type lectin-domain containing receptor kinase IV.1 OS=Arabidopsis thaliana GN=LECRK41 PE=2 SV=1
OsR498G0307131300.01	Chr3	+	35164474	35169463	854.14	1390.19	-0.70273	0.0028298	0.038208	BAM1	sp|O49545|BAME1_ARATH Leucine-rich repeat receptor-like serine/threonine-protein kinase BAM1 OS=Arabidopsis thaliana GN=BAM1 PE=1 SV=1
OsR498G0307138100.01	Chr3	+	35281964	35288943	2662.53	1530.26	0.79903	0.0002725	0.0059839	Os03g0776000	sp|P42862|G6PIA_ORYSJ Glucose-6-phosphate isomerase, cytosolic A OS=Oryza sativa subsp. japonica GN=Os03g0776000 PE=2 SV=2
OsR498G0307150300.01	Chr3	+	35433811	35434549	79.302	236.642	-1.5773	6.15e-06	0.00024667	--	--
OsR498G0307154400.01	Chr3	-	35477956	35479709	1339.72	2630.35	-0.97333	5.47e-06	0.00022262	--	--
OsR498G0307154800.01	Chr3	-	35481533	35484538	805.857	2324.56	-1.5284	5.53e-12	9.1e-10	RTNLB8	sp|Q9SS37|RTNLH_ARATH Reticulon-like protein B8 OS=Arabidopsis thaliana GN=RTNLB8 PE=2 SV=1
OsR498G0307157700.01	Chr3	+	35512009	35515553	694.25	4268.13	-2.6201	5.64e-30	9.34e-27	PIF5	sp|Q84LH8|PIF5_ARATH Transcription factor PIF5 OS=Arabidopsis thaliana GN=PIF5 PE=1 SV=1
OsR498G0307168600.01	Chr3	-	35679030	35687753	3282.77	5961.17	-0.86068	0.00068112	0.012492	--	--
OsR498G0307171400.01	Chr3	-	35735478	35736983	2510.61	6996.11	-1.4785	2.87e-06	0.00012639	LATE	sp|Q9FKA9|LATE_ARATH Protein LATE FLOWERING OS=Arabidopsis thaliana GN=LATE PE=2 SV=1
OsR498G0307173800.01	Chr3	-	35788395	35793886	143.407	34.8275	2.0418	7.28e-05	0.0020018	IQD1	sp|Q9SF32|IQD1_ARATH Protein IQ-DOMAIN 1 OS=Arabidopsis thaliana GN=IQD1 PE=1 SV=1
OsR498G0307183500.01	Chr3	+	35947834	35957961	134.376	323.7	-1.2684	0.00026573	0.0058607	AMP1	sp|Q9M1S8|GCP2_ARATH Probable glutamate carboxypeptidase 2 OS=Arabidopsis thaliana GN=AMP1 PE=1 SV=3
OsR498G0307184200.01	Chr3	-	35971388	35978459	3769.73	1626.91	1.2123	0.0009066	0.015648	Os03g0790900	sp|Q852M1|ALDO2_ORYSJ Probable aldehyde oxidase 2 OS=Oryza sativa subsp. japonica GN=Os03g0790900 PE=2 SV=1
OsR498G0307189300.01	Chr3	+	36044888	36050236	4360.7	9307.98	-1.0939	2.58e-05	0.00084743	EGY1	sp|Q852K0|EGY1_ORYSJ Probable zinc metalloprotease EGY1, chloroplastic OS=Oryza sativa subsp. japonica GN=EGY1 PE=2 SV=3
OsR498G0307195900.01	Chr3	+	36141005	36141891	43.0631	110.616	-1.361	0.0020513	0.029876	p20	sp|P05332|YP20_BACLI Uncharacterized N-acetyltransferase p20 OS=Bacillus licheniformis GN=p20 PE=4 SV=1
OsR498G0307196200.01	Chr3	-	36144371	36150336	782.837	3106.31	-1.9884	3.04e-12	5.15e-10	GDH1	sp|Q852M0|DHE1_ORYSJ Glutamate dehydrogenase 1, mitochondrial OS=Oryza sativa subsp. japonica GN=GDH1 PE=2 SV=1
OsR498G0307199900.01	Chr3	+	36215754	36223167	542.728	226.852	1.2585	4.15e-06	0.0001743	TSJT1	sp|P24805|TSJT1_TOBAC Stem-specific protein TSJT1 OS=Nicotiana tabacum GN=TSJT1 PE=2 SV=1
OsR498G0307219100.01	Chr3	+	36455258	36460449	397.113	677.656	-0.771	0.0016258	0.024821	EBS	sp|F4JL28|EBS_ARATH Chromatin remodeling protein EBS OS=Arabidopsis thaliana GN=EBS PE=1 SV=1
OsR498G0307235100.01	Chr3	+	36751569	36754138	4447.93	9447.82	-1.0868	1.64e-05	0.00058047	PTC52	sp|Q8W496|PTC52_ARATH Protochlorophyllide-dependent translocon component 52, chloroplastic OS=Arabidopsis thaliana GN=PTC52 PE=2 SV=1
OsR498G0307238900.01	Chr3	+	36806114	36809237	678.7	1249.86	-0.88092	0.0001411	0.0035153	APRL5	sp|Q84M47|APRL5_ORYSJ 5&apos;-adenylylsulfate reductase-like 5 OS=Oryza sativa subsp. japonica GN=APRL5 PE=2 SV=1
OsR498G0307239100.01	Chr3	+	36809837	36811496	117.147	490.408	-2.0657	1.34e-12	2.37e-10	--	--
OsR498G0307241300.01	Chr3	+	36831486	36833724	220.119	389.899	-0.82482	0.0037341	0.047182	--	sp|P48502|QCR7_SOLTU Cytochrome b-c1 complex subunit 7 OS=Solanum tuberosum PE=1 SV=1
OsR498G0307245800.01	Chr3	-	36893136	36899558	1080.33	443.401	1.2848	1.96e-06	9.07e-05	CESA2	sp|Q84M43|CESA2_ORYSJ Probable cellulose synthase A catalytic subunit 2 [UDP-forming] OS=Oryza sativa subsp. japonica GN=CESA2 PE=2 SV=1
OsR498G0307246200.01	Chr3	-	36903597	36906066	4220.34	2635.64	0.67921	0.0011791	0.019316	REM4.1	sp|Q7XII4|REM41_ORYSJ Remorin 4.1 OS=Oryza sativa subsp. japonica GN=REM4.1 PE=1 SV=1
OsR498G0307275500.01	Chr3	+	37317897	37319682	138.441	435.599	-1.6537	2.15e-08	1.66e-06	ANT1	sp|Q9SF09|ANT1_ARATH Amino acid transporter ANT1 OS=Arabidopsis thaliana GN=ANT1 PE=1 SV=1
OsR498G0307284200.01	Chr3	-	37464457	37466143	1060.33	2814.84	-1.4085	2.04e-10	2.48e-08	CHI	sp|Q84T92|CFI_ORYSJ Chalcone--flavonone isomerase OS=Oryza sativa subsp. japonica GN=CHI PE=2 SV=1
OsR498G0307324500.01	Chr3	+	38092344	38096617	644.885	305.645	1.0772	2.59e-05	0.00084808	GSVIVT00026920001	sp|A7PZL3|PGLR_VITVI Probable polygalacturonase OS=Vitis vinifera GN=GSVIVT00026920001 PE=1 SV=1
OsR498G0307325300.01	Chr3	+	38101599	38110395	2869.8	4537.2	-0.66085	0.001099	0.018272	FEN1B	sp|Q75LI2|FEN12_ORYSJ Flap endonuclease 1-B OS=Oryza sativa subsp. japonica GN=FEN1B PE=2 SV=1
OsR498G0307329900.01	Chr3	+	38145631	38146627	946.594	2140.85	-1.1774	2.76e-07	1.59e-05	--	--
OsR498G0307330500.01	Chr3	+	38155026	38159412	494.152	271.682	0.86304	0.001837	0.02736	ETFA	sp|Q75LJ3|ETFA_ORYSJ Electron transfer flavoprotein subunit alpha, mitochondrial OS=Oryza sativa subsp. japonica GN=ETFA PE=2 SV=1
OsR498G0307333400.01	Chr3	-	38189102	38192340	3120.85	8707.21	-1.4803	9.54e-12	1.49e-09	RZ1A	sp|Q9LIN3|RZ1A_ARATH Glycine-rich RNA-binding protein RZ1A OS=Arabidopsis thaliana GN=RZ1A PE=1 SV=1
OsR498G0307336500.01	Chr3	+	38232859	38238710	139.899	52.8793	1.4036	0.00037305	0.0076324	CESA5	sp|Q851L8|CESA5_ORYSJ Probable cellulose synthase A catalytic subunit 5 [UDP-forming] OS=Oryza sativa subsp. japonica GN=CESA5 PE=2 SV=1
OsR498G0307338700.01	Chr3	+	38266589	38273389	266.719	940.43	-1.818	8.71e-10	9.33e-08	--	--
OsR498G0307352700.01	Chr3	+	38521899	38527577	666.854	370.968	0.84608	0.0016633	0.025297	--	--
OsR498G0307357600.01	Chr3	-	38605005	38608363	2312.01	4287.19	-0.89089	0.00026832	0.0058967	RPS1	sp|Q93VC7|RPS1_ARATH 30S ribosomal protein S1, chloroplastic OS=Arabidopsis thaliana GN=RPS1 PE=1 SV=1
OsR498G0307357800.01	Chr3	-	38608688	38610832	612.277	988.888	-0.69162	0.0019079	0.028253	--	sp|Q9SEE4|PIRL_SOLLC Pirin-like protein OS=Solanum lycopersicum PE=2 SV=1
OsR498G0307358400.01	Chr3	-	38620412	38622290	154.813	53.1761	1.5417	0.00014347	0.0035554	--	--
OsR498G0307362100.01	Chr3	+	38669400	38677450	2340.51	1449.77	0.69101	0.0012026	0.019581	--	--
OsR498G0307371900.01	Chr3	+	38820047	38825480	1105.07	2133.46	-0.94906	0.00043369	0.0086651	AK1	sp|Q9LYU8|AK1_ARATH Aspartokinase 1, chloroplastic OS=Arabidopsis thaliana GN=AK1 PE=1 SV=1
OsR498G0307373000.01	Chr3	-	38837440	38840360	5248.94	10661.1	-1.0223	2.63e-06	0.00011754	--	--
OsR498G0307373200.01	Chr3	-	38841412	38845365	156.899	528.98	-1.7534	5.68e-08	3.88e-06	rsc5	sp|Q55CU8|RSC5_DICDI Random slug protein 5 OS=Dictyostelium discoideum GN=rsc5 PE=2 SV=1
OsR498G0307374200.01	Chr3	-	38851381	38852064	0.342521	25.6107	-6.2244	0.00036455	0.0075295	--	sp|P60496|BABL_LILLO Chemocyanin OS=Lilium longiflorum PE=1 SV=1
OsR498G0307374700.01	Chr3	+	38860976	38863263	942.855	2112.07	-1.1636	3.16e-07	1.8e-05	GRXS7	sp|Q851Y7|GRXS7_ORYSJ Monothiol glutaredoxin-S7, chloroplastic OS=Oryza sativa subsp. japonica GN=GRXS7 PE=2 SV=1
OsR498G0307376100.01	Chr3	+	38889886	38892896	518.333	1013.59	-0.96752	9.36e-05	0.0024825	PANC	sp|O24210|PANC_ORYSJ Pantoate--beta-alanine ligase OS=Oryza sativa subsp. japonica GN=PANC PE=2 SV=2
OsR498G0307383200.01	Chr3	-	38989968	38992604	248.32	502.513	-1.017	0.00018938	0.0044415	RRP46	sp|Q84T68|EXOS5_ORYSJ Exosome complex exonuclease RRP46 homolog OS=Oryza sativa subsp. japonica GN=RRP46 PE=1 SV=2
OsR498G0307388100.01	Chr3	+	39071010	39072399	160.804	61.1895	1.3939	0.00041928	0.008413	--	--
OsR498G0307391500.01	Chr3	+	39105077	39107665	2784.66	4675.41	-0.74759	0.0010551	0.01768	At5g46580	sp|Q9LS25|PP420_ARATH Pentatricopeptide repeat-containing protein At5g46580, chloroplastic OS=Arabidopsis thaliana GN=At5g46580 PE=2 SV=1
OsR498G0307392900.01	Chr3	+	39129824	39132404	26543.7	57159.9	-1.1066	7.94e-05	0.0021481	PSRP1	sp|P19954|PRSP1_SPIOL Ribosome-binding factor PSRP1, chloroplastic OS=Spinacia oleracea GN=PSRP1 PE=1 SV=2
OsR498G0307396400.01	Chr3	-	39175203	39177806	10552.8	22890.6	-1.1171	0.00019904	0.0046195	PGRL1A	sp|Q8H112|PGL1A_ARATH PGR5-like protein 1A, chloroplastic OS=Arabidopsis thaliana GN=PGRL1A PE=1 SV=1
OsR498G0307404700.01	Chr3	+	39350309	39361054	665.858	340.064	0.96941	0.00036702	0.0075418	--	--
OsR498G0363702400.01	Chr3	-	37461434	37462938	122.078	245.192	-1.0061	0.0021065	0.030489	CDR1	sp|Q6XBF8|CDR1_ARATH Aspartic proteinase CDR1 OS=Arabidopsis thaliana GN=CDR1 PE=1 SV=1
OsR498G0407426700.01	Chr4	+	356269	359675	438.533	982.571	-1.1639	1e-06	5e-05	--	--
OsR498G0407430900.01	Chr4	+	416674	421091	325.163	583.826	-0.84437	0.0010265	0.017274	HPR3	sp|Q9LE33|HPR3_ARATH Glyoxylate/hydroxypyruvate reductase HPR3 OS=Arabidopsis thaliana GN=HPR3 PE=2 SV=1
OsR498G0407480900.01	Chr4	+	1283097	1285624	91.2171	574.778	-2.6556	0.00023104	0.0051951	KCR1	sp|Q8L9C4|KCR1_ARATH Very-long-chain 3-oxoacyl-CoA reductase 1 OS=Arabidopsis thaliana GN=KCR1 PE=1 SV=1
OsR498G0407483000.01	Chr4	-	1315254	1317447	1290.75	2029	-0.65255	0.0020732	0.03012	--	--
OsR498G0407490300.01	Chr4	+	1475332	1484040	432.438	111.065	1.9611	2.52e-08	1.91e-06	SBT3.9	sp|Q9ZSB0|SBT39_ARATH Subtilisin-like protease SBT3.9 OS=Arabidopsis thaliana GN=SBT3.9 PE=3 SV=1
OsR498G0407493300.01	Chr4	+	1540047	1543299	774.639	1284.51	-0.72962	0.0014053	0.02208	SBT3.10	sp|Q9ZSB1|SBT3A_ARATH Subtilisin-like protease SBT3.10 OS=Arabidopsis thaliana GN=SBT3.10 PE=3 SV=2
OsR498G0407525900.01	Chr4	+	2390963	2392204	13.7817	50.3795	-1.8701	0.0023469	0.033201	ODC	sp|O22616|DCOR_SOLLC Ornithine decarboxylase OS=Solanum lycopersicum GN=ODC PE=2 SV=2
OsR498G0407526200.01	Chr4	-	2405417	2408712	131.176	398.169	-1.6019	5.04e-08	3.5e-06	MJ1426	sp|Q58821|Y1426_METJA Uncharacterized protein MJ1426 OS=Methanocaldococcus jannaschii (strain ATCC 43067 / DSM 2661 / JAL-1 / JCM 10045 / NBRC 100440) GN=MJ1426 PE=4 SV=1
OsR498G0407614400.01	Chr4	-	4302906	4305803	195.288	76.0326	1.3609	0.00036607	0.0075333	Os10g0113100	sp|Q7G765|NADO2_ORYSJ Probable NAD(P)H-dependent oxidoreductase 2 OS=Oryza sativa subsp. japonica GN=Os10g0113100 PE=2 SV=1
OsR498G0407659900.01	Chr4	+	5280916	5283980	314.289	120.616	1.3817	6.14e-06	0.00024654	ARB_02965	sp|D4B3C8|A2965_ARTBC Putative amidase ARB_02965 OS=Arthroderma benhamiae (strain ATCC MYA-4681 / CBS 112371) GN=ARB_02965 PE=1 SV=1
OsR498G0407708700.01	Chr4	+	6231931	6241558	124.809	44.1144	1.5004	0.00062113	0.011642	--	--
OsR498G0407717600.01	Chr4	-	6460261	6463352	351.075	150.307	1.2239	2.36e-05	0.00078887	LECRK1	sp|Q7FAZ3|LERK1_ORYSJ G-type lectin S-receptor-like serine/threonine-protein kinase LECRK1 OS=Oryza sativa subsp. japonica GN=LECRK1 PE=2 SV=1
OsR498G0407719800.01	Chr4	-	6512819	6520705	8.09458	98.3109	-3.6023	4.39e-10	5.05e-08	--	--
OsR498G0407775200.01	Chr4	-	8252954	8254580	210.745	80.8193	1.3827	4.46e-05	0.0013335	At3g47570	sp|C0LGP4|Y3475_ARATH Probable LRR receptor-like serine/threonine-protein kinase At3g47570 OS=Arabidopsis thaliana GN=At3g47570 PE=2 SV=1
OsR498G0407791200.01	Chr4	-	8658810	8659738	38.6383	6.18992	2.642	0.0013445	0.021397	--	--
OsR498G0407791400.01	Chr4	-	8659853	8660541	29.5366	1.20426	4.6163	0.00015405	0.0037678	At5g38565	sp|Q3E8L3|FBD36_ARATH Probable FBD-associated F-box protein At5g38565 OS=Arabidopsis thaliana GN=At5g38565 PE=2 SV=2
OsR498G0407887500.01	Chr4	+	10868904	10875508	137.916	41.3546	1.7377	0.0012107	0.019678	--	sp|Q43848|TKTC_SOLTU Transketolase, chloroplastic OS=Solanum tuberosum PE=2 SV=1
OsR498G0407900000.01	Chr4	-	11172035	11175789	1073.58	1717.26	-0.67767	0.0019318	0.028499	EMB2731	sp|Q9FG71|EMC89_ARATH ER membrane protein complex subunit 8/9 homolog OS=Arabidopsis thaliana GN=EMB2731 PE=2 SV=1
OsR498G0407926900.01	Chr4	+	11809338	11813059	30.7316	4.58802	2.7438	0.002035	0.029687	PP2B12	sp|Q9FLU7|P2B12_ARATH Putative F-box protein PP2-B12 OS=Arabidopsis thaliana GN=PP2B12 PE=4 SV=1
OsR498G0407948500.01	Chr4	+	12195681	12199310	443.616	162.628	1.4477	3.62e-07	2.03e-05	EMB2758	sp|O81767|PP348_ARATH Pentatricopeptide repeat-containing protein At4g33990 OS=Arabidopsis thaliana GN=EMB2758 PE=3 SV=2
OsR498G0407964300.01	Chr4	+	12800446	12809379	161.465	739.497	-2.1953	3.24e-07	1.84e-05	--	sp|P82953|LECH_HORVV Horcolin OS=Hordeum vulgare subsp. vulgare PE=1 SV=2
OsR498G0407987600.01	Chr4	-	13355881	13357602	156.283	62.4328	1.3238	0.0010119	0.017078	BHLH35	sp|Q2HIV9|BH035_ARATH Transcription factor bHLH35 OS=Arabidopsis thaliana GN=BHLH35 PE=2 SV=1
OsR498G0408031700.01	Chr4	+	14199322	14200330	81.2162	207.16	-1.3509	0.00010229	0.0026736	nep1	sp|Q766C3|NEP1_NEPGR Aspartic proteinase nepenthesin-1 OS=Nepenthes gracilis GN=nep1 PE=1 SV=1
OsR498G0408048000.01	Chr4	-	14441496	14442844	1.28746	31.3934	-4.6079	1.84e-05	0.00063634	CRK10	sp|Q0D5R2|CRK10_ORYSJ Cysteine-rich receptor-like protein kinase 10 OS=Oryza sativa subsp. japonica GN=CRK10 PE=2 SV=1
OsR498G0408083400.01	Chr4	-	14829981	14835594	841.058	1620.83	-0.94645	2.5e-05	0.0008258	Os04g0321800	sp|Q7XW27|P2C38_ORYSJ Probable protein phosphatase 2C 38 OS=Oryza sativa subsp. japonica GN=Os04g0321800 PE=2 SV=2
OsR498G0408085400.01	Chr4	-	14872304	14873651	3.60758	43.5899	-3.5949	1.37e-05	0.000497	CRK10	sp|Q0D5R2|CRK10_ORYSJ Cysteine-rich receptor-like protein kinase 10 OS=Oryza sativa subsp. japonica GN=CRK10 PE=2 SV=1
OsR498G0408098500.01	Chr4	+	14971373	14974497	488.486	232.715	1.0698	0.0001436	0.0035556	--	--
OsR498G0408169700.01	Chr4	+	15748777	15754140	113.45	16.4281	2.7878	5.13e-08	3.56e-06	Os04g0337500	sp|Q0JE32|AKR1_ORYSJ Probable aldo-keto reductase 1 OS=Oryza sativa subsp. japonica GN=Os04g0337500 PE=2 SV=1
OsR498G0408211500.01	Chr4	+	16296477	16301460	35.446	353.096	-3.3164	0.00015595	0.0038024	CDN1	sp|P93665|DCS1_GOSHI (+)-delta-cadinene synthase OS=Gossypium hirsutum GN=CDN1 PE=1 SV=1
OsR498G0408227700.01	Chr4	+	16567763	16573054	491.131	271.771	0.85372	0.0033599	0.043615	Rf1	sp|Q76C99|RF1_ORYSI Protein Rf1, mitochondrial OS=Oryza sativa subsp. indica GN=Rf1 PE=2 SV=1
OsR498G0408305400.01	Chr4	-	17409416	17411776	708.428	1394.59	-0.97715	1.5e-05	0.00053691	At4g11060	sp|Q84J78|SSBP_ARATH Single-stranded DNA-binding protein, mitochondrial OS=Arabidopsis thaliana GN=At4g11060 PE=2 SV=1
OsR498G0408333700.01	Chr4	+	17753558	17754765	2158.47	3511.89	-0.70224	0.0015388	0.023803	--	--
OsR498G0408335300.01	Chr4	+	17793039	17797265	125.009	49.5419	1.3353	0.0013244	0.021125	LIC	sp|Q5Z807|C3H46_ORYSJ Zinc finger CCCH domain-containing protein 46 OS=Oryza sativa subsp. japonica GN=LIC PE=1 SV=1
OsR498G0408339000.01	Chr4	-	17882124	17886485	98.5068	20.7718	2.2456	7.48e-06	0.00029604	CRK12	sp|O65472|CRK12_ARATH Putative cysteine-rich receptor-like protein kinase 12 OS=Arabidopsis thaliana GN=CRK12 PE=3 SV=2
OsR498G0408373000.01	Chr4	-	18440421	18442566	287.923	489.577	-0.76585	0.0023247	0.03299	RPL35	sp|Q9M5L0|RL35_EUPES 60S ribosomal protein L35 OS=Euphorbia esula GN=RPL35 PE=2 SV=1
OsR498G0408382700.01	Chr4	+	18565314	18569144	158.197	69.0715	1.1956	0.002008	0.029365	RGA4	sp|Q7XA39|RGA4_SOLBU Putative disease resistance protein RGA4 OS=Solanum bulbocastanum GN=RGA4 PE=2 SV=1
OsR498G0408412400.01	Chr4	-	18967374	18969075	38.5455	230.214	-2.5783	7.84e-12	1.26e-09	At1g67340	sp|Q9FYF9|FB76_ARATH F-box protein At1g67340 OS=Arabidopsis thaliana GN=At1g67340 PE=1 SV=1
OsR498G0408429300.01	Chr4	+	19184581	19189097	692.958	1879.05	-1.4392	4.88e-10	5.57e-08	NFD4	sp|F4I9E1|NFD4_ARATH Protein NUCLEAR FUSION DEFECTIVE 4 OS=Arabidopsis thaliana GN=NFD4 PE=3 SV=1
OsR498G0408438600.01	Chr4	-	19302344	19307428	92.7757	253.654	-1.451	6.2e-06	0.00024845	RMI1	sp|Q7XRV0|RMI1_ORYSJ RecQ-mediated genome instability protein 1 OS=Oryza sativa subsp. japonica GN=RMI1 PE=3 SV=2
OsR498G0408441700.01	Chr4	+	19331357	19333483	1873.83	5856.1	-1.644	1.92e-14	4.61e-12	ACR4	sp|Q8LJW3|ACR4_ARATH ACT domain-containing protein ACR4 OS=Arabidopsis thaliana GN=ACR4 PE=2 SV=1
OsR498G0408453800.01	Chr4	-	19525806	19530463	2457.9	1504.06	0.70857	0.0012586	0.020305	Os04g0395600	sp|Q7XVM8|TIR1B_ORYSJ Transport inhibitor response 1-like protein Os04g0395600 OS=Oryza sativa subsp. japonica GN=Os04g0395600 PE=2 SV=1
OsR498G0408473800.01	Chr4	-	19855813	19857760	292.816	54.883	2.4156	0.00015512	0.0037907	PI21	sp|A2XT03|PI21_ORYSI Protein PYRICULARIA ORYZAE RESISTANCE 21 OS=Oryza sativa subsp. indica GN=PI21 PE=4 SV=1
OsR498G0408477200.01	Chr4	-	19893102	19894862	1600.15	3595.26	-1.1679	0.0011203	0.018541	PI21	sp|A2XT03|PI21_ORYSI Protein PYRICULARIA ORYZAE RESISTANCE 21 OS=Oryza sativa subsp. indica GN=PI21 PE=4 SV=1
OsR498G0408483600.01	Chr4	-	20001743	20005235	6734.7	3574.33	0.91394	0.00047633	0.0093381	--	sp|Q39817|CALX_SOYBN Calnexin homolog OS=Glycine max PE=2 SV=1
OsR498G0408494500.01	Chr4	+	20106393	20110263	91.3714	349.824	-1.9368	5.12e-10	5.81e-08	At1g32220	sp|Q9FVR6|Y1222_ARATH Uncharacterized protein At1g32220, chloroplastic OS=Arabidopsis thaliana GN=At1g32220 PE=2 SV=1
OsR498G0408501100.01	Chr4	+	20168411	20173703	202.2	468.362	-1.2118	2.49e-05	0.00082309	ACS	sp|B9DGD6|ACS_ARATH Acetyl-coenzyme A synthetase, chloroplastic/glyoxysomal OS=Arabidopsis thaliana GN=ACS PE=1 SV=1
OsR498G0408507000.01	Chr4	-	20234249	20236455	2378.55	6612.83	-1.4752	1.89e-09	1.84e-07	At4g22758	sp|Q56XJ7|Y4276_ARATH Uncharacterized protein At4g22758 OS=Arabidopsis thaliana GN=At4g22758 PE=2 SV=1
OsR498G0408518200.01	Chr4	-	20340269	20349494	1732.91	3117.43	-0.84716	0.00016776	0.0040401	SBEI	sp|Q41058|GLGB1_PEA 1,4-alpha-glucan-branching enzyme 1, chloroplastic/amyloplastic OS=Pisum sativum GN=SBEI PE=1 SV=1
OsR498G0408519000.01	Chr4	-	20365469	20369517	364.912	129.616	1.4933	0.0028266	0.038184	KIPK2	sp|Q9SJM3|KIPK2_ARATH Serine/threonine-protein kinase KIPK2 OS=Arabidopsis thaliana GN=KIPK2 PE=1 SV=1
OsR498G0408537300.01	Chr4	+	20602814	20604077	15647.1	72840.8	-2.2189	1.57e-10	1.95e-08	PSAO	sp|Q949Q5|PSAO_ARATH Photosystem I subunit O OS=Arabidopsis thaliana GN=PSAO PE=1 SV=1
OsR498G0408558000.01	Chr4	-	20822275	20823370	1.02756	66.8333	-6.0233	5.07e-11	6.96e-09	--	--
OsR498G0408561300.01	Chr4	+	20860940	20864913	667.633	2112.61	-1.6619	3.29e-07	1.86e-05	At2g19130	sp|O64477|Y2913_ARATH G-type lectin S-receptor-like serine/threonine-protein kinase At2g19130 OS=Arabidopsis thaliana GN=At2g19130 PE=2 SV=1
OsR498G0408569000.01	Chr4	-	21011865	21013084	1231.81	8065.88	-2.711	3.75e-26	4.06e-23	ASR3	sp|P37220|ASR3_SOLLC Abscisic stress-ripening protein 3 OS=Solanum lycopersicum GN=ASR3 PE=4 SV=2
OsR498G0408569200.01	Chr4	-	21018127	21025957	1959.52	5256.4	-1.4236	7.15e-11	9.54e-09	SDG41	sp|Q3ECY6|SDG41_ARATH Protein SET DOMAIN GROUP 41 OS=Arabidopsis thaliana GN=SDG41 PE=2 SV=1
OsR498G0408584900.01	Chr4	+	21283438	21291246	1464.46	567.533	1.3676	1.98e-08	1.56e-06	NAPRT2	sp|Q84WV8|NPRT2_ARATH Nicotinate phosphoribosyltransferase 2 OS=Arabidopsis thaliana GN=NAPRT2 PE=2 SV=1
OsR498G0408589700.01	Chr4	+	21357781	21362409	1522.14	2540.93	-0.73926	0.001261	0.020332	grpE	sp|Q7V9C9|GRPE_PROMM Protein GrpE OS=Prochlorococcus marinus (strain MIT 9313) GN=grpE PE=3 SV=1
OsR498G0408595100.01	Chr4	+	21451409	21457145	1248.18	729.346	0.77516	0.00080555	0.014218	SAPK7	sp|Q7XQP4|SAPK7_ORYSJ Serine/threonine-protein kinase SAPK7 OS=Oryza sativa subsp. japonica GN=SAPK7 PE=2 SV=2
OsR498G0408599200.01	Chr4	-	21512481	21517144	1105.78	1972.71	-0.83512	9.9e-05	0.0026074	PCMP-H24	sp|Q9SY02|PP301_ARATH Pentatricopeptide repeat-containing protein At4g02750 OS=Arabidopsis thaliana GN=PCMP-H24 PE=3 SV=1
OsR498G0408600400.01	Chr4	-	21527840	21531539	128.937	280.703	-1.1224	0.00018975	0.0044441	BPM3	sp|O22286|BPM3_ARATH BTB/POZ and MATH domain-containing protein 3 OS=Arabidopsis thaliana GN=BPM3 PE=1 SV=1
OsR498G0408603200.01	Chr4	-	21577307	21588593	300.889	139.445	1.1095	0.0001842	0.0043577	RECQL4A	sp|Q8L840|RQL4A_ARATH ATP-dependent DNA helicase Q-like 4A OS=Arabidopsis thaliana GN=RECQL4A PE=2 SV=1
OsR498G0408605800.01	Chr4	-	21622731	21633991	443.815	201.359	1.1402	3.22e-05	0.0010158	KIN7E	sp|B9FFA3|KN7E_ORYSJ Kinesin-like protein KIN-7E, chloroplastic OS=Oryza sativa subsp. japonica GN=KIN7E PE=3 SV=2
OsR498G0408615000.01	Chr4	-	21766549	21772640	3459.8	5613.3	-0.69816	0.00097426	0.016582	MAPKKK3	sp|F4HRJ4|M3K3A_ARATH Mitogen-activated protein kinase kinase kinase 3 OS=Arabidopsis thaliana GN=MAPKKK3 PE=1 SV=1
OsR498G0408631200.01	Chr4	-	21998511	22004094	3005.28	5762.29	-0.93914	1.52e-05	0.00054343	clptm1	sp|Q6DEL2|CLPT1_DANRE Cleft lip and palate transmembrane protein 1 homolog OS=Danio rerio GN=clptm1 PE=2 SV=1
OsR498G0408633500.01	Chr4	+	22025733	22034717	524.154	284.93	0.87938	0.0035834	0.04573	RR1	sp|Q4GZL0|ORR1_ORYSI Two-component response regulator ORR1 OS=Oryza sativa subsp. indica GN=RR1 PE=2 SV=1
OsR498G0408642800.01	Chr4	-	22167440	22171241	268.248	137.894	0.96001	0.0017742	0.026595	OPR11	sp|B9FSC8|OPR11_ORYSJ Putative 12-oxophytodienoate reductase 11 OS=Oryza sativa subsp. japonica GN=OPR11 PE=2 SV=1
OsR498G0408645400.01	Chr4	-	22211895	22216264	9550.38	15739.9	-0.72079	0.00079886	0.014159	CPN60B4	sp|Q9C667|CPNB4_ARATH Chaperonin 60 subunit beta 4, chloroplastic OS=Arabidopsis thaliana GN=CPN60B4 PE=1 SV=1
OsR498G0408648900.01	Chr4	+	22278026	22282372	108.937	275.498	-1.3385	2.91e-05	0.00093133	FRO7	sp|Q3KTM0|FRO7_ARATH Ferric reduction oxidase 7, chloroplastic OS=Arabidopsis thaliana GN=FRO7 PE=2 SV=1
OsR498G0408663600.01	Chr4	-	22451210	22453976	1654.6	2791.77	-0.7547	0.00054761	0.010452	GGCT2;3	sp|Q84QC1|GCT23_ARATH Gamma-glutamylcyclotransferase 2-3 OS=Arabidopsis thaliana GN=GGCT2;3 PE=1 SV=1
OsR498G0408663900.01	Chr4	+	22458153	22463117	492.866	840.011	-0.76921	0.0021459	0.030948	MPT3	sp|Q9FMU6|MPCP3_ARATH Mitochondrial phosphate carrier protein 3, mitochondrial OS=Arabidopsis thaliana GN=MPT3 PE=1 SV=1
OsR498G0408664300.01	Chr4	+	22465499	22472644	2071.87	10274.9	-2.3101	1.01e-17	4.24e-15	ZEP	sp|Q0JCU7|ZEP_ORYSJ Zeaxanthin epoxidase, chloroplastic OS=Oryza sativa subsp. japonica GN=ZEP PE=2 SV=1
OsR498G0408680000.01	Chr4	-	22715438	22721672	301.904	580.593	-0.94344	0.00071871	0.013037	STP5	sp|Q93Y91|STP5_ARATH Sugar transport protein 5 OS=Arabidopsis thaliana GN=STP5 PE=2 SV=1
OsR498G0408683900.01	Chr4	+	22831730	22835710	43.208	4.18865	3.3667	2.43e-05	0.00080776	STP5	sp|Q93Y91|STP5_ARATH Sugar transport protein 5 OS=Arabidopsis thaliana GN=STP5 PE=2 SV=1
OsR498G0408685800.01	Chr4	-	22859631	22860497	77.9697	266.402	-1.7726	0.001311	0.020958	--	--
OsR498G0408688400.01	Chr4	-	22902789	22904223	4265.64	36551.4	-3.0991	4.92e-25	4.95e-22	CAP10A	sp|P27524|CB4A_SOLLC Chlorophyll a-b binding protein CP24 10A, chloroplastic OS=Solanum lycopersicum GN=CAP10A PE=3 SV=1
OsR498G0408699700.01	Chr4	+	23046425	23048963	3.18935	31.5141	-3.3047	0.00043775	0.0087216	At2g42005	sp|F4ILY9|ANTL1_ARATH Amino acid transporter ANTL1 OS=Arabidopsis thaliana GN=At2g42005 PE=2 SV=1
OsR498G0408706800.01	Chr4	-	23128560	23129894	160.92	925.294	-2.5236	5.08e-07	2.73e-05	PCR2	sp|Q9LQU4|PCR2_ARATH Protein PLANT CADMIUM RESISTANCE 2 OS=Arabidopsis thaliana GN=PCR2 PE=1 SV=1
OsR498G0408709700.01	Chr4	+	23173097	23176805	2148.37	4404.64	-1.0358	7.66e-07	3.93e-05	GF14B	sp|Q7XTE8|14332_ORYSJ 14-3-3-like protein GF14-B OS=Oryza sativa subsp. japonica GN=GF14B PE=1 SV=2
OsR498G0408710300.01	Chr4	+	23181045	23182585	139.424	399.572	-1.519	2.99e-07	1.72e-05	--	--
OsR498G0408710600.01	Chr4	-	23185177	23187010	1452.73	2321.98	-0.67658	0.0024586	0.034367	PHB3	sp|O04331|PHB3_ARATH Prohibitin-3, mitochondrial OS=Arabidopsis thaliana GN=PHB3 PE=1 SV=1
OsR498G0408711900.01	Chr4	+	23197607	23198994	729.006	1384.8	-0.92568	0.00014316	0.003554	FL1	sp|A8DMN5|FL1_MAIZE Protein FLOURY 1 OS=Zea mays GN=FL1 PE=1 SV=1
OsR498G0408744600.01	Chr4	-	23619984	23626973	1024.33	602.017	0.76681	0.0031842	0.04185	--	--
OsR498G0408764700.01	Chr4	+	23985776	23988557	1531.2	5096.51	-1.7348	1.05e-06	5.19e-05	At1g67900	sp|Q9C9V6|Y1790_ARATH BTB/POZ domain-containing protein At1g67900 OS=Arabidopsis thaliana GN=At1g67900 PE=1 SV=1
OsR498G0408773400.01	Chr4	-	24117681	24124676	791.459	2096.33	-1.4053	1.02e-09	1.05e-07	RFS2	sp|Q94A08|RFS2_ARATH Probable galactinol--sucrose galactosyltransferase 2 OS=Arabidopsis thaliana GN=RFS2 PE=2 SV=2
OsR498G0408778500.01	Chr4	+	24180962	24183330	48.6384	371.759	-2.9342	1.5e-05	0.0005382	BT1	sp|Q9FMK7|BT1_ARATH BTB/POZ and TAZ domain-containing protein 1 OS=Arabidopsis thaliana GN=BT1 PE=1 SV=1
OsR498G0408781000.01	Chr4	-	24204637	24208020	984.043	2517.04	-1.3549	8.78e-10	9.33e-08	--	--
OsR498G0408789100.01	Chr4	+	24327068	24333534	2023.82	7001.27	-1.7905	4.26e-16	1.32e-13	ACG12	sp|Q9FJI5|G6PD6_ARATH Glucose-6-phosphate 1-dehydrogenase, cytoplasmic isoform 2 OS=Arabidopsis thaliana GN=ACG12 PE=2 SV=1
OsR498G0408799700.01	Chr4	+	24455370	24459577	79.7235	20.0662	1.9902	0.00031306	0.0066717	PCMP-E45	sp|Q9SZK1|PP355_ARATH Pentatricopeptide repeat-containing protein At4g38010 OS=Arabidopsis thaliana GN=PCMP-E45 PE=3 SV=1
OsR498G0408809700.01	Chr4	+	24589711	24592843	1978.18	4999.85	-1.3377	9.27e-10	9.73e-08	PTI13	sp|B9DFG5|PTI13_ARATH PTI1-like tyrosine-protein kinase 3 OS=Arabidopsis thaliana GN=PTI13 PE=1 SV=1
OsR498G0408813800.01	Chr4	-	24638787	24644266	167.676	84.2453	0.99301	0.0039689	0.049243	NPF4.3	sp|Q93VV5|PTR16_ARATH Protein NRT1/ PTR FAMILY 4.3 OS=Arabidopsis thaliana GN=NPF4.3 PE=2 SV=1
OsR498G0408817100.01	Chr4	+	24692581	24696411	1124.98	2106.95	-0.90526	8.93e-05	0.0023801	METTL18	sp|Q2KIJ2|MET18_BOVIN Histidine protein methyltransferase 1 homolog OS=Bos taurus GN=METTL18 PE=2 SV=1
OsR498G0408817300.01	Chr4	+	24696742	24712333	1911.82	5135.69	-1.4256	1.34e-07	8.38e-06	GCN2	sp|Q9LX30|GCN2_ARATH eIF-2-alpha kinase GCN2 OS=Arabidopsis thaliana GN=GCN2 PE=2 SV=2
OsR498G0408819400.01	Chr4	-	24762179	24763831	762.159	9993.51	-3.7128	1.08e-56	1.52e-52	BBX24	sp|Q96288|BBX24_ARATH B-box zinc finger protein 24 OS=Arabidopsis thaliana GN=BBX24 PE=1 SV=1
OsR498G0408820400.01	Chr4	-	24769450	24774569	1741.87	519.501	1.7454	2.66e-06	0.00011834	BHLH113	sp|Q9LT67|BH113_ARATH Transcription factor bHLH113 OS=Arabidopsis thaliana GN=BHLH113 PE=2 SV=1
OsR498G0408823400.01	Chr4	-	24817669	24822262	2774.3	4339.31	-0.64534	0.0033901	0.0439	--	--
OsR498G0408827000.01	Chr4	-	24888163	24892113	753.726	1256.15	-0.73689	0.00091383	0.015735	--	--
OsR498G0408828200.01	Chr4	-	24913679	24919719	707.13	1191.72	-0.75299	0.00076309	0.013666	SDR1	sp|Q9M2E2|SDR1_ARATH (+)-neomenthol dehydrogenase OS=Arabidopsis thaliana GN=SDR1 PE=1 SV=1
OsR498G0408829900.01	Chr4	+	24958932	24959968	26.4746	86.8985	-1.7147	0.00081956	0.014393	--	--
OsR498G0408831800.01	Chr4	-	24991247	24994853	503.635	881.424	-0.80746	0.00081699	0.014366	At2g44050	sp|O80575|RISB_ARATH 6,7-dimethyl-8-ribityllumazine synthase, chloroplastic OS=Arabidopsis thaliana GN=At2g44050 PE=2 SV=1
OsR498G0408832200.01	Chr4	-	24995905	24999931	970.341	1679.03	-0.79106	0.00056415	0.010688	LA1	sp|Q93ZV7|LA1_ARATH La protein 1 OS=Arabidopsis thaliana GN=LA1 PE=1 SV=1
OsR498G0408832700.01	Chr4	+	25003134	25004632	3561.61	9752.43	-1.4532	2.06e-09	2e-07	COL3	sp|Q9SK53|COL3_ARATH Zinc finger protein CONSTANS-LIKE 3 OS=Arabidopsis thaliana GN=COL3 PE=1 SV=1
OsR498G0408836500.01	Chr4	+	25079769	25080371	17.2375	67.1009	-1.9608	0.00083652	0.014636	--	--
OsR498G0408841700.01	Chr4	+	25134263	25137884	453.723	763.08	-0.75002	0.0015408	0.023821	MRS2-C	sp|Q0JBZ6|MRS2C_ORYSJ Magnesium transporter MRS2-C OS=Oryza sativa subsp. japonica GN=MRS2-C PE=3 SV=3
OsR498G0408860500.01	Chr4	+	25429871	25431310	0	30.6567	#NAME?	1.57e-07	9.55e-06	STLP3	sp|A2XVC2|STLP3_ORYSI Sialyltransferase-like protein 3 OS=Oryza sativa subsp. indica GN=STLP3 PE=3 SV=1
OsR498G0408865700.01	Chr4	+	25522266	25528469	1454.32	803.772	0.85549	0.00020183	0.0046726	At5g14590	sp|Q8LPJ5|ICDHP_ARATH Isocitrate dehydrogenase [NADP], chloroplastic/mitochondrial OS=Arabidopsis thaliana GN=At5g14590 PE=1 SV=1
OsR498G0408866100.01	Chr4	+	25529816	25534453	3755.47	6044.82	-0.68671	0.0028077	0.038089	GRXC6	sp|P55142|GRXC6_ORYSJ Glutaredoxin-C6 OS=Oryza sativa subsp. japonica GN=GRXC6 PE=1 SV=2
OsR498G0408872400.01	Chr4	-	25607184	25622318	1400.32	848.909	0.72208	0.0018617	0.027642	DCL4	sp|A7LFZ6|DCL4_ORYSJ Endoribonuclease Dicer homolog 4 OS=Oryza sativa subsp. japonica GN=DCL4 PE=2 SV=1
OsR498G0408873800.01	Chr4	-	25633273	25636163	55.7586	155.98	-1.4841	8.79e-05	0.0023509	AMT1-1	sp|Q7XQ12|AMT11_ORYSJ Ammonium transporter 1 member 1 OS=Oryza sativa subsp. japonica GN=AMT1-1 PE=2 SV=1
OsR498G0408877100.01	Chr4	+	25676490	25682755	774.992	444.115	0.80325	0.0010344	0.017366	nxt3	sp|O94260|G3BP_SCHPO Putative G3BP-like protein OS=Schizosaccharomyces pombe (strain 972 / ATCC 24843) GN=nxt3 PE=1 SV=1
OsR498G0408885000.01	Chr4	-	25796940	25805799	474.633	884.011	-0.89725	0.00013498	0.0033899	BGLU16	sp|Q7XSK2|BGL16_ORYSJ Beta-glucosidase 16 OS=Oryza sativa subsp. japonica GN=BGLU16 PE=3 SV=2
OsR498G0408890900.01	Chr4	+	25887021	25889898	231.121	785.393	-1.7648	1.87e-10	2.3e-08	Dctpp1	sp|Q9QY93|DCTP1_MOUSE dCTP pyrophosphatase 1 OS=Mus musculus GN=Dctpp1 PE=1 SV=1
OsR498G0408901300.01	Chr4	+	26002143	26003535	5156.79	1911.57	1.4317	2.26e-07	1.33e-05	PPCK2	sp|Q93VK0|PPCK2_ARATH Phosphoenolpyruvate carboxylase kinase 2 OS=Arabidopsis thaliana GN=PPCK2 PE=1 SV=2
OsR498G0408911500.01	Chr4	+	26147898	26150724	97.579	31.0353	1.6527	0.00077492	0.013834	ARF10	sp|Q7XKK6|ARFJ_ORYSJ Auxin response factor 10 OS=Oryza sativa subsp. japonica GN=ARF10 PE=2 SV=3
OsR498G0408922200.01	Chr4	-	26302794	26308090	85.3829	173.965	-1.0268	0.0032296	0.042308	--	--
OsR498G0408932500.01	Chr4	+	26433746	26441538	2399.56	4193.44	-0.80536	0.00018627	0.0043908	At5g64500	sp|Q9FLG8|SPNS2_ARATH Probable sphingolipid transporter spinster homolog 2 OS=Arabidopsis thaliana GN=At5g64500 PE=2 SV=1
OsR498G0408938700.01	Chr4	+	26498073	26502461	325.57	1053.84	-1.6946	2.3e-11	3.44e-09	--	--
OsR498G0408951700.01	Chr4	+	26656951	26657726	510.375	1199.12	-1.2323	1.32e-07	8.32e-06	--	--
OsR498G0408953800.01	Chr4	-	26677379	26681079	803.981	339.484	1.2438	1.19e-06	5.85e-05	BXL6	sp|Q9LXA8|BXL6_ARATH Probable beta-D-xylosidase 6 OS=Arabidopsis thaliana GN=BXL6 PE=2 SV=1
OsR498G0408956900.01	Chr4	+	26717264	26719367	324.868	3042.95	-3.2275	0.0013029	0.020889	SALR	sp|A4UHT7|SALR_PAPBR Salutaridine reductase OS=Papaver bracteatum GN=SALR PE=1 SV=1
OsR498G0408958500.01	Chr4	+	26751528	26753278	120.262	544.732	-2.1794	7.01e-14	1.52e-11	SALR	sp|A4UHT7|SALR_PAPBR Salutaridine reductase OS=Papaver bracteatum GN=SALR PE=1 SV=1
OsR498G0408962200.01	Chr4	-	26799083	26802875	12889.7	29446.1	-1.1919	9.02e-09	7.69e-07	--	--
OsR498G0408964300.01	Chr4	+	26824248	26827139	1465.48	2348.95	-0.68064	0.0020469	0.029826	rumi	sp|Q8T045|RUMI_DROME O-glucosyltransferase rumi OS=Drosophila melanogaster GN=rumi PE=1 SV=1
OsR498G0408981700.01	Chr4	+	27046145	27049937	72.7995	186.136	-1.3544	0.00028621	0.0062076	CRRSP15	sp|Q6NKQ9|CRR15_ARATH Cysteine-rich repeat secretory protein 15 OS=Arabidopsis thaliana GN=CRRSP15 PE=1 SV=1
OsR498G0408990100.01	Chr4	+	27144494	27147395	1379.75	2525.91	-0.87239	7.25e-05	0.0019944	GATA5	sp|Q9FH57|GATA5_ARATH GATA transcription factor 5 OS=Arabidopsis thaliana GN=GATA5 PE=2 SV=1
OsR498G0409006200.01	Chr4	-	27293493	27298912	767.954	1358.78	-0.82322	0.00020844	0.0047902	YSL9	sp|Q7XUJ2|YSL9_ORYSJ Probable metal-nicotianamine transporter YSL9 OS=Oryza sativa subsp. japonica GN=YSL9 PE=2 SV=2
OsR498G0409006400.01	Chr4	-	27299712	27305305	584.679	1019.4	-0.802	0.0007062	0.01286	--	--
OsR498G0409023700.01	Chr4	+	27554054	27556939	616.1	3134.57	-2.347	1.81e-24	1.7e-21	NUDT8	sp|Q8L7W2|NUDT8_ARATH Nudix hydrolase 8 OS=Arabidopsis thaliana GN=NUDT8 PE=2 SV=2
OsR498G0409052300.01	Chr4	+	27907009	27909667	889.986	344.625	1.3688	3.55e-08	2.58e-06	SCL6	sp|O81316|SCL6_ARATH Scarecrow-like protein 6 OS=Arabidopsis thaliana GN=SCL6 PE=1 SV=1
OsR498G0409063900.01	Chr4	+	28180248	28182699	58.8169	13.7849	2.0931	0.0027002	0.037008	ROPGEF4	sp|Q0WNP7|ROGF4_ARATH Rop guanine nucleotide exchange factor 4 OS=Arabidopsis thaliana GN=ROPGEF4 PE=1 SV=1
OsR498G0409067700.01	Chr4	+	28234684	28240366	762.833	374.199	1.0276	2.81e-05	0.00090584	CPK12	sp|Q7XSQ5|CDPKC_ORYSJ Calcium-dependent protein kinase 12 OS=Oryza sativa subsp. japonica GN=CPK12 PE=2 SV=2
OsR498G0409069500.01	Chr4	+	28267903	28272765	2780.68	701.734	1.9864	0.0020757	0.030121	Prep	sp|Q9QUR6|PPCE_MOUSE Prolyl endopeptidase OS=Mus musculus GN=Prep PE=1 SV=1
OsR498G0409069700.01	Chr4	+	28274108	28276907	703.539	1297.9	-0.88347	0.0001279	0.003235	SPBC29A10.12	sp|O94389|CC124_SCHPO Coiled-coil domain-containing protein 124 homolog OS=Schizosaccharomyces pombe (strain 972 / ATCC 24843) GN=SPBC29A10.12 PE=3 SV=1
OsR498G0409071200.01	Chr4	-	28295449	28299122	123.301	538.721	-2.1274	2.77e-09	2.58e-07	AATL1	sp|Q9SX98|LHTL8_ARATH Lysine histidine transporter-like 8 OS=Arabidopsis thaliana GN=AATL1 PE=1 SV=1
OsR498G0409076400.01	Chr4	-	28391599	28409837	1013.26	1713.55	-0.75799	0.0014466	0.022619	NPC1	sp|P56941|NPC1_PIG Niemann-Pick C1 protein OS=Sus scrofa GN=NPC1 PE=2 SV=1
OsR498G0409079700.01	Chr4	+	28477117	28480168	7756.76	11886.7	-0.61583	0.0026739	0.036738	--	sp|P40620|HMGL_VICFA HMG1/2-like protein OS=Vicia faba PE=2 SV=1
OsR498G0409083400.01	Chr4	-	28542770	28543746	470.091	986.559	-1.0695	6.13e-06	0.00024654	--	--
OsR498G0409083600.01	Chr4	-	28545102	28547581	47.5519	114.547	-1.2684	0.0032648	0.04265	BHLH111	sp|Q9FYJ6|BH111_ARATH Transcription factor bHLH111 OS=Arabidopsis thaliana GN=BHLH111 PE=2 SV=1
OsR498G0409085900.01	Chr4	+	28584347	28591815	4174.45	9035.39	-1.114	0.0022466	0.032089	IDD2	sp|Q9SCQ6|IDD2_ARATH Protein indeterminate-domain 2 OS=Arabidopsis thaliana GN=IDD2 PE=2 SV=1
OsR498G0409115900.01	Chr4	+	28994907	29008512	144.398	65.3748	1.1432	0.0033639	0.04364	NRPD1	sp|Q9LQ02|NRPD1_ARATH DNA-directed RNA polymerase IV subunit 1 OS=Arabidopsis thaliana GN=NRPD1 PE=1 SV=1
OsR498G0409122500.01	Chr4	+	29096085	29098346	182.627	1095.24	-2.5843	6.76e-06	0.00026856	SLAC1	sp|Q9LD83|SLAC1_ARATH Guard cell S-type anion channel SLAC1 OS=Arabidopsis thaliana GN=SLAC1 PE=1 SV=1
OsR498G0409125200.01	Chr4	-	29178169	29185365	1855.32	3236.84	-0.80292	0.00022766	0.0051366	--	--
OsR498G0409133900.01	Chr4	+	29361194	29362904	338.662	74.2179	2.19	9.22e-11	1.2e-08	--	--
OsR498G0409134900.01	Chr4	+	29370644	29372712	29.3182	145.571	-2.3119	1.56e-07	9.5e-06	BHY	sp|B3SGL0|BCH_GENLU Beta-carotene 3-hydroxylase, chloroplastic OS=Gentiana lutea GN=BHY PE=2 SV=1
OsR498G0409163700.01	Chr4	+	29813201	29822917	961.009	279.62	1.7811	6.18e-13	1.15e-10	HERC2	sp|O95714|HERC2_HUMAN E3 ubiquitin-protein ligase HERC2 OS=Homo sapiens GN=HERC2 PE=1 SV=2
OsR498G0409164400.01	Chr4	-	29820595	29823573	247.255	26.7902	3.2062	6.18e-08	4.18e-06	RVE2	sp|F4K5X6|RVE2_ARATH Protein REVEILLE 2 OS=Arabidopsis thaliana GN=RVE2 PE=2 SV=1
OsR498G0409165000.01	Chr4	-	29833540	29837609	465.319	126.71	1.8767	5.73e-05	0.00164	Os04g0584300	sp|Q7XUC5|P2C43_ORYSJ Probable protein phosphatase 2C 43 OS=Oryza sativa subsp. japonica GN=Os04g0584300 PE=3 SV=2
OsR498G0409169400.01	Chr4	-	29885557	29890176	1384.49	3544.43	-1.3562	2.6e-05	0.00085064	GLR3.1	sp|Q7XP59|GLR31_ORYSJ Glutamate receptor 3.1 OS=Oryza sativa subsp. japonica GN=GLR3.1 PE=1 SV=1
OsR498G0409172200.01	Chr4	-	29923072	29924064	435.926	836.154	-0.93969	0.0040191	0.049721	--	--
OsR498G0409181900.01	Chr4	+	30076585	30084525	832.832	155.766	2.4186	0.0020376	0.029706	ABCC9	sp|Q9M1C7|AB9C_ARATH ABC transporter C family member 9 OS=Arabidopsis thaliana GN=ABCC9 PE=2 SV=2
OsR498G0409182300.01	Chr4	+	30090668	30097920	74.6311	22.592	1.724	0.0022185	0.031742	ABCC9	sp|Q9M1C7|AB9C_ARATH ABC transporter C family member 9 OS=Arabidopsis thaliana GN=ABCC9 PE=2 SV=2
OsR498G0409205000.01	Chr4	-	30406035	30408818	2008.12	4231.06	-1.0752	0.00066691	0.012303	At3g17800	sp|Q9LVJ0|UVB31_ARATH UV-B-induced protein At3g17800, chloroplastic OS=Arabidopsis thaliana GN=At3g17800 PE=2 SV=1
OsR498G0409216200.01	Chr4	-	30589203	30591777	19.9329	76.323	-1.937	0.0003302	0.0069632	WAK2	sp|Q9LMP1|WAK2_ARATH Wall-associated receptor kinase 2 OS=Arabidopsis thaliana GN=WAK2 PE=1 SV=1
OsR498G0409218900.01	Chr4	+	30652816	30655761	1344.39	609.975	1.1401	0.00020043	0.0046441	CDC20-1	sp|Q9SZA4|CDC21_ARATH Cell division cycle 20.1, cofactor of APC complex OS=Arabidopsis thaliana GN=CDC20-1 PE=1 SV=1
OsR498G0409220600.01	Chr4	-	30676050	30677652	47.625	188.165	-1.9822	6.17e-07	3.24e-05	AOX1	sp|Q41224|AOX1_TOBAC Ubiquinol oxidase 1, mitochondrial OS=Nicotiana tabacum GN=AOX1 PE=1 SV=1
OsR498G0409223600.01	Chr4	-	30718776	30720624	1662.84	2816.06	-0.76002	0.00029321	0.0063253	--	--
OsR498G0409223800.01	Chr4	-	30721741	30724151	112.805	295.445	-1.3891	6.26e-05	0.0017675	--	--
OsR498G0409226600.01	Chr4	-	30755800	30763726	604.916	334.668	0.854	0.00089537	0.015474	Os04g0602400	sp|Q7XTQ5|MEX1_ORYSJ Maltose excess protein 1-like, chloroplastic OS=Oryza sativa subsp. japonica GN=Os04g0602400 PE=2 SV=2
OsR498G0409230600.01	Chr4	-	30835453	30836961	129.685	612.339	-2.2393	4.02e-11	5.66e-09	XTH25	sp|Q38907|XTH25_ARATH Probable xyloglucan endotransglucosylase/hydrolase protein 25 OS=Arabidopsis thaliana GN=XTH25 PE=2 SV=2
OsR498G0409233900.01	Chr4	+	30886481	30887998	1402.62	2545.52	-0.85984	6.8e-05	0.0018909	WRKY11	sp|Q9SV15|WRK11_ARATH Probable WRKY transcription factor 11 OS=Arabidopsis thaliana GN=WRKY11 PE=2 SV=2
OsR498G0409242600.01	Chr4	-	31019217	31020910	1372.91	4584.46	-1.7395	7.41e-15	1.91e-12	PAP8	sp|Q941D3|PAP8_ARATH Probable plastid-lipid-associated protein 8, chloroplastic OS=Arabidopsis thaliana GN=PAP8 PE=1 SV=1
OsR498G0409245200.01	Chr4	-	31054755	31057993	11.4819	115.005	-3.3243	3.77e-06	0.00016047	HKT4	sp|Q7XPF8|HKT4_ORYSJ Cation transporter HKT4 OS=Oryza sativa subsp. japonica GN=HKT4 PE=1 SV=2
OsR498G0409246400.01	Chr4	-	31065052	31070203	7.8365	92.7373	-3.5649	2.45e-06	0.00010994	HKT7	sp|Q7XPF7|HKT7_ORYSJ Probable cation transporter HKT7 OS=Oryza sativa subsp. japonica GN=HKT7 PE=2 SV=2
OsR498G0409271000.01	Chr4	-	31470239	31476341	4557.78	2222.78	1.036	1.49e-06	7.1e-05	HAK11	sp|Q7XLC6|HAK11_ORYSJ Probable potassium transporter 11 OS=Oryza sativa subsp. japonica GN=HAK11 PE=2 SV=4
OsR498G0409282400.01	Chr4	-	31666094	31673598	255.714	118.356	1.1114	0.00063699	0.011852	At1g56130	sp|C0LGH2|Y1561_ARATH Probable LRR receptor-like serine/threonine-protein kinase At1g56130 OS=Arabidopsis thaliana GN=At1g56130 PE=2 SV=2
OsR498G0409298500.01	Chr4	+	31957489	31962393	315.998	91.6308	1.786	4.41e-07	2.42e-05	RGA4	sp|Q7XA39|RGA4_SOLBU Putative disease resistance protein RGA4 OS=Solanum bulbocastanum GN=RGA4 PE=2 SV=1
OsR498G0409307900.01	Chr4	+	32129522	32133218	1729.04	3078.36	-0.83219	0.0002069	0.00477	GLO2	sp|Q7XPR4|GLO2_ORYSJ Peroxisomal (S)-2-hydroxy-acid oxidase GLO2 OS=Oryza sativa subsp. japonica GN=GLO2 PE=3 SV=3
OsR498G0409319200.01	Chr4	-	32307415	32311383	341.994	171.169	0.99855	0.001501	0.02332	--	--
OsR498G0409327900.01	Chr4	+	32464072	32465519	109.98	219.799	-0.99894	0.0015362	0.023775	ANR	sp|Q5FB34|ANRCS_VITVI Anthocyanidin reductase ((2S)-flavan-3-ol-forming) OS=Vitis vinifera GN=ANR PE=1 SV=1
OsR498G0409330100.01	Chr4	+	32502352	32506133	13.4508	51.7489	-1.9438	0.0023983	0.033725	2022-10-04	sp|Q9LHQ6|OCT4_ARATH Organic cation/carnitine transporter 4 OS=Arabidopsis thaliana GN=OCT4 PE=2 SV=1
OsR498G0409332600.01	Chr4	-	32530305	32534769	226.162	111.703	1.0177	0.0016792	0.025511	B120	sp|O81906|B120_ARATH G-type lectin S-receptor-like serine/threonine-protein kinase B120 OS=Arabidopsis thaliana GN=B120 PE=2 SV=1
OsR498G0409334400.01	Chr4	-	32549252	32553404	245.055	113.825	1.1063	0.00062633	0.011707	At1g11330	sp|Q9SXB8|Y1133_ARATH G-type lectin S-receptor-like serine/threonine-protein kinase At1g11330 OS=Arabidopsis thaliana GN=At1g11330 PE=2 SV=3
OsR498G0409339700.01	Chr4	+	32654260	32659135	254.781	635.686	-1.3191	0.00035504	0.0073928	DGK5	sp|Q9C5E5|DGK5_ARATH Diacylglycerol kinase 5 OS=Arabidopsis thaliana GN=DGK5 PE=2 SV=1
OsR498G0409343000.01	Chr4	-	32688020	32688534	130.993	723.302	-2.4651	1.01e-18	4.73e-16	--	--
OsR498G0409346000.01	Chr4	-	32734360	32738877	6986.12	13918.7	-0.99446	3.59e-06	0.00015355	--	--
OsR498G0409349400.01	Chr4	-	32794069	32795592	493.651	844.155	-0.77402	0.00082008	0.014393	--	--
OsR498G0409351100.01	Chr4	+	32817168	32818475	7041.52	4433.67	0.66738	0.0010332	0.017365	2022-09-02	sp|Q9SJ02|STEP2_ARATH Stress enhanced protein 2, chloroplastic OS=Arabidopsis thaliana GN=SEP2 PE=2 SV=1
OsR498G0409354200.01	Chr4	-	32877716	32882302	188.544	398.277	-1.0789	0.00010129	0.0026525	SK3	sp|Q7X7H9|SK3_ORYSJ Shikimate kinase 3, chloroplastic OS=Oryza sativa subsp. japonica GN=SK3 PE=1 SV=2
OsR498G0409368200.01	Chr4	-	33099662	33105200	258.689	1545.66	-2.5789	2.47e-24	2.18e-21	dhaA	sp|P59336|DHAA_RHOSD Haloalkane dehalogenase OS=Rhodococcus sp. (strain TDTM0003) GN=dhaA PE=1 SV=1
OsR498G0409368400.01	Chr4	-	33105410	33110837	616.963	371.433	0.73208	0.0033853	0.043858	--	--
OsR498G0409368900.01	Chr4	+	33118442	33123266	756.254	1950.19	-1.3667	3.76e-09	3.39e-07	CBSCLC6	sp|P60300|CLCG_ARATH Putative chloride channel-like protein CLC-g OS=Arabidopsis thaliana GN=CBSCLC6 PE=3 SV=2
OsR498G0409370100.01	Chr4	+	33132988	33146818	15131.8	8685.9	0.80083	8.88e-05	0.002369	TSS	sp|F4JKH6|TSS_ARATH Protein TSS OS=Arabidopsis thaliana GN=TSS PE=1 SV=1
OsR498G0409388800.01	Chr4	-	33382551	33383328	45.2405	196.649	-2.1199	2.13e-08	1.65e-06	--	--
OsR498G0409389300.01	Chr4	+	33393230	33394646	306.534	647.556	-1.079	3.43e-05	0.0010722	IRX15-L	sp|Q9FH92|IX15L_ARATH Protein IRX15-LIKE OS=Arabidopsis thaliana GN=IRX15-L PE=2 SV=1
OsR498G0409402300.01	Chr4	+	33582238	33586009	1791.73	2700.72	-0.59199	0.0031823	0.041844	TIFY3	sp|Q7XPM8|TIF3_ORYSJ Protein TIFY 3 OS=Oryza sativa subsp. japonica GN=TIFY3 PE=1 SV=1
OsR498G0409409000.01	Chr4	-	33680816	33681632	1893.98	4079.34	-1.1069	1.43e-07	8.88e-06	--	--
OsR498G0409431000.01	Chr4	-	34004898	34009689	625.444	352.687	0.82649	0.0014787	0.02305	IPK1	sp|Q7XQZ6|IPK1_ORYSJ Inositol-pentakisphosphate 2-kinase IPK1 OS=Oryza sativa subsp. japonica GN=IPK1 PE=2 SV=1
OsR498G0409435600.01	Chr4	-	34083079	34087638	1343.53	453.554	1.5667	1.08e-10	1.4e-08	GCH1	sp|Q8VYU3|GCH1_SOLLC GTP cyclohydrolase 1 OS=Solanum lycopersicum GN=GCH1 PE=1 SV=1
OsR498G0409445100.01	Chr4	+	34216238	34218843	479.186	862.655	-0.8482	0.00050965	0.009807	--	--
OsR498G0409458800.01	Chr4	-	34388308	34391155	4517.51	2750.55	0.71581	0.00057369	0.010854	PI4KG6	sp|Q8W4R8|P4KG6_ARATH Phosphatidylinositol 4-kinase gamma 6 OS=Arabidopsis thaliana GN=PI4KG6 PE=2 SV=1
OsR498G0409465400.01	Chr4	-	34510740	34513328	227.304	442.882	-0.9623	0.0002193	0.0049829	Os04g0671100	sp|Q7XR47|KAD6_ORYSJ Probable adenylate kinase 6, chloroplastic OS=Oryza sativa subsp. japonica GN=Os04g0671100 PE=3 SV=1
OsR498G0409465600.01	Chr4	-	34514157	34517561	220.085	1330.19	-2.5955	0.0015189	0.02352	PAO2	sp|Q9SKX5|PAO2_ARATH Probable polyamine oxidase 2 OS=Arabidopsis thaliana GN=PAO2 PE=2 SV=1
OsR498G0409467400.01	Chr4	-	34542442	34549906	627.942	132.274	2.2471	1.38e-06	6.64e-05	ARF12	sp|Q0J951|ARFL_ORYSJ Auxin response factor 12 OS=Oryza sativa subsp. japonica GN=ARF12 PE=2 SV=1
OsR498G0409471000.01	Chr4	-	34596213	34600076	241.91	117.054	1.0473	0.0012197	0.019781	PCMP-E85	sp|Q9SCT2|PP277_ARATH Pentatricopeptide repeat-containing protein At3g50420 OS=Arabidopsis thaliana GN=PCMP-E85 PE=2 SV=1
OsR498G0409475700.01	Chr4	+	34644539	34645715	79.4658	273.584	-1.7836	7.67e-08	5.06e-06	RR6	sp|A2XYV5|ORR6_ORYSI Two-component response regulator ORR6 OS=Oryza sativa subsp. indica GN=RR6 PE=2 SV=1
OsR498G0409485100.01	Chr4	+	34786461	34788263	2469.48	6296.21	-1.3503	0.00016678	0.0040266	TRX-X	sp|Q7XKD0|TRXX_ORYSJ Thioredoxin X, chloroplastic OS=Oryza sativa subsp. japonica GN=TRX-X PE=2 SV=1
OsR498G0409491600.01	Chr4	-	34879274	34883146	1659.91	2694.91	-0.69913	0.001414	0.022164	--	sp|Q42806|KPYC_SOYBN Pyruvate kinase, cytosolic isozyme OS=Glycine max PE=2 SV=1
OsR498G0409495300.01	Chr4	+	34929347	34930860	2385.49	12613.4	-2.4026	8.1e-05	0.0021884	PORA	sp|Q7XKF3|PORA_ORYSJ Protochlorophyllide reductase A, chloroplastic OS=Oryza sativa subsp. japonica GN=PORA PE=2 SV=1
OsR498G0409497600.01	Chr4	-	34960238	34963209	8906.77	14124.9	-0.66527	0.0014148	0.022164	TSJT1	sp|P24805|TSJT1_TOBAC Stem-specific protein TSJT1 OS=Nicotiana tabacum GN=TSJT1 PE=2 SV=1
OsR498G0409505400.01	Chr4	-	35103044	35105713	1349.15	2518.22	-0.90036	3.21e-05	0.0010126	OsI_17963	sp|B8ARI7|DRE22_ORYSI Anamorsin homolog 2 OS=Oryza sativa subsp. indica GN=OsI_17963 PE=2 SV=1
OsR498G0409511600.01	Chr4	-	35205159	35205761	34.5743	102.02	-1.5611	0.00086699	0.015062	--	--
OsR498G0409512600.01	Chr4	-	35218987	35221030	77.4776	1131.37	-3.8681	2.58e-17	9.92e-15	AAE3	sp|Q9SMT7|4CLLA_ARATH Oxalate--CoA ligase OS=Arabidopsis thaliana GN=AAE3 PE=1 SV=1
OsR498G0409513400.01	Chr4	-	35232137	35236703	10190.6	15979.3	-0.64896	0.0017712	0.026579	--	sp|O23814|GPX4_SPIOL Probable phospholipid hydroperoxide glutathione peroxidase OS=Spinacia oleracea PE=2 SV=1
OsR498G0409520600.01	Chr4	-	35343189	35344618	177.065	410.182	-1.212	4.87e-05	0.0014395	--	--
OsR498G0409528900.01	Chr4	+	35461977	35467196	1678.44	4890.64	-1.5429	2.17e-09	2.08e-07	TULP7	sp|Q7XSV4|TLP7_ORYSJ Tubby-like F-box protein 7 OS=Oryza sativa subsp. japonica GN=TULP7 PE=2 SV=1
OsR498G0409538500.01	Chr4	+	35580025	35582023	4509.02	8606.87	-0.93268	4.4e-06	0.00018282	SAPK5	sp|Q7XKA8|SAPK5_ORYSJ Serine/threonine-protein kinase SAPK5 OS=Oryza sativa subsp. japonica GN=SAPK5 PE=2 SV=1
OsR498G0409539100.01	Chr4	+	35595748	35599255	225.577	567.318	-1.3305	2.14e-06	9.8e-05	NPF5.12	sp|Q9C7U1|PTR25_ARATH Protein NRT1/ PTR FAMILY 5.12 OS=Arabidopsis thaliana GN=NPF5.12 PE=2 SV=1
OsR498G0409543300.01	Chr4	+	35691742	35693589	256.08	997.039	-1.9611	4.37e-15	1.15e-12	Os04g0692600	sp|Q0J8Q3|SGRL_ORYSJ Protein STAY-GREEN LIKE, chloroplastic OS=Oryza sativa subsp. japonica GN=Os04g0692600 PE=2 SV=1
OsR498G0409543600.01	Chr4	-	35693420	35700256	168.637	74.605	1.1766	0.0019796	0.028996	CHR24	sp|Q8W103|CHR24_ARATH Protein CHROMATIN REMODELING 24 OS=Arabidopsis thaliana GN=CHR24 PE=2 SV=1
OsR498G0509557400.01	Chr5	-	99404	101890	1647.25	2576.42	-0.64531	0.0020117	0.029405	At4g28440	sp|O49453|Y4844_ARATH Uncharacterized protein At4g28440 OS=Arabidopsis thaliana GN=At4g28440 PE=1 SV=1
OsR498G0509559200.01	Chr5	-	129978	132807	603.631	244.65	1.3029	8.79e-07	4.45e-05	CYP707A4	sp|Q9LJK2|ABAH4_ARATH Abscisic acid 8&apos;-hydroxylase 4 OS=Arabidopsis thaliana GN=CYP707A4 PE=2 SV=2
OsR498G0509583500.01	Chr5	+	554004	555787	170.183	432.481	-1.3456	2.05e-06	9.47e-05	DURF2	sp|Q940T5|RDUF2_ARATH E3 ubiquitin-protein ligase RDUF2 OS=Arabidopsis thaliana GN=DURF2 PE=1 SV=1
OsR498G0509586500.01	Chr5	+	590497	592583	590.954	1629.25	-1.4631	2.98e-10	3.51e-08	PGRL1A	sp|Q8H112|PGL1A_ARATH PGR5-like protein 1A, chloroplastic OS=Arabidopsis thaliana GN=PGRL1A PE=1 SV=1
OsR498G0509597400.01	Chr5	-	763758	767417	267.311	596.288	-1.1575	0.00040782	0.00823	PPA4	sp|Q9LFF9|IPYR4_ARATH Soluble inorganic pyrophosphatase 4 OS=Arabidopsis thaliana GN=PPA4 PE=1 SV=1
OsR498G0509598100.01	Chr5	+	762554	763407	35.4024	111.451	-1.6545	0.00019369	0.0045213	Os05g0113900	sp|Q75L11|H2A6_ORYSJ Probable histone H2A.6 OS=Oryza sativa subsp. japonica GN=Os05g0113900 PE=2 SV=2
OsR498G0509630100.01	Chr5	+	1269399	1274417	33.0856	117.399	-1.8271	4.66e-05	0.0013842	ICR2	sp|Q9ZQC5|ICR2_ARATH Interactor of constitutive active ROPs 2, chloroplastic OS=Arabidopsis thaliana GN=ICR2 PE=1 SV=1
OsR498G0509662200.01	Chr5	-	1679396	1683007	1209.78	2070.4	-0.77517	0.00060765	0.011443	MTP1	sp|Q688R1|MTP1_ORYSJ Metal tolerance protein 1 OS=Oryza sativa subsp. japonica GN=MTP1 PE=2 SV=1
OsR498G0509663100.01	Chr5	+	1702837	1705330	835.099	1767.2	-1.0814	3.24e-06	0.00014139	AG118	sp|O04866|ARGD_ALNGL Acetylornithine aminotransferase, mitochondrial OS=Alnus glutinosa GN=AG118 PE=2 SV=1
OsR498G0509668900.01	Chr5	+	1833445	1834851	120.259	587.547	-2.2886	0.0011527	0.018989	--	--
OsR498G0509671900.01	Chr5	+	1907401	1911248	517.135	292.42	0.8225	0.0023458	0.033201	--	--
OsR498G0509716400.01	Chr5	-	2569152	2569700	100.091	364.427	-1.8643	0.0017724	0.026583	--	--
OsR498G0509717400.01	Chr5	-	2580418	2581057	270.379	1150.6	-2.0893	0.00017979	0.0042748	--	--
OsR498G0509720600.01	Chr5	-	2620766	2624289	2062.39	3715.21	-0.84913	7.83e-05	0.0021288	--	--
OsR498G0509733700.01	Chr5	+	2858030	2866087	3031.86	5461.77	-0.84916	0.00010027	0.0026357	DEGP2	sp|O82261|DEGP2_ARATH Protease Do-like 2, chloroplastic OS=Arabidopsis thaliana GN=DEGP2 PE=1 SV=2
OsR498G0509736700.01	Chr5	+	2913706	2919339	673.583	1568.21	-1.2192	0.00018447	0.0043605	--	--
OsR498G0509747400.01	Chr5	-	3079937	3082085	921.252	1661.38	-0.85071	0.00014417	0.0035634	OsI_017815	sp|A2Y0H2|Y5513_ORYSI REF/SRPP-like protein OsI_017815 OS=Oryza sativa subsp. indica GN=OsI_017815 PE=3 SV=1
OsR498G0509752700.01	Chr5	+	3173926	3175626	91.7721	34.8619	1.3964	0.0025654	0.035577	PCMP-H22	sp|Q9CAA8|PP108_ARATH Putative pentatricopeptide repeat-containing protein At1g68930 OS=Arabidopsis thaliana GN=PCMP-H22 PE=3 SV=1
OsR498G0509773100.01	Chr5	+	3383458	3387968	1749.39	955.702	0.87222	0.00033474	0.0070326	ERDJ3B	sp|B9FHF3|DJB6_ORYSJ DnaJ protein ERDJ3B OS=Oryza sativa subsp. japonica GN=ERDJ3B PE=1 SV=1
OsR498G0509820000.01	Chr5	-	4078853	4082976	597.024	317.34	0.91176	0.00042416	0.008499	TM_1254	sp|Q9X0Y1|P1254_THEMA Phosphorylated carbohydrates phosphatase TM_1254 OS=Thermotoga maritima (strain ATCC 43589 / MSB8 / DSM 3109 / JCM 10099) GN=TM_1254 PE=1 SV=1
OsR498G0509823000.01	Chr5	-	4118154	4121458	440.21	729.146	-0.72802	0.0026651	0.036693	Os05g0169000	sp|Q0DKF1|TRH42_ORYSJ Thioredoxin H4-2 OS=Oryza sativa subsp. japonica GN=Os05g0169000 PE=2 SV=1
OsR498G0509830800.01	Chr5	-	4225000	4228325	771.403	2331.26	-1.5956	1.33e-12	2.37e-10	apaG	sp|Q2VZE7|APAG_MAGSA Protein ApaG OS=Magnetospirillum magneticum (strain AMB-1 / ATCC 700264) GN=apaG PE=3 SV=1
OsR498G0509831100.01	Chr5	+	4231471	4237161	67.4538	229.676	-1.7676	3.24e-07	1.84e-05	PPT3	sp|Q5VQL3|PPT3_ORYSJ Phosphoenolpyruvate/phosphate translocator 3, chloroplastic OS=Oryza sativa subsp. japonica GN=PPT3 PE=2 SV=1
OsR498G0509835300.01	Chr5	+	4281283	4285917	40.0943	313.91	-2.9689	1.28e-16	4.6e-14	--	--
OsR498G0509847200.01	Chr5	-	4812766	4818984	492.412	211.404	1.2199	1.86e-05	0.00064216	CESA1	sp|Q6AT26|CESA1_ORYSJ Probable cellulose synthase A catalytic subunit 1 [UDP-forming] OS=Oryza sativa subsp. japonica GN=CESA1 PE=2 SV=1
OsR498G0509854200.01	Chr5	-	4924706	4927797	1168.14	2193.27	-0.90887	5.29e-05	0.0015365	IAA15	sp|Q6AT10|IAA15_ORYSJ Auxin-responsive protein IAA15 OS=Oryza sativa subsp. japonica GN=IAA15 PE=2 SV=1
OsR498G0509865400.01	Chr5	-	5053456	5055240	1235.09	661.21	0.90143	0.00043288	0.0086552	UGT75L6	sp|F8WKW0|UGT1_GARJA Crocetin glucosyltransferase, chloroplastic OS=Gardenia jasminoides GN=UGT75L6 PE=1 SV=1
OsR498G0509867200.01	Chr5	-	5097539	5100229	232.861	84.0578	1.47	0.0016397	0.024992	MARD1	sp|Q8LGS1|MARD1_ARATH Protein MARD1 OS=Arabidopsis thaliana GN=MARD1 PE=2 SV=2
OsR498G0509891000.01	Chr5	-	5546950	5550815	30.2751	90.09	-1.5732	0.0019411	0.028565	ME6	sp|P43279|MAOC_ORYSJ NADP-dependent malic enzyme, chloroplastic OS=Oryza sativa subsp. japonica GN=ME6 PE=2 SV=2
OsR498G0509902100.01	Chr5	+	5668634	5670740	687.579	1236.38	-0.84652	0.00031107	0.0066352	--	--
OsR498G0509919200.01	Chr5	-	5975242	5978101	258.032	467.028	-0.85596	0.0019129	0.028299	--	--
OsR498G0509981100.01	Chr5	+	6680992	6683512	486.553	149.216	1.7052	2.17e-09	2.08e-07	BBX22	sp|Q9SYM2|BBX22_ARATH B-box zinc finger protein 22 OS=Arabidopsis thaliana GN=BBX22 PE=1 SV=2
OsR498G0510005600.01	Chr5	-	7218545	7226823	1256.85	3067.75	-1.2874	7.3e-09	6.34e-07	--	--
OsR498G0510012300.01	Chr5	+	7299399	7301688	1839.63	3244.58	-0.81862	0.00011251	0.0028953	PYL8	sp|Q9FGM1|PYL8_ARATH Abscisic acid receptor PYL8 OS=Arabidopsis thaliana GN=PYL8 PE=1 SV=1
OsR498G0510060100.01	Chr5	+	7957353	7958654	105.921	15.997	2.7271	0.0039265	0.048846	LECRK59	sp|Q9SZD5|LRK59_ARATH L-type lectin-domain containing receptor kinase V.9 OS=Arabidopsis thaliana GN=LECRK59 PE=2 SV=1
OsR498G0510070200.01	Chr5	-	8071466	8073369	282.736	60.7811	2.2178	3.64e-07	2.03e-05	--	--
OsR498G0510086700.01	Chr5	+	8325932	8330227	6562.69	50115.2	-2.9329	7.15e-14	1.54e-11	TIP4-1	sp|Q75GA5|TIP41_ORYSJ Probable aquaporin TIP4-1 OS=Oryza sativa subsp. japonica GN=TIP4-1 PE=2 SV=1
OsR498G0510120000.01	Chr5	-	8904458	8913173	1510.85	740.208	1.0294	0.0027498	0.037542	TPR2	sp|Q0J7U6|TPR2_ORYSJ Protein TPR2 OS=Oryza sativa subsp. japonica GN=TPR2 PE=1 SV=1
OsR498G0510128200.01	Chr5	-	9094432	9099374	317.958	114.79	1.4698	9.8e-07	4.9e-05	--	sp|Q96V64|EXG_BLUGR Glucan 1,3-beta-glucosidase OS=Blumeria graminis PE=3 SV=1
OsR498G0510130300.01	Chr5	+	9137144	9139109	55.6778	155.58	-1.4825	0.00022209	0.005034	--	--
OsR498G0510133000.01	Chr5	-	9178611	9180047	830.891	2782.22	-1.7435	9.85e-06	0.0003733	Chib3H-h	sp|Q53NL5|XIP2_ORYSJ Xylanase inhibitor protein 2 OS=Oryza sativa subsp. japonica GN=Chib3H-h PE=1 SV=1
OsR498G0510219400.01	Chr5	-	11069244	11072314	749.191	447.523	0.74337	0.0027373	0.037408	--	--
OsR498G0510236600.01	Chr5	-	11297275	11298076	78.839	25.9595	1.6026	0.0022588	0.032246	IRL	sp|P52580|IFRH_MAIZE Isoflavone reductase homolog IRL OS=Zea mays GN=IRL PE=2 SV=1
OsR498G0510311600.01	Chr5	-	12489845	12503251	0	35.8224	#NAME?	1.75e-08	1.39e-06	--	--
OsR498G0510378400.01	Chr5	-	13671920	13674876	154.237	66.0319	1.2239	0.0019576	0.02875	--	--
OsR498G0510441500.01	Chr5	+	14690032	14691365	1004.76	2660.39	-1.4048	6.19e-10	6.84e-08	At2g38640	sp|Q9ZVI6|LOR8_ARATH Protein LURP-one-related 8 OS=Arabidopsis thaliana GN=At2g38640 PE=2 SV=1
OsR498G0510455000.01	Chr5	-	14866021	14870486	277.324	127.81	1.1176	0.00062709	0.011707	At5g08310	sp|P0C8Q6|PP368_ARATH Putative pentatricopeptide repeat-containing protein At5g08310, mitochondrial OS=Arabidopsis thaliana GN=At5g08310 PE=3 SV=1
OsR498G0510468900.01	Chr5	+	15067680	15073352	793.672	455.569	0.80087	0.0011048	0.01835	SSUH2	sp|Q9Y2M2|SSUH2_HUMAN Protein SSUH2 homolog OS=Homo sapiens GN=SSUH2 PE=1 SV=1
OsR498G0510472500.01	Chr5	+	15133455	15135351	600.654	1530.63	-1.3495	8.55e-09	7.39e-07	--	--
OsR498G0510477100.01	Chr5	+	15219525	15220188	3.6953	343.446	-6.5382	7.74e-44	3.63e-40	--	--
OsR498G0510530600.01	Chr5	-	16197584	16199510	337.284	718.414	-1.0909	0.00034723	0.0072463	AZG1	sp|Q9SRK7|AZG1_ARATH Adenine/guanine permease AZG1 OS=Arabidopsis thaliana GN=AZG1 PE=2 SV=1
OsR498G0510538000.01	Chr5	-	16355218	16360342	85.3046	273.669	-1.6817	3e-07	1.72e-05	DJA6	sp|Q9SJZ7|DNJA6_ARATH Chaperone protein dnaJ A6, chloroplastic OS=Arabidopsis thaliana GN=DJA6 PE=2 SV=2
OsR498G0510566900.01	Chr5	+	16818235	16823196	508.606	850.062	-0.74102	0.0015995	0.024548	--	--
OsR498G0510567700.01	Chr5	+	16847232	16849718	2567.77	6785.37	-1.4019	3.22e-11	4.65e-09	WRKY24	sp|Q6B6R4|WRK24_ORYSI WRKY transcription factor WRKY24 OS=Oryza sativa subsp. indica GN=WRKY24 PE=2 SV=1
OsR498G0510586200.01	Chr5	-	17176766	17180249	1204.51	1902.31	-0.6593	0.0034691	0.044679	DREB2B	sp|Q5W6R4|DRE2B_ORYSJ Dehydration-responsive element-binding protein 2B OS=Oryza sativa subsp. japonica GN=DREB2B PE=2 SV=2
OsR498G0510586700.01	Chr5	+	17186219	17190428	1158.22	2342	-1.0158	2.82e-06	0.00012466	At5g01610	sp|Q9M015|Y5161_ARATH Uncharacterized protein At5g01610 OS=Arabidopsis thaliana GN=At5g01610 PE=1 SV=1
OsR498G0510592800.01	Chr5	-	17287072	17293475	718.72	263.007	1.4503	6.26e-06	0.00025017	WAKL16	sp|Q9LSV3|WAKLS_ARATH Putative wall-associated receptor kinase-like 16 OS=Arabidopsis thaliana GN=WAKL16 PE=3 SV=1
OsR498G0510653300.01	Chr5	+	18135427	18136019	233.76	542.025	-1.2133	1.53e-05	0.00054518	--	--
OsR498G0510664200.01	Chr5	-	18292840	18300446	210.59	80.6695	1.3843	0.00011497	0.0029479	CERBERUS	sp|C6L7U1|LIN1_LOTJA Putative E3 ubiquitin-protein ligase LIN-1 OS=Lotus japonicus GN=CERBERUS PE=2 SV=2
OsR498G0510673800.01	Chr5	-	18476658	18482176	701.343	324.834	1.1104	1.16e-05	0.00043294	At3g14460	sp|Q9LRR5|DRL21_ARATH Putative disease resistance protein At3g14460 OS=Arabidopsis thaliana GN=At3g14460 PE=3 SV=1
OsR498G0510674500.01	Chr5	+	18494374	18501656	384.689	194.572	0.98339	0.00091115	0.015698	BGLU19	sp|Q0DIT2|BGL19_ORYSJ Beta-glucosidase 19 OS=Oryza sativa subsp. japonica GN=BGLU19 PE=2 SV=1
OsR498G0510680000.01	Chr5	-	18680223	18682675	255.649	471.511	-0.88313	0.0011282	0.01865	NOP16	sp|Q75AB6|NOP16_ASHGO Nucleolar protein 16 OS=Ashbya gossypii (strain ATCC 10895 / CBS 109.51 / FGSC 9923 / NRRL Y-1056) GN=NOP16 PE=3 SV=1
OsR498G0510692500.01	Chr5	+	18939609	18944052	177.981	75.7668	1.2321	0.0011611	0.019071	FTIP1	sp|Q9FL59|FTIP1_ARATH FT-interacting protein 1 OS=Arabidopsis thaliana GN=FTIP1 PE=1 SV=1
OsR498G0510702700.01	Chr5	+	19100839	19107529	238.27	408.41	-0.77742	0.0038956	0.048577	BON3	sp|Q5XQC7|BON3_ARATH Protein BONZAI 3 OS=Arabidopsis thaliana GN=BON3 PE=1 SV=1
OsR498G0510725200.01	Chr5	-	19430886	19435665	565.024	334.994	0.75418	0.0031248	0.041223	Cog5	sp|Q8C0L8|COG5_MOUSE Conserved oligomeric Golgi complex subunit 5 OS=Mus musculus GN=Cog5 PE=1 SV=3
OsR498G0510726700.01	Chr5	+	19448663	19456728	248.47	115.653	1.1033	0.0017856	0.026724	RGA4	sp|Q7XA39|RGA4_SOLBU Putative disease resistance protein RGA4 OS=Solanum bulbocastanum GN=RGA4 PE=2 SV=1
OsR498G0510755300.01	Chr5	+	19892914	19899033	386.534	712.512	-0.88232	0.00021376	0.0048863	MGP4	sp|Q9M146|MGP4_ARATH UDP-D-xylose:L-fucose alpha-1,3-D-xylosyltransferase MGP4 OS=Arabidopsis thaliana GN=MGP4 PE=2 SV=1
OsR498G0510770000.01	Chr5	-	20187766	20192225	252.297	134.725	0.9051	0.0031121	0.041093	STL1	sp|O22943|STL1_ARATH Probable glycosyltransferase STELLO1 OS=Arabidopsis thaliana GN=STL1 PE=1 SV=1
OsR498G0510777600.01	Chr5	-	20354426	20356866	248.937	88.3278	1.4948	1.47e-05	0.00052893	ISA2	sp|Q8L735|ISOA2_ARATH Isoamylase 2, chloroplastic OS=Arabidopsis thaliana GN=ISA2 PE=1 SV=2
OsR498G0510782000.01	Chr5	-	20422781	20430103	933.151	2368.6	-1.3438	9e-08	5.86e-06	--	sp|P81898|PNAA_PRUDU Peptide-N4-(N-acetyl-beta-glucosaminyl)asparagine amidase A OS=Prunus dulcis PE=1 SV=2
OsR498G0510792100.01	Chr5	+	20716609	20721268	0.29775	33.1865	-6.8003	0.00052114	0.0099736	PBL7	sp|Q0WRY5|PBL7_ARATH Probable serine/threonine-protein kinase PBL7 OS=Arabidopsis thaliana GN=PBL7 PE=1 SV=1
OsR498G0510792700.01	Chr5	+	20728466	20731691	1413.69	627.57	1.1716	5.34e-07	2.85e-05	--	sp|Q9ZT66|E134_MAIZE Endo-1,3;1,4-beta-D-glucanase OS=Zea mays PE=1 SV=1
OsR498G0510794900.01	Chr5	+	20801194	20802830	2.78312	27.9296	-3.327	0.00078543	0.013968	--	--
OsR498G0510801400.01	Chr5	-	20933491	20936200	2085.85	3175.34	-0.60627	0.0037279	0.047125	At4g15470	sp|Q94A20|BI1L_ARATH BI1-like protein OS=Arabidopsis thaliana GN=At4g15470 PE=2 SV=1
OsR498G0510807800.01	Chr5	-	21059213	21062249	700.915	416.669	0.75034	0.0021134	0.030542	CYP734A1	sp|O48786|C734A_ARATH Cytochrome P450 734A1 OS=Arabidopsis thaliana GN=CYP734A1 PE=2 SV=1
OsR498G0510811600.01	Chr5	-	21137933	21148983	177.043	57.0758	1.6331	1.43e-05	0.00051796	rihA	sp|B1KHA5|RIHA_SHEWM Pyrimidine-specific ribonucleoside hydrolase RihA OS=Shewanella woodyi (strain ATCC 51908 / MS32) GN=rihA PE=3 SV=1
OsR498G0510815700.01	Chr5	+	21204667	21207469	1014.07	1565.04	-0.62604	0.002994	0.039817	GID1	sp|Q6L545|GID1_ORYSJ Gibberellin receptor GID1 OS=Oryza sativa subsp. japonica GN=GID1 PE=1 SV=1
OsR498G0510821200.01	Chr5	-	21284174	21289997	815.231	7789.05	-3.2562	1.8e-45	1.26e-41	CLA1	sp|O22567|DXS1_ORYSJ 1-deoxy-D-xylulose-5-phosphate synthase 1, chloroplastic OS=Oryza sativa subsp. japonica GN=CLA1 PE=2 SV=2
OsR498G0510823200.01	Chr5	-	21324189	21326220	1421.29	4459.17	-1.6496	5.06e-05	0.0014842	At5g07050	sp|Q9FL41|WTR38_ARATH WAT1-related protein At5g07050 OS=Arabidopsis thaliana GN=At5g07050 PE=2 SV=1
OsR498G0510825800.01	Chr5	-	21364362	21366964	367.421	691.049	-0.91135	0.0017992	0.026885	--	--
OsR498G0510832000.01	Chr5	-	21462708	21466680	729.736	1204.89	-0.72345	0.0018734	0.027802	LUX	sp|Q9SNB4|PCL1_ARATH Transcription factor LUX OS=Arabidopsis thaliana GN=LUX PE=1 SV=1
OsR498G0510850100.01	Chr5	+	21754036	21757135	1680.87	2984.07	-0.82807	0.00019103	0.0044667	--	--
OsR498G0510858000.01	Chr5	-	21869088	21873969	999.11	1658.06	-0.73078	0.00074173	0.013385	RUS6	sp|Q93YU2|RUS6_ARATH Protein root UVB sensitive 6 OS=Arabidopsis thaliana GN=RUS6 PE=2 SV=1
OsR498G0510868000.01	Chr5	-	22002874	22009865	41.4113	116.551	-1.4929	0.00032778	0.0069278	20ox2	sp|Q0JH50|GAOX2_ORYSJ Gibberellin 20 oxidase 2 OS=Oryza sativa subsp. japonica GN=20ox2 PE=1 SV=1
OsR498G0510879700.01	Chr5	+	22217808	22221591	647.588	3336.68	-2.3653	0.00060339	0.01137	SWEET1B	sp|B8AYH1|SWT1B_ORYSI Bidirectional sugar transporter SWEET1b OS=Oryza sativa subsp. indica GN=SWEET1B PE=3 SV=1
OsR498G0510885600.01	Chr5	-	22289933	22296566	1392.32	2530.36	-0.86186	3.15e-05	0.00099879	B3GALT8	sp|Q9C809|B3GT8_ARATH Probable beta-1,3-galactosyltransferase 8 OS=Arabidopsis thaliana GN=B3GALT8 PE=2 SV=1
OsR498G0510894800.01	Chr5	-	22425357	22426809	10773.3	28580.1	-1.4075	7.75e-05	0.0021123	cmbl	sp|Q6P7K0|CMBL_XENTR Carboxymethylenebutenolidase homolog OS=Xenopus tropicalis GN=cmbl PE=2 SV=1
OsR498G0510897600.01	Chr5	-	22454815	22456109	489.073	1584.32	-1.6957	3.99e-13	7.85e-11	MYB308	sp|P81393|MYB08_ANTMA Myb-related protein 308 OS=Antirrhinum majus GN=MYB308 PE=2 SV=1
OsR498G0510899100.01	Chr5	+	22496909	22499070	402.083	688.192	-0.77532	0.0030709	0.040665	ASE1	sp|Q9SI61|ASE1_ARATH Amidophosphoribosyltransferase 1, chloroplastic OS=Arabidopsis thaliana GN=ASE1 PE=2 SV=1
OsR498G0510901800.01	Chr5	-	22540136	22547388	155.662	1194.95	-2.9405	4.41e-29	6.53e-26	NPF5.10	sp|Q0WP01|PTR9_ARATH Protein NRT1/ PTR FAMILY 5.10 OS=Arabidopsis thaliana GN=NPF5.10 PE=2 SV=1
OsR498G0510908400.01	Chr5	-	22633090	22633877	2.05513	24.2813	-3.5625	0.00099458	0.016867	--	--
OsR498G0510909100.01	Chr5	+	22656680	22657736	42.3762	8.70668	2.2831	0.0033278	0.043373	--	--
OsR498G0510913500.01	Chr5	+	22688985	22689750	17.8777	75.3282	-2.075	0.00027575	0.0060383	--	--
OsR498G0510925700.01	Chr5	+	22881292	22882919	1286.33	2313.57	-0.84686	0.00017608	0.0042059	PUB29	sp|Q9LSA6|PUB29_ARATH U-box domain-containing protein 29 OS=Arabidopsis thaliana GN=PUB29 PE=1 SV=1
OsR498G0510935600.01	Chr5	-	23033217	23034415	0	34.7985	#NAME?	0.0029292	0.039203	DIVARICATA	sp|Q8S9H7|DIV_ANTMA Transcription factor DIVARICATA OS=Antirrhinum majus GN=DIVARICATA PE=2 SV=1
OsR498G0510947300.01	Chr5	+	23233155	23236759	535.613	297.359	0.84898	0.00078639	0.013976	--	--
OsR498G0510949400.01	Chr5	-	23265978	23268702	91.9239	29.5784	1.6359	0.0015912	0.024478	GWD3	sp|Q6ZY51|PWD_ARATH Phosphoglucan, water dikinase, chloroplastic OS=Arabidopsis thaliana GN=GWD3 PE=1 SV=1
OsR498G0510950000.01	Chr5	-	23278055	23283288	228.806	595.115	-1.379	6.55e-08	4.41e-06	Os05g0447200	sp|Q688J2|LAX2_ORYSJ Auxin transporter-like protein 2 OS=Oryza sativa subsp. japonica GN=Os05g0447200 PE=2 SV=1
OsR498G0510954600.01	Chr5	-	23367683	23369593	6.02744	34.0388	-2.4976	0.0027658	0.037654	At3g50280	sp|Q9SND9|Y3028_ARATH Uncharacterized acetyltransferase At3g50280 OS=Arabidopsis thaliana GN=At3g50280 PE=3 SV=1
OsR498G0510968600.01	Chr5	-	23577256	23579680	450.957	191.422	1.2362	2.57e-05	0.00084419	--	--
OsR498G0510969800.01	Chr5	-	23608792	23612759	2438.54	6045.26	-1.3098	6.61e-10	7.24e-08	--	--
OsR498G0510970900.01	Chr5	+	23627643	23630368	77.5293	24.9944	1.6331	0.0015773	0.024318	GINS1	sp|Q14691|PSF1_HUMAN DNA replication complex GINS protein PSF1 OS=Homo sapiens GN=GINS1 PE=1 SV=1
OsR498G0510972600.01	Chr5	-	23665580	23668713	1484.59	6137.85	-2.0477	7.25e-07	3.76e-05	--	--
OsR498G0510979100.01	Chr5	+	23792020	23794268	152.918	478.279	-1.6451	2.06e-08	1.6e-06	--	--
OsR498G0510979800.01	Chr5	-	23807181	23809113	2.6368	56.7619	-4.4281	4.58e-07	2.49e-05	Os05g0457200	sp|Q65XG6|P2C49_ORYSJ Probable protein phosphatase 2C 49 OS=Oryza sativa subsp. japonica GN=Os05g0457200 PE=3 SV=1
OsR498G0510985100.01	Chr5	+	23936015	23940212	141.746	55.1576	1.3617	0.00031733	0.0067576	--	--
OsR498G0510994000.01	Chr5	-	24042374	24043620	1038.85	3410.63	-1.7151	2.92e-08	2.17e-06	--	--
OsR498G0511001600.01	Chr5	-	24172026	24172596	279.09	1358.85	-2.2836	1.31e-08	1.07e-06	--	--
OsR498G0511014900.01	Chr5	+	24381617	24386718	990.249	2322.5	-1.2298	1.58e-08	1.27e-06	AMT2-1	sp|Q84KJ7|AMT21_ORYSJ Ammonium transporter 2 member 1 OS=Oryza sativa subsp. japonica GN=AMT2-1 PE=2 SV=1
OsR498G0511036300.01	Chr5	+	24727277	24729352	73.751	1108.97	-3.9104	1.25e-10	1.59e-08	NFD4	sp|F4I9E1|NFD4_ARATH Protein NUCLEAR FUSION DEFECTIVE 4 OS=Arabidopsis thaliana GN=NFD4 PE=3 SV=1
OsR498G0511046100.01	Chr5	+	24852939	24853827	365.283	1576.77	-2.1099	5.41e-19	2.63e-16	ATL72	sp|Q9SG96|ATL72_ARATH RING-H2 finger protein ATL72 OS=Arabidopsis thaliana GN=ATL72 PE=2 SV=1
OsR498G0511050000.01	Chr5	-	24905109	24911578	66.9217	20.4824	1.7081	0.0020352	0.029687	RPM1	sp|Q39214|RPM1_ARATH Disease resistance protein RPM1 OS=Arabidopsis thaliana GN=RPM1 PE=1 SV=1
OsR498G0511072500.01	Chr5	+	25207202	25211049	279.276	521.031	-0.89968	0.00131	0.020954	tmem56-b	sp|Q6PGS5|TM56B_XENLA Transmembrane protein 56-B OS=Xenopus laevis GN=tmem56-b PE=2 SV=1
OsR498G0511077900.01	Chr5	+	25330504	25331716	196.307	441.853	-1.1705	2.38e-05	0.0007947	--	--
OsR498G0511087600.01	Chr5	-	25484199	25487543	2489.25	1312.74	0.92313	0.00014759	0.0036351	KINB1	sp|Q84VQ1|KINB1_ARATH SNF1-related protein kinase regulatory subunit beta-1 OS=Arabidopsis thaliana GN=KINB1 PE=1 SV=1
OsR498G0511095500.01	Chr5	+	25593500	25597680	606.24	1358.7	-1.1643	1.59e-06	7.53e-05	CYP98A1	sp|O48956|C98A1_SORBI Cytochrome P450 98A1 OS=Sorghum bicolor GN=CYP98A1 PE=2 SV=1
OsR498G0511097400.01	Chr5	-	25614251	25615374	3.47327	31.9418	-3.2011	0.0010163	0.017142	EDL3	sp|Q93ZT5|EDL3_ARATH EID1-like F-box protein 3 OS=Arabidopsis thaliana GN=EDL3 PE=2 SV=1
OsR498G0511099400.01	Chr5	-	25645997	25646943	80.5312	206.117	-1.3558	0.00010485	0.0027279	--	--
OsR498G0511099700.01	Chr5	+	25666434	25673870	281.665	497.21	-0.81987	0.0027669	0.037654	Os05g0495600	sp|Q65X71|ACA6_ORYSJ Probable calcium-transporting ATPase 6, plasma membrane-type OS=Oryza sativa subsp. japonica GN=Os05g0495600 PE=3 SV=1
OsR498G0511101500.01	Chr5	+	25688028	25691758	148.99	356.823	-1.26	1.5e-05	0.00053883	--	sp|Q02439|E13F_HORVU Putative glucan endo-1,3-beta-glucosidase GVI (Fragment) OS=Hordeum vulgare PE=3 SV=1
OsR498G0511105800.01	Chr5	-	25767264	25781365	399.695	205.836	0.9574	0.00051056	0.0098111	Os05g0497500	sp|Q75K81|C3H36_ORYSJ Zinc finger CCCH domain-containing protein 36 OS=Oryza sativa subsp. japonica GN=Os05g0497500 PE=4 SV=1
OsR498G0511109500.01	Chr5	+	25865155	25867566	3057.5	5557.25	-0.86202	5.65e-05	0.0016197	GOS2	sp|Q0D5W6|SUI1_ORYSJ Protein translation factor SUI1 homolog OS=Oryza sativa subsp. japonica GN=GOS2 PE=3 SV=1
OsR498G0511115300.01	Chr5	+	25953299	25956313	434.16	898.98	-1.0501	1.67e-05	0.00058981	HSP22.3	sp|Q6AUW3|HS223_ORYSJ 22.3 kDa class VI heat shock protein OS=Oryza sativa subsp. japonica GN=HSP22.3 PE=2 SV=1
OsR498G0511115500.01	Chr5	+	25958126	25959669	11.4663	64.6516	-2.4953	9.7e-05	0.002558	SCL32	sp|Q9SN22|SCL32_ARATH Scarecrow-like protein 32 OS=Arabidopsis thaliana GN=SCL32 PE=2 SV=1
OsR498G0511119300.01	Chr5	+	26017819	26021039	869.678	406.752	1.0963	1.71e-05	0.00060092	PHOS34	sp|Q8L4N1|PHO34_ARATH Universal stress protein PHOS34 OS=Arabidopsis thaliana GN=PHOS34 PE=1 SV=1
OsR498G0511122000.01	Chr5	-	26051073	26054549	619.253	1712.06	-1.4671	3.87e-10	4.47e-08	--	--
OsR498G0511143700.01	Chr5	+	26421162	26425705	6326.81	2228.88	1.5052	1.34e-05	0.0004902	CRT3	sp|O04153|CALR3_ARATH Calreticulin-3 OS=Arabidopsis thaliana GN=CRT3 PE=1 SV=2
OsR498G0511155900.01	Chr5	+	26585141	26589243	1357.32	6078.43	-2.1629	5.72e-13	1.07e-10	--	--
OsR498G0511161700.01	Chr5	+	26667630	26671217	336.659	174.696	0.94644	0.0011845	0.019376	At5g46170	sp|Q9FNK5|FB285_ARATH F-box protein At5g46170 OS=Arabidopsis thaliana GN=At5g46170 PE=2 SV=1
OsR498G0511168700.01	Chr5	+	26767849	26771171	67.385	336.249	-2.319	1.17e-05	0.00043388	--	--
OsR498G0511172100.01	Chr5	+	26807688	26810161	265.532	528.01	-0.99168	0.00012974	0.0032729	TCP5	sp|Q9FME3|TCP5_ARATH Transcription factor TCP5 OS=Arabidopsis thaliana GN=TCP5 PE=1 SV=1
OsR498G0511173700.01	Chr5	+	26833908	26836375	151.251	273.829	-0.85633	0.0027105	0.037096	rpmG	sp|Q2W1A2|RL33_MAGSA 50S ribosomal protein L33 OS=Magnetospirillum magneticum (strain AMB-1 / ATCC 700264) GN=rpmG PE=3 SV=1
OsR498G0511185500.01	Chr5	+	27028644	27033452	1179.39	649.149	0.86142	0.00025071	0.0055795	TPS7	sp|Q9LMI0|TPS7_ARATH Probable alpha,alpha-trehalose-phosphate synthase [UDP-forming] 7 OS=Arabidopsis thaliana GN=TPS7 PE=1 SV=1
OsR498G0511195200.01	Chr5	-	27166339	27173184	1931.92	1045.71	0.88555	0.00066051	0.012214	NSF	sp|Q9M0Y8|NSF_ARATH Vesicle-fusing ATPase OS=Arabidopsis thaliana GN=NSF PE=2 SV=2
OsR498G0511203000.01	Chr5	-	27284319	27291623	384.474	917.835	-1.2554	6.05e-07	3.18e-05	PHP5	sp|Q6F303|PHP5_ORYSJ Pseudo histidine-containing phosphotransfer protein 5 OS=Oryza sativa subsp. japonica GN=PHP5 PE=2 SV=1
OsR498G0511211300.01	Chr5	+	27408165	27409383	560.153	133.946	2.0642	2.73e-07	1.58e-05	--	--
OsR498G0511228200.01	Chr5	-	27667548	27670899	111.664	248.427	-1.1537	0.00048761	0.0094931	dnaJ	sp|Q3AF07|DNAJ_CARHZ Chaperone protein DnaJ OS=Carboxydothermus hydrogenoformans (strain ATCC BAA-161 / DSM 6008 / Z-2901) GN=dnaJ PE=3 SV=1
OsR498G0511234300.01	Chr5	+	27723081	27723778	102.625	810.654	-2.9817	2.13e-11	3.2e-09	--	--
OsR498G0511234500.01	Chr5	+	27724963	27725709	9.0861	49.2938	-2.4397	0.0003658	0.0075332	--	--
OsR498G0511244300.01	Chr5	+	27864353	27866959	317.772	618.77	-0.96141	0.0003002	0.0064563	yuiD	sp|O32107|YUID_BACSU Uncharacterized membrane protein YuiD OS=Bacillus subtilis (strain 168) GN=yuiD PE=4 SV=1
OsR498G0511244900.01	Chr5	+	27892481	27894685	21.7882	108.052	-2.3101	1.35e-06	6.53e-05	CBL4	sp|Q75KU4|CNBL4_ORYSJ Calcineurin B-like protein 4 OS=Oryza sativa subsp. japonica GN=CBL4 PE=1 SV=1
OsR498G0511248400.01	Chr5	-	27953260	27958274	72.1061	23.2417	1.6334	0.0017764	0.026614	IP5P3	sp|Q8H0Z6|IP5P3_ARATH Type IV inositol polyphosphate 5-phosphatase 3 OS=Arabidopsis thaliana GN=IP5P3 PE=1 SV=1
OsR498G0511249100.01	Chr5	+	27965026	27969274	1871.56	2943.82	-0.65345	0.0031046	0.041033	rpsA	sp|P46228|RS1_SYNP6 30S ribosomal protein S1 OS=Synechococcus sp. (strain ATCC 27144 / PCC 6301 / SAUG 1402/1) GN=rpsA PE=1 SV=4
OsR498G0511249700.01	Chr5	+	27973084	27977680	530.24	142.849	1.8922	2.53e-11	3.74e-09	IQD31	sp|Q8L4D8|IQD31_ARATH Protein IQ-DOMAIN 31 OS=Arabidopsis thaliana GN=IQD31 PE=1 SV=1
OsR498G0511253700.01	Chr5	+	28043246	28061858	911.848	543.669	0.74606	0.0017446	0.026264	XI-K	sp|F4K5J1|MYO17_ARATH Myosin-17 OS=Arabidopsis thaliana GN=XI-K PE=1 SV=2
OsR498G0511272500.01	Chr5	+	28302801	28308569	2010.42	3650.59	-0.86063	0.00010017	0.0026356	At1g80170	sp|Q94AJ5|PGLR5_ARATH Probable polygalacturonase At1g80170 OS=Arabidopsis thaliana GN=At1g80170 PE=1 SV=1
OsR498G0511288100.01	Chr5	+	28528355	28531814	186.384	77.195	1.2717	0.00042152	0.008452	At1g07740	sp|Q9LQQ1|PPR20_ARATH Pentatricopeptide repeat-containing protein At1g07740, mitochondrial OS=Arabidopsis thaliana GN=At1g07740 PE=2 SV=1
OsR498G0511288800.01	Chr5	-	28534054	28536611	129.234	245.753	-0.92722	0.0027038	0.03704	--	--
OsR498G0511289000.01	Chr5	-	28538707	28543009	6610.23	19319.9	-1.5473	6.55e-09	5.73e-07	NMT1	sp|Q9FR44|PEAM1_ARATH Phosphoethanolamine N-methyltransferase 1 OS=Arabidopsis thaliana GN=NMT1 PE=1 SV=1
OsR498G0511289600.01	Chr5	-	28554564	28558754	1804.47	5325.73	-1.5614	8.53e-06	0.00032773	STN7	sp|Q9S713|STT7_ARATH Serine/threonine-protein kinase STN7, chloroplastic OS=Arabidopsis thaliana GN=STN7 PE=1 SV=1
OsR498G0511299400.01	Chr5	-	28697081	28698505	138.607	311.538	-1.1684	7.74e-05	0.0021122	--	--
OsR498G0511318100.01	Chr5	+	28927847	28942935	3997.4	25919.3	-2.6969	9.59e-12	1.49e-09	Os05g0555600	sp|Q0DG35|GLT2_ORYSJ Glutamate synthase 2 [NADH], chloroplastic OS=Oryza sativa subsp. japonica GN=Os05g0555600 PE=2 SV=2
OsR498G0511318900.01	Chr5	+	28947136	28949339	845.216	1333.55	-0.65788	0.0028873	0.038854	RPL35AB	sp|Q9FZH0|R35A2_ARATH 60S ribosomal protein L35a-2 OS=Arabidopsis thaliana GN=RPL35AB PE=3 SV=1
OsR498G0511332700.01	Chr5	+	29196707	29200523	39437.6	101460	-1.3633	0.00025862	0.0057282	PSAH	sp|Q0DG05|PSAH_ORYSJ Photosystem I reaction center subunit VI, chloroplastic OS=Oryza sativa subsp. japonica GN=PSAH PE=2 SV=1
OsR498G0511363600.01	Chr5	-	29656208	29656964	1152.06	2526.7	-1.133	1.54e-05	0.00054906	RPL12-2	sp|O22386|RK12_ORYSJ 50S ribosomal protein L12, chloroplastic OS=Oryza sativa subsp. japonica GN=RPL12-2 PE=2 SV=2
OsR498G0511371600.01	Chr5	-	29794940	29802796	1256.27	596.742	1.074	0.00064388	0.011949	SPA1	sp|Q9SYX2|SPA1_ARATH Protein SUPPRESSOR OF PHYA-105 1 OS=Arabidopsis thaliana GN=SPA1 PE=1 SV=1
OsR498G0511376600.01	Chr5	-	29900156	29902930	162.652	56.5265	1.5248	6.78e-05	0.0018862	EMB2744	sp|Q9FK93|PP406_ARATH Pentatricopeptide repeat-containing protein At5g39680 OS=Arabidopsis thaliana GN=EMB2744 PE=1 SV=1
OsR498G0511377600.01	Chr5	-	29917293	29923326	231.786	1277.9	-2.4629	3.85e-08	2.76e-06	ctps	sp|Q54V77|PYRG_DICDI CTP synthase OS=Dictyostelium discoideum GN=ctps PE=3 SV=1
OsR498G0511383800.01	Chr5	-	29983038	29987076	1166.79	4927.42	-2.0783	5.79e-20	3.02e-17	MMDH	sp|P17783|MDHM_CITLA Malate dehydrogenase, mitochondrial OS=Citrullus lanatus GN=MMDH PE=1 SV=1
OsR498G0511400300.01	Chr5	+	30188069	30189962	223.914	56.8284	1.9783	3.75e-08	2.7e-06	ZHD6	sp|B8AX53|ZHD6_ORYSI Zinc-finger homeodomain protein 6 OS=Oryza sativa subsp. indica GN=ZHD6 PE=3 SV=1
OsR498G0511401000.01	Chr5	-	30197428	30198532	351.559	1796.89	-2.3537	0.0024219	0.033954	RL6	sp|Q1A173|RADL6_ARATH Protein RADIALIS-like 6 OS=Arabidopsis thaliana GN=RL6 PE=2 SV=1
OsR498G0511404600.01	Chr5	-	30246743	30252912	234.425	401.347	-0.77572	0.0035603	0.045496	--	--
OsR498G0511407200.01	Chr5	-	30291908	30293329	197.182	695.452	-1.8184	5.81e-10	6.47e-08	--	--
OsR498G0511411500.01	Chr5	+	30349735	30351477	307.29	594.554	-0.95221	0.00015366	0.0037615	SCPL50	sp|Q9M9Q6|SCP50_ARATH Serine carboxypeptidase-like 50 OS=Arabidopsis thaliana GN=SCPL50 PE=2 SV=1
OsR498G0511418600.01	Chr5	-	30465551	30470903	865.739	95.2566	3.184	2.03e-15	5.44e-13	SPCC24B10.10c	sp|Q9P7J5|YJNA_SCHPO Uncharacterized AAA domain-containing protein C24B10.10c OS=Schizosaccharomyces pombe (strain 972 / ATCC 24843) GN=SPCC24B10.10c PE=3 SV=1
OsR498G0511423000.01	Chr5	-	30530692	30535485	1918.25	1050.42	0.86883	0.00036924	0.0075819	ADNT1	sp|O04619|ADNT1_ARATH Mitochondrial adenine nucleotide transporter ADNT1 OS=Arabidopsis thaliana GN=ADNT1 PE=1 SV=1
OsR498G0511423600.01	Chr5	-	30538051	30539437	427.319	189.657	1.1719	5.19e-05	0.0015152	--	--
OsR498G0511426300.01	Chr5	+	30600345	30602900	12.246	95.7202	-2.9665	4.03e-06	0.00016968	SIGE	sp|Q9ZNX9|SIGE_ARATH RNA polymerase sigma factor sigE, chloroplastic/mitochondrial OS=Arabidopsis thaliana GN=SIGE PE=1 SV=1
OsR498G0511434500.01	Chr5	+	30738103	30740988	8494.5	17520	-1.0444	5.97e-05	0.0016947	SIGC	sp|O24621|SIGC_ARATH RNA polymerase sigma factor sigC OS=Arabidopsis thaliana GN=SIGC PE=2 SV=1
OsR498G0511443700.01	Chr5	+	30880665	30881875	30.005	91.4134	-1.6072	0.0036606	0.046462	RTM2	sp|D9UC01|RTM2D_ARATH Inactive protein RESTRICTED TEV MOVEMENT 2 OS=Arabidopsis thaliana GN=RTM2 PE=3 SV=1
OsR498G0511451400.01	Chr5	-	31004406	31009708	837.477	1452.39	-0.7943	0.00054937	0.010475	RPN13	sp|O48726|RPN13_ARATH 26S proteasome regulatory subunit RPN13 OS=Arabidopsis thaliana GN=RPN13 PE=1 SV=2
OsR498G0511456100.01	Chr5	+	31043665	31052342	434.073	929.612	-1.0987	1.13e-05	0.00042093	CO	sp|Q39057|CONS_ARATH Zinc finger protein CONSTANS OS=Arabidopsis thaliana GN=CO PE=1 SV=1
OsR498G0565334100.01	Chr5	+	15226806	15229217	39.0857	409.164	-3.388	1.58e-15	4.42e-13	FER	sp|Q9SCZ4|FERON_ARATH Receptor-like protein kinase FERONIA OS=Arabidopsis thaliana GN=FER PE=1 SV=1
OsR498G0611472700.01	Chr6	+	131626	136805	3852.03	6809.96	-0.82203	9.38e-05	0.0024845	ACX1	sp|O65202|ACOX1_ARATH Peroxisomal acyl-coenzyme A oxidase 1 OS=Arabidopsis thaliana GN=ACX1 PE=1 SV=1
OsR498G0611484500.01	Chr6	+	357285	359573	13.5953	58.7472	-2.1114	0.0014157	0.022166	At3g30340	sp|Q9LI65|WTR24_ARATH WAT1-related protein At3g30340 OS=Arabidopsis thaliana GN=At3g30340 PE=2 SV=1
OsR498G0611490300.01	Chr6	+	413096	417079	15.8037	74.1909	-2.231	0.00011133	0.0028718	At4g01440	sp|Q9M130|WTR29_ARATH WAT1-related protein At4g01440 OS=Arabidopsis thaliana GN=At4g01440 PE=2 SV=1
OsR498G0611491500.01	Chr6	+	431041	434331	635.243	1534.64	-1.2725	3.76e-08	2.7e-06	Os06g0109600	sp|Q5VRN0|KCY1_ORYSJ UMP-CMP kinase 1 OS=Oryza sativa subsp. japonica GN=Os06g0109600 PE=2 SV=1
OsR498G0611496300.01	Chr6	+	510780	513928	2152.86	4311.53	-1.0019	4.37e-06	0.00018212	G6PGH1	sp|Q9LI00|6PGD1_ORYSJ 6-phosphogluconate dehydrogenase, decarboxylating 1 OS=Oryza sativa subsp. japonica GN=G6PGH1 PE=2 SV=1
OsR498G0611507200.01	Chr6	-	705068	707606	48.8998	153.153	-1.6471	5.4e-05	0.0015617	PCMP-H38	sp|Q9FI80|PP425_ARATH Pentatricopeptide repeat-containing protein At5g48910 OS=Arabidopsis thaliana GN=PCMP-H38 PE=2 SV=1
OsR498G0611513600.01	Chr6	-	785242	787079	1671.26	2704.15	-0.69424	0.0028184	0.038127	--	--
OsR498G0611522300.01	Chr6	+	897198	902274	79.5574	13.9304	2.5138	0.0002639	0.0058314	--	--
OsR498G0611522700.01	Chr6	+	905435	906304	103.183	12.306	3.0678	2.25e-08	1.72e-06	--	--
OsR498G0611527900.01	Chr6	+	956714	957484	185.928	73.7153	1.3347	0.00098352	0.01673	--	--
OsR498G0611548600.01	Chr6	-	1249068	1252692	4186.2	7884.06	-0.9133	1.08e-05	0.00040414	OPT7	sp|O82485|OPT7_ARATH Oligopeptide transporter 7 OS=Arabidopsis thaliana GN=OPT7 PE=2 SV=1
OsR498G0611548700.01	Chr6	+	1254632	1259741	565.543	978.245	-0.79056	0.00081144	0.014313	PCMP-E20	sp|Q9FNN7|PP371_ARATH Pentatricopeptide repeat-containing protein At5g08510 OS=Arabidopsis thaliana GN=PCMP-E20 PE=2 SV=1
OsR498G0611556900.01	Chr6	+	1389978	1393638	211.986	481.967	-1.185	1.1e-05	0.00041216	mrpl4	sp|P87232|RM04_SCHPO 54S ribosomal protein L4, mitochondrial OS=Schizosaccharomyces pombe (strain 972 / ATCC 24843) GN=mrpl4 PE=3 SV=1
OsR498G0611561800.01	Chr6	-	1459313	1463131	2644.05	1480	0.83715	0.00033233	0.00699	CYP704C1	sp|Q50EK3|C04C1_PINTA Cytochrome P450 704C1 OS=Pinus taeda GN=CYP704C1 PE=2 SV=1
OsR498G0611575400.01	Chr6	-	1611426	1612628	2354.95	3807.99	-0.69333	0.0021082	0.030498	CHLM	sp|Q9SW18|CHLM_ARATH Magnesium protoporphyrin IX methyltransferase, chloroplastic OS=Arabidopsis thaliana GN=CHLM PE=1 SV=1
OsR498G0611576500.01	Chr6	+	1638924	1640366	6.22545	42.4742	-2.7703	0.00041699	0.0083731	--	--
OsR498G0611578000.01	Chr6	-	1654184	1655150	1.11529	56.9952	-5.6753	6.19e-05	0.0017483	--	--
OsR498G0611582200.01	Chr6	-	1686325	1689921	34176.5	22379.4	0.61083	0.0025421	0.035289	--	sp|Q7SIC9|TKTC_MAIZE Transketolase, chloroplastic OS=Zea mays PE=1 SV=1
OsR498G0611583000.01	Chr6	-	1696032	1703941	2459.83	3963.67	-0.68828	0.001125	0.018609	RPS20	sp|P35686|RS20_ORYSJ 40S ribosomal protein S20 OS=Oryza sativa subsp. japonica GN=RPS20 PE=2 SV=2
OsR498G0611588800.01	Chr6	-	1808894	1814059	6608.89	13634.4	-1.0448	8.24e-07	4.2e-05	ENO1	sp|P26301|ENO1_MAIZE Enolase 1 OS=Zea mays GN=ENO1 PE=2 SV=1
OsR498G0611594100.01	Chr6	+	1887709	1893372	1107.61	2262.09	-1.0302	0.00077788	0.01386	At4g34730	sp|O65693|RBFA_ARATH Probable ribosome-binding factor A, chloroplastic OS=Arabidopsis thaliana GN=At4g34730 PE=2 SV=2
OsR498G0611603800.01	Chr6	-	2040409	2047380	786.739	11443.9	-3.8625	3.39e-09	3.11e-07	SPAC17H9.04c	sp|O13801|YE04_SCHPO Uncharacterized RNA-binding protein C17H9.04c OS=Schizosaccharomyces pombe (strain 972 / ATCC 24843) GN=SPAC17H9.04c PE=1 SV=1
OsR498G0611610500.01	Chr6	+	2160929	2163788	112.164	43.3564	1.3713	0.0018378	0.02736	PCMP-H24	sp|Q9SY02|PP301_ARATH Pentatricopeptide repeat-containing protein At4g02750 OS=Arabidopsis thaliana GN=PCMP-H24 PE=3 SV=1
OsR498G0611611000.01	Chr6	-	2170450	2176734	829.061	360.551	1.2013	0.00020409	0.0047171	SULTR3;4	sp|Q9LW86|SUT34_ARATH Probable sulfate transporter 3.4 OS=Arabidopsis thaliana GN=SULTR3;4 PE=2 SV=1
OsR498G0611633600.01	Chr6	-	2469050	2472310	772.444	399.087	0.95273	0.00041675	0.0083731	--	--
OsR498G0611639500.01	Chr6	+	2593910	2596234	62.9741	391.845	-2.6375	4.05e-11	5.68e-09	--	--
OsR498G0611645500.01	Chr6	+	2693643	2696993	1096.26	565.626	0.95467	3.28e-05	0.0010293	YOR059C	sp|Q08448|YO059_YEAST Putative lipase YOR059C OS=Saccharomyces cerevisiae (strain ATCC 204508 / S288c) GN=YOR059C PE=1 SV=1
OsR498G0611646900.01	Chr6	+	2718587	2721017	273.804	141.746	0.94984	0.0028405	0.038334	--	--
OsR498G0611650500.01	Chr6	+	2745977	2750346	1773.93	780.023	1.1854	7.84e-06	0.00030789	IQD1	sp|Q9SF32|IQD1_ARATH Protein IQ-DOMAIN 1 OS=Arabidopsis thaliana GN=IQD1 PE=1 SV=1
OsR498G0611659000.01	Chr6	-	2864711	2870322	1401.71	648.808	1.1113	1.13e-06	5.56e-05	RPM1	sp|Q39214|RPM1_ARATH Disease resistance protein RPM1 OS=Arabidopsis thaliana GN=RPM1 PE=1 SV=1
OsR498G0611659400.01	Chr6	-	2875959	2881705	423.796	172.218	1.2991	3.26e-06	0.00014185	RPM1	sp|Q39214|RPM1_ARATH Disease resistance protein RPM1 OS=Arabidopsis thaliana GN=RPM1 PE=1 SV=1
OsR498G0611677000.01	Chr6	-	3160655	3164586	646.713	1265.81	-0.96886	4.24e-05	0.0012761	PP1	sp|P48488|PP1_MEDSV Serine/threonine-protein phosphatase PP1 OS=Medicago sativa subsp. varia GN=PP1 PE=2 SV=1
OsR498G0611677500.01	Chr6	+	3170652	3174204	414.082	220.523	0.90899	0.0017312	0.026118	ALC	sp|Q9FHA2|ALC_ARATH Transcription factor ALC OS=Arabidopsis thaliana GN=ALC PE=2 SV=1
OsR498G0611691200.01	Chr6	-	3400487	3403926	138.182	56.9129	1.2797	0.0013437	0.021396	WAK2	sp|Q9LMP1|WAK2_ARATH Wall-associated receptor kinase 2 OS=Arabidopsis thaliana GN=WAK2 PE=1 SV=1
OsR498G0611708700.01	Chr6	+	3647161	3648761	69.0354	151.483	-1.1337	0.0018565	0.02758	--	--
OsR498G0611714100.01	Chr6	+	3724189	3730857	973.992	2597.77	-1.4153	1.56e-10	1.94e-08	SRG1	sp|Q39224|SRG1_ARATH Protein SRG1 OS=Arabidopsis thaliana GN=SRG1 PE=2 SV=1
OsR498G0611716600.01	Chr6	-	3752482	3755745	253.022	856.832	-1.7597	1.76e-12	3.09e-10	At5g34940	sp|Q9FZP1|HPSE3_ARATH Heparanase-like protein 3 OS=Arabidopsis thaliana GN=At5g34940 PE=2 SV=2
OsR498G0611719000.01	Chr6	-	3783866	3789379	253.915	132.635	0.93688	0.0037498	0.047255	GSO2	sp|Q9FIZ3|GSO2_ARATH LRR receptor-like serine/threonine-protein kinase GSO2 OS=Arabidopsis thaliana GN=GSO2 PE=2 SV=2
OsR498G0611732100.01	Chr6	+	3965374	3970788	413.079	211.533	0.96554	0.0011724	0.019234	RR22	sp|B8B3I4|ORR22_ORYSI Two-component response regulator ORR22 OS=Oryza sativa subsp. indica GN=RR22 PE=3 SV=1
OsR498G0611733200.01	Chr6	-	3987605	3991901	370.739	775.729	-1.0651	1.45e-05	0.00052541	--	--
OsR498G0611738500.01	Chr6	+	4105625	4107192	796.611	1832.43	-1.2018	2.31e-07	1.36e-05	PHT1	sp|Q5SMM8|PHT1_ORYSJ Putrescine hydroxycinnamoyltransferase 1 OS=Oryza sativa subsp. japonica GN=PHT1 PE=2 SV=1
OsR498G0611740700.01	Chr6	+	4153309	4156924	5161.38	10254.4	-0.99042	0.00013797	0.0034525	GPX7	sp|Q9SZ54|GPX7_ARATH Putative glutathione peroxidase 7, chloroplastic OS=Arabidopsis thaliana GN=GPX7 PE=3 SV=2
OsR498G0611742200.01	Chr6	-	4177452	4184433	932.732	3129.89	-1.7466	1.24e-08	1.02e-06	CXP;2-2	sp|P55748|CBP22_HORVU Serine carboxypeptidase II-2 (Fragment) OS=Hordeum vulgare GN=CXP;2-2 PE=1 SV=1
OsR498G0611763200.01	Chr6	-	4513809	4519560	658.805	378.505	0.79954	0.0019522	0.028713	BHLH82	sp|Q9LSQ3|BH082_ARATH Transcription factor bHLH82 OS=Arabidopsis thaliana GN=BHLH82 PE=2 SV=1
OsR498G0611782500.01	Chr6	+	4715013	4721635	106.031	33.2908	1.6713	0.00078972	0.01402	ARF16	sp|A3B9A0|ARFP_ORYSJ Auxin response factor 16 OS=Oryza sativa subsp. japonica GN=ARF16 PE=2 SV=1
OsR498G0611789800.01	Chr6	-	4799858	4810877	2092.69	3350.32	-0.67894	0.0035158	0.045133	EMB1270	sp|Q5G1S8|PP241_ARATH Pentatricopeptide repeat-containing protein At3g18110, chloroplastic OS=Arabidopsis thaliana GN=EMB1270 PE=2 SV=2
OsR498G0611811000.01	Chr6	-	5056537	5066066	829.289	343.249	1.2726	3.67e-07	2.05e-05	AAPT1	sp|O82567|AAPT1_ARATH Choline/ethanolaminephosphotransferase 1 OS=Arabidopsis thaliana GN=AAPT1 PE=1 SV=1
OsR498G0611849900.01	Chr6	+	5616054	5620002	710.785	374.488	0.92449	0.00014248	0.0035402	--	--
OsR498G0611861000.01	Chr6	-	5816196	5832403	3102.95	1784.83	0.79786	0.00016503	0.0039982	KIN14L	sp|B9FS74|KN14L_ORYSJ Kinesin-like protein KIN-14L OS=Oryza sativa subsp. japonica GN=KIN14L PE=2 SV=1
OsR498G0611870100.01	Chr6	+	5993423	5997507	1172.22	1901.32	-0.69776	0.0012284	0.019854	PABN3	sp|Q9LX90|PABN3_ARATH Polyadenylate-binding protein 3 OS=Arabidopsis thaliana GN=PABN3 PE=1 SV=1
OsR498G0611877100.01	Chr6	+	6095329	6099141	170.64	66.2976	1.3639	0.00066053	0.012214	ANN1	sp|Q9SYT0|ANXD1_ARATH Annexin D1 OS=Arabidopsis thaliana GN=ANN1 PE=1 SV=1
OsR498G0611880000.01	Chr6	-	6142508	6144590	324.597	993.598	-1.614	2.43e-11	3.61e-09	RAP2-4	sp|Q8H1E4|RAP24_ARATH Ethylene-responsive transcription factor RAP2-4 OS=Arabidopsis thaliana GN=RAP2-4 PE=1 SV=1
OsR498G0611912800.01	Chr6	-	6565474	6576138	886.786	445.272	0.9939	3e-05	0.00095458	MSP1	sp|P28737|MSP1_YEAST Protein MSP1 OS=Saccharomyces cerevisiae (strain ATCC 204508 / S288c) GN=MSP1 PE=1 SV=2
OsR498G0611930900.01	Chr6	+	6740897	6743742	43.5832	7.97519	2.4502	0.000917	0.015776	AVT1	sp|P47082|AVT1_YEAST Vacuolar amino acid transporter 1 OS=Saccharomyces cerevisiae (strain ATCC 204508 / S288c) GN=AVT1 PE=1 SV=1
OsR498G0611937400.01	Chr6	-	6851162	6854446	17.628	0.901356	4.2896	0.002328	0.033016	PCMP-E40	sp|Q9LXF2|PP385_ARATH Pentatricopeptide repeat-containing protein At5g15300 OS=Arabidopsis thaliana GN=PCMP-E40 PE=2 SV=2
OsR498G0611941700.01	Chr6	+	6905692	6911472	1387.68	2316.45	-0.73924	0.00057915	0.010935	At1g66430	sp|Q9C524|SCRK6_ARATH Probable fructokinase-6, chloroplastic OS=Arabidopsis thaliana GN=At1g66430 PE=2 SV=1
OsR498G0611952700.01	Chr6	+	7063333	7064448	21.0187	79.2173	-1.9141	0.00038018	0.0077556	AXY4L	sp|Q9LRS2|TBL22_ARATH Protein ALTERED XYLOGLUCAN 4-like OS=Arabidopsis thaliana GN=AXY4L PE=2 SV=1
OsR498G0611960200.01	Chr6	-	7149491	7151533	104.109	255.329	-1.2943	6.99e-05	0.0019339	--	--
OsR498G0611965600.01	Chr6	-	7235876	7240161	199.845	93.1239	1.1017	0.0023087	0.032859	ATJ16	sp|Q8VXV4|DNJ16_ARATH Chaperone protein dnaJ 16 OS=Arabidopsis thaliana GN=ATJ16 PE=2 SV=1
OsR498G0611978300.01	Chr6	+	7552127	7553108	116.313	12.5028	3.2177	0.00033722	0.007074	AAMT1	sp|D9J0Z7|AAMT1_MAIZE Anthranilate O-methyltransferase 1 OS=Zea mays GN=AAMT1 PE=1 SV=1
OsR498G0612000300.01	Chr6	+	7797841	7799280	85.1802	330.013	-1.9539	1.28e-09	1.28e-07	PUB21	sp|Q5PNY6|PUB21_ARATH U-box domain-containing protein 21 OS=Arabidopsis thaliana GN=PUB21 PE=2 SV=1
OsR498G0612011400.01	Chr6	-	7937303	7942984	901.02	540.705	0.73672	0.0011996	0.019544	MAP70.3	sp|Q653N3|MP703_ORYSJ Microtubule-associated protein 70-3 OS=Oryza sativa subsp. japonica GN=MAP70.3 PE=2 SV=1
OsR498G0612015400.01	Chr6	-	7990084	7990870	133.913	50.8842	1.396	0.00091733	0.015776	HSP16.0	sp|Q652V8|HSP16_ORYSJ 16.0 kDa heat shock protein, peroxisomal OS=Oryza sativa subsp. japonica GN=HSP16.0 PE=2 SV=1
OsR498G0612018000.01	Chr6	-	8018083	8025061	1267.31	2516.49	-0.98965	3.69e-06	0.00015745	PXG5	sp|Q9CAB8|PXG5_ARATH Probable peroxygenase 5 OS=Arabidopsis thaliana GN=PXG5 PE=2 SV=1
OsR498G0612020800.01	Chr6	-	8076458	8080561	96.1161	360.808	-1.9084	8.78e-10	9.33e-08	At1g06650	sp|Q8H1S4|ACCH3_ARATH 1-aminocyclopropane-1-carboxylate oxidase homolog 3 OS=Arabidopsis thaliana GN=At1g06650 PE=2 SV=1
OsR498G0612027700.01	Chr6	+	8200588	8207944	3268.96	1048.5	1.6405	1.5e-07	9.26e-06	Os06g0256500	sp|P42863|G6PIB_ORYSJ Glucose-6-phosphate isomerase, cytosolic B OS=Oryza sativa subsp. japonica GN=Os06g0256500 PE=2 SV=2
OsR498G0612031400.01	Chr6	-	8253108	8255105	781.979	1848.14	-1.2409	0.00025095	0.0055805	--	sp|P49730|RIR2_TOBAC Ribonucleoside-diphosphate reductase small chain OS=Nicotiana tabacum PE=2 SV=1
OsR498G0612058800.01	Chr6	-	8736430	8737759	11386.3	27521.5	-1.2733	1.34e-05	0.00049023	CURT1A	sp|O04616|CUT1A_ARATH Protein CURVATURE THYLAKOID 1A, chloroplastic OS=Arabidopsis thaliana GN=CURT1A PE=1 SV=1
OsR498G0612064600.01	Chr6	-	8819011	8820668	1.07743	52.5619	-5.6083	6.18e-08	4.18e-06	CYP71A1	sp|P24465|C71A1_PERAE Cytochrome P450 71A1 OS=Persea americana GN=CYP71A1 PE=1 SV=2
OsR498G0612082800.01	Chr6	-	9138489	9140060	84.9355	314.431	-1.8883	1.31e-08	1.07e-06	TBL21	sp|Q9LFT1|TBL21_ARATH Protein trichome birefringence-like 21 OS=Arabidopsis thaliana GN=TBL21 PE=3 SV=1
OsR498G0612083900.01	Chr6	+	9163295	9165044	280.943	111.698	1.3307	3.32e-05	0.0010406	TBL21	sp|Q9LFT1|TBL21_ARATH Protein trichome birefringence-like 21 OS=Arabidopsis thaliana GN=TBL21 PE=3 SV=1
OsR498G0612087700.01	Chr6	+	9243895	9251522	532.089	852.698	-0.68037	0.0038443	0.048164	NIK1	sp|Q9LFS4|NIK1_ARATH Protein NSP-INTERACTING KINASE 1 OS=Arabidopsis thaliana GN=NIK1 PE=1 SV=1
OsR498G0612093400.01	Chr6	-	9307007	9311932	467.565	209.637	1.1573	2.91e-05	0.00093133	PUB42	sp|Q9CAA7|PUB42_ARATH Putative U-box domain-containing protein 42 OS=Arabidopsis thaliana GN=PUB42 PE=2 SV=1
OsR498G0612142700.01	Chr6	+	9854614	9858568	564.059	940.435	-0.73748	0.0023502	0.033231	CRLK2	sp|Q9LFV3|CRLK2_ARATH Calcium/calmodulin-regulated receptor-like kinase 2 OS=Arabidopsis thaliana GN=CRLK2 PE=2 SV=1
OsR498G0612148100.01	Chr6	+	9932790	9934154	832.161	1477.05	-0.82779	0.0002931	0.0063253	DOF1.1	sp|Q8L9V6|DOF11_ARATH Dof zinc finger protein DOF1.1 OS=Arabidopsis thaliana GN=DOF1.1 PE=1 SV=2
OsR498G0612159500.01	Chr6	+	10115641	10118587	2570.72	4838.84	-0.91249	1.94e-05	0.00066896	--	--
OsR498G0612162700.01	Chr6	+	10174316	10184296	42.1527	5.41376	2.9609	0.0015874	0.024433	RPM1	sp|Q39214|RPM1_ARATH Disease resistance protein RPM1 OS=Arabidopsis thaliana GN=RPM1 PE=1 SV=1
OsR498G0612164700.01	Chr6	+	10199217	10203426	73.149	20.7554	1.8174	0.00076994	0.013762	RPM1	sp|Q39214|RPM1_ARATH Disease resistance protein RPM1 OS=Arabidopsis thaliana GN=RPM1 PE=1 SV=1
OsR498G0612167300.01	Chr6	+	10268560	10270142	193.013	85.0884	1.1817	0.0004982	0.0096394	CGT	sp|C3W7B0|CGT_ORYSI UDP-glucose:2-hydroxyflavanone C-glucosyltransferase OS=Oryza sativa subsp. indica GN=CGT PE=1 SV=1
OsR498G0612168000.01	Chr6	-	10296240	10298034	1121.9	85.3783	3.7159	0.0022828	0.03254	CGT	sp|C3W7B0|CGT_ORYSI UDP-glucose:2-hydroxyflavanone C-glucosyltransferase OS=Oryza sativa subsp. indica GN=CGT PE=1 SV=1
OsR498G0612172800.01	Chr6	-	10382641	10388660	934.753	423.556	1.142	6.35e-07	3.32e-05	--	--
OsR498G0612185200.01	Chr6	-	10568987	10571381	78.2591	14.7415	2.4084	0.0016084	0.024616	--	--
OsR498G0612192000.01	Chr6	-	10671044	10677736	9010.07	2553.69	1.819	2.19e-16	7.6e-14	COL9	sp|Q9SSE5|COL9_ARATH Zinc finger protein CONSTANS-LIKE 9 OS=Arabidopsis thaliana GN=COL9 PE=2 SV=1
OsR498G0612204600.01	Chr6	-	10897027	10902440	2258.46	3597.39	-0.67161	0.0016723	0.025421	HRD1	sp|Q5Z880|HRD1_ORYSJ ERAD-associated E3 ubiquitin-protein ligase HRD1 OS=Oryza sativa subsp. japonica GN=HRD1 PE=2 SV=1
OsR498G0612205900.01	Chr6	+	10951034	10951831	840.387	1874.12	-1.1571	2.03e-07	1.2e-05	--	--
OsR498G0612228200.01	Chr6	-	11316317	11320820	291.157	140.913	1.047	0.00064475	0.011957	MAP65-2	sp|Q8LEG3|MA652_ARATH 65-kDa microtubule-associated protein 2 OS=Arabidopsis thaliana GN=MAP65-2 PE=1 SV=1
OsR498G0612250800.01	Chr6	-	11623453	11624607	1.92081	63.0892	-5.0376	3.66e-10	4.26e-08	--	--
OsR498G0612253000.01	Chr6	-	11652147	11660590	728.801	1233.95	-0.75969	0.00067891	0.012468	SAMT	sp|Q9SPV4|SAMT_CLABR Salicylate carboxymethyltransferase OS=Clarkia breweri GN=SAMT PE=1 SV=1
OsR498G0612270500.01	Chr6	+	11999859	12004315	601.347	996.482	-0.72865	0.0021721	0.031262	At2g04740	sp|Q9SJ85|Y2474_ARATH BTB/POZ domain-containing protein At2g04740 OS=Arabidopsis thaliana GN=At2g04740 PE=2 SV=2
OsR498G0612271900.01	Chr6	+	12027221	12033027	129.464	522.458	-2.0128	2.47e-12	4.24e-10	CTPA3	sp|F4J3G5|CTPA3_ARATH Carboxyl-terminal-processing peptidase 3, chloroplastic OS=Arabidopsis thaliana GN=CTPA3 PE=3 SV=1
OsR498G0612274100.01	Chr6	+	12096791	12099604	383.408	655.185	-0.77302	0.0023889	0.033626	RPL31	sp|Q9M573|RL31_PERFR 60S ribosomal protein L31 OS=Perilla frutescens GN=RPL31 PE=2 SV=1
OsR498G0612275800.01	Chr6	-	12120089	12121955	329.687	684.287	-1.0535	6.76e-05	0.001883	--	--
OsR498G0612275900.01	Chr6	+	12126414	12127957	25790.9	196012	-2.926	2.27e-22	1.68e-19	21	sp|Q9SDM1|CB121_HORVU Chlorophyll a-b binding protein 1B-21, chloroplastic OS=Hordeum vulgare GN=LHC Ib-21 PE=1 SV=1
OsR498G0612297400.01	Chr6	-	12534804	12540063	447.8	820.271	-0.87325	0.00029097	0.0062914	Os06g0327300	sp|Q69PS6|NTRA_ORYSJ Thioredoxin reductase NTRA OS=Oryza sativa subsp. japonica GN=Os06g0327300 PE=3 SV=2
OsR498G0612314100.01	Chr6	+	12912523	12915125	343.774	1213.67	-1.8198	1.32e-06	6.42e-05	MFT1	sp|Q656A5|MFT1_ORYSJ Protein MOTHER of FT and TFL1 homolog 1 OS=Oryza sativa subsp. japonica GN=MFT1 PE=3 SV=1
OsR498G0612333700.01	Chr6	+	13323340	13327874	501.031	278.177	0.8489	0.0038704	0.048298	SD25	sp|Q8RWZ5|SD25_ARATH G-type lectin S-receptor-like serine/threonine-protein kinase SD2-5 OS=Arabidopsis thaliana GN=SD25 PE=1 SV=1
OsR498G0612335000.01	Chr6	-	13355737	13360794	424.858	1121.31	-1.4001	0.00017904	0.0042642	PHO1-3	sp|Q651J5|PHO13_ORYSJ Phosphate transporter PHO1-3 OS=Oryza sativa subsp. japonica GN=PHO1-3 PE=2 SV=1
OsR498G0612373900.01	Chr6	+	14178127	14184966	350.77	164.845	1.0894	0.00010184	0.0026645	--	--
OsR498G0612408400.01	Chr6	-	14909116	14909927	1063.95	3002.88	-1.4969	0.0018417	0.027403	--	--
OsR498G0612439300.01	Chr6	+	15682973	15691801	1827.76	3996.91	-1.1288	1.9e-07	1.13e-05	MPK11	sp|Q5VN19|MPK11_ORYSJ Mitogen-activated protein kinase 11 OS=Oryza sativa subsp. japonica GN=MPK11 PE=2 SV=2
OsR498G0612492500.01	Chr6	+	16998741	17002228	380.166	179.639	1.0815	0.0001658	0.0040074	--	--
OsR498G0612507400.01	Chr6	-	17448509	17452551	1008.41	3192.53	-1.6626	4.33e-13	8.4e-11	GLK1	sp|Q5Z5I4|GLK1_ORYSJ Probable transcription factor GLK1 OS=Oryza sativa subsp. japonica GN=GLK1 PE=2 SV=1
OsR498G0612546600.01	Chr6	-	18222196	18223712	2003.97	5115.78	-1.3521	2.07e-10	2.5e-08	TIP2-2	sp|Q5Z6F0|TIP22_ORYSJ Probable aquaporin TIP2-2 OS=Oryza sativa subsp. japonica GN=TIP2-2 PE=2 SV=1
OsR498G0612564600.01	Chr6	-	18581374	18585354	2545.01	4234.79	-0.73462	0.00036518	0.0075313	RTNLB2	sp|Q9SUT9|RTNLB_ARATH Reticulon-like protein B2 OS=Arabidopsis thaliana GN=RTNLB2 PE=1 SV=1
OsR498G0612630800.01	Chr6	-	19830039	19830796	67.4222	15.6389	2.1081	0.0015182	0.02352	--	--
OsR498G0612640000.01	Chr6	-	20017080	20017782	167.236	1203.22	-2.8469	1.48e-05	0.00053113	--	--
OsR498G0612645500.01	Chr6	+	20101738	20104835	1492.24	817.409	0.86835	0.0035384	0.045279	TBL24	sp|Q8H1R3|TBL24_ARATH Protein trichome birefringence-like 24 OS=Arabidopsis thaliana GN=TBL24 PE=2 SV=1
OsR498G0612688700.01	Chr6	+	20798973	20799753	157.406	1129.66	-2.8433	1.42e-15	4.03e-13	ATL57	sp|Q9SJJ7|ATL57_ARATH RING-H2 finger protein ATL57 OS=Arabidopsis thaliana GN=ATL57 PE=2 SV=1
OsR498G0612699600.01	Chr6	-	20953900	20954813	171.215	321.541	-0.90919	0.0017407	0.026233	--	--
OsR498G0612703800.01	Chr6	-	20996416	20997376	656.331	1655.04	-1.3344	3.95e-05	0.0012034	--	--
OsR498G0612706300.01	Chr6	+	21037156	21044010	546.413	187.579	1.5425	7.22e-08	4.81e-06	--	--
OsR498G0612706500.01	Chr6	+	21046683	21054305	1203.32	2024.26	-0.75037	0.00071051	0.012913	CID9	sp|Q9LRR6|CID9_ARATH Polyadenylate-binding protein-interacting protein 9 OS=Arabidopsis thaliana GN=CID9 PE=4 SV=1
OsR498G0612713500.01	Chr6	+	21152567	21153640	219.416	71.9245	1.6091	7.5e-06	0.0002965	--	--
OsR498G0612727700.01	Chr6	+	21529284	21530410	196.396	842.379	-2.1007	3.8e-16	1.22e-13	--	--
OsR498G0612730500.01	Chr6	+	21565191	21571119	684.995	343.129	0.99734	0.00021083	0.0048332	SD25	sp|Q8RWZ5|SD25_ARATH G-type lectin S-receptor-like serine/threonine-protein kinase SD2-5 OS=Arabidopsis thaliana GN=SD25 PE=1 SV=1
OsR498G0612736000.01	Chr6	-	21638499	21641099	833.938	5197.15	-2.6397	2.61e-17	9.92e-15	HD3A	sp|Q93WI9|HD3A_ORYSJ Protein HEADING DATE 3A OS=Oryza sativa subsp. japonica GN=HD3A PE=1 SV=1
OsR498G0612743000.01	Chr6	-	21760820	21761859	11.9344	817.103	-6.0973	2.85e-10	3.38e-08	--	--
OsR498G0612745200.01	Chr6	-	21793816	21795229	35.8257	182.867	-2.3517	3.21e-09	2.97e-07	--	--
OsR498G0612749100.01	Chr6	+	21860927	21865073	1998.26	3263.86	-0.70783	0.00081612	0.01436	RPS24B	sp|Q8LC83|RS242_ARATH 40S ribosomal protein S24-2 OS=Arabidopsis thaliana GN=RPS24B PE=2 SV=2
OsR498G0612767700.01	Chr6	+	22172698	22177749	7.33382	144.723	-4.3026	3.3e-16	1.09e-13	Os06g0561000	sp|Q5Z8T3|MIOX_ORYSJ Probable inositol oxygenase OS=Oryza sativa subsp. japonica GN=Os06g0561000 PE=2 SV=1
OsR498G0612770700.01	Chr6	+	22242022	22242910	2.4406	54.149	-4.4716	4.79e-08	3.36e-06	PYL2	sp|O80992|PYL2_ARATH Abscisic acid receptor PYL2 OS=Arabidopsis thaliana GN=PYL2 PE=1 SV=1
OsR498G0612791500.01	Chr6	+	22918190	22922191	972.437	1654.3	-0.76654	0.00085153	0.014833	RNP1	sp|Q8W034|RNP1_ARATH Heterogeneous nuclear ribonucleoprotein 1 OS=Arabidopsis thaliana GN=RNP1 PE=1 SV=1
OsR498G0612793900.01	Chr6	+	22941419	22942695	57.3474	165.396	-1.5281	4.59e-05	0.0013696	--	--
OsR498G0612845300.01	Chr6	+	24211622	24215047	160.334	74.0731	1.1141	0.0023638	0.033374	At3g47570	sp|C0LGP4|Y3475_ARATH Probable LRR receptor-like serine/threonine-protein kinase At3g47570 OS=Arabidopsis thaliana GN=At3g47570 PE=2 SV=1
OsR498G0612847800.01	Chr6	-	24285340	24286724	5.69874	77.6451	-3.7682	3.91e-09	3.51e-07	--	--
OsR498G0612871100.01	Chr6	+	24707337	24710734	857.614	466.053	0.87984	0.0007055	0.012855	UTR3	sp|Q9M9S6|UTR3_ARATH UDP-galactose/UDP-glucose transporter 3 OS=Arabidopsis thaliana GN=UTR3 PE=1 SV=1
OsR498G0612872400.01	Chr6	-	24740512	24742209	585.046	92.5604	2.6601	5.81e-19	2.77e-16	UGT75L6	sp|F8WKW0|UGT1_GARJA Crocetin glucosyltransferase, chloroplastic OS=Gardenia jasminoides GN=UGT75L6 PE=1 SV=1
OsR498G0612874800.01	Chr6	-	24763269	24768717	63.4695	12.9027	2.2984	8.6e-05	0.0023089	At3g14460	sp|Q9LRR5|DRL21_ARATH Putative disease resistance protein At3g14460 OS=Arabidopsis thaliana GN=At3g14460 PE=3 SV=1
OsR498G0612888300.01	Chr6	+	25057524	25060264	94.0421	278.205	-1.5648	0.0013835	0.021858	CYP734A4	sp|Q69XM6|C7344_ORYSJ Cytochrome P450 734A4 OS=Oryza sativa subsp. japonica GN=CYP734A4 PE=2 SV=1
OsR498G0612890300.01	Chr6	+	25085559	25088571	1484.23	2685.29	-0.85537	0.00013878	0.0034696	OCP3	sp|Q8H0V5|OCP3_ARATH Protein OVEREXPRESSOR OF CATIONIC PEROXIDASE 3 OS=Arabidopsis thaliana GN=OCP3 PE=1 SV=1
OsR498G0612893900.01	Chr6	+	25161495	25163594	654.994	1233.18	-0.91283	9.48e-05	0.0025076	At2g34160	sp|O22969|Y2416_ARATH Uncharacterized protein At2g34160 OS=Arabidopsis thaliana GN=At2g34160 PE=1 SV=1
OsR498G0612900400.01	Chr6	-	25258446	25263459	177.653	62.9685	1.4964	7.95e-05	0.0021494	PLD2	sp|P93844|PLDA2_ORYSJ Phospholipase D alpha 2 OS=Oryza sativa subsp. japonica GN=PLD2 PE=2 SV=2
OsR498G0612901700.01	Chr6	+	25279606	25283276	823.082	366.503	1.1672	3.4e-06	0.00014716	PLD2	sp|P93844|PLDA2_ORYSJ Phospholipase D alpha 2 OS=Oryza sativa subsp. japonica GN=PLD2 PE=2 SV=2
OsR498G0612925400.01	Chr6	-	25697283	25701108	151.909	51.1314	1.5709	0.00036314	0.0075108	PCMP-E4	sp|Q9LR69|PPR8_ARATH Pentatricopeptide repeat-containing protein At1g03540 OS=Arabidopsis thaliana GN=PCMP-E4 PE=2 SV=1
OsR498G0612933600.01	Chr6	-	25839258	25845110	1942.33	948.105	1.0347	7.53e-05	0.0020652	--	--
OsR498G0612961500.01	Chr6	+	26195739	26209271	815.472	340.417	1.2603	2.32e-07	1.36e-05	RGA3	sp|Q7XA40|RGA3_SOLBU Putative disease resistance protein RGA3 OS=Solanum bulbocastanum GN=RGA3 PE=2 SV=2
OsR498G0612967800.01	Chr6	-	26337483	26348494	564.834	226.49	1.3184	1.75e-06	8.21e-05	Morc3	sp|F7BJB9|MORC3_MOUSE MORC family CW-type zinc finger protein 3 OS=Mus musculus GN=Morc3 PE=1 SV=1
OsR498G0612975700.01	Chr6	+	26476371	26481089	674.482	342.601	0.97725	0.00018472	0.0043627	AIR3	sp|Q9ZSP5|AIR3_ARATH Subtilisin-like protease SBT5.3 OS=Arabidopsis thaliana GN=AIR3 PE=2 SV=1
OsR498G0612978300.01	Chr6	+	26517236	26518125	13.0824	63.0092	-2.2679	0.00020562	0.0047447	--	--
OsR498G0612981000.01	Chr6	-	26545248	26555252	6760.19	15165.5	-1.1657	1e-07	6.46e-06	SPP	sp|Q69TY5|SPP_ORYSJ Stromal processing peptidase, chloroplastic OS=Oryza sativa subsp. japonica GN=SPP PE=2 SV=2
OsR498G0613021200.01	Chr6	-	27151006	27153761	572.191	1599.36	-1.4829	9.1e-06	0.00034702	--	--
OsR498G0613032100.01	Chr6	+	27291215	27293849	1996.31	4016.94	-1.0088	0.0026654	0.036693	yjbQ	sp|P0AF48|YJBQ_ECOLI UPF0047 protein YjbQ OS=Escherichia coli (strain K12) GN=yjbQ PE=3 SV=1
OsR498G0613035300.01	Chr6	+	27353154	27356038	172.781	63.3352	1.4479	0.00019048	0.0044575	METTL22	sp|Q9BUU2|MET22_HUMAN Methyltransferase-like protein 22 OS=Homo sapiens GN=METTL22 PE=1 SV=2
OsR498G0613050500.01	Chr6	+	27628490	27634245	5334.88	9055.29	-0.76331	0.00033997	0.0071158	--	sp|P21616|AVP_VIGRR Pyrophosphate-energized vacuolar membrane proton pump OS=Vigna radiata var. radiata PE=1 SV=4
OsR498G0613055700.01	Chr6	+	27738374	27739541	1122.31	2528.46	-1.1718	8.92e-08	5.82e-06	--	--
OsR498G0613057800.01	Chr6	-	27764462	27767779	9975.2	17793.4	-0.83492	5.12e-05	0.001497	HOS59	sp|Q94LW4|KNOSB_ORYSJ Homeobox protein knotted-1-like 11 OS=Oryza sativa subsp. japonica GN=HOS59 PE=2 SV=2
OsR498G0613063400.01	Chr6	-	27838624	27847133	365.869	185.169	0.98249	0.00095049	0.016257	--	--
OsR498G0613074000.01	Chr6	-	28017919	28019502	403.353	1555.05	-1.9468	0.002219	0.031742	--	--
OsR498G0613076100.01	Chr6	+	28048855	28058707	2032.49	3889.76	-0.93643	8.87e-05	0.0023684	RPOT3	sp|P69242|RPOT3_NICSY DNA-directed RNA polymerase 3, chloroplastic OS=Nicotiana sylvestris GN=RPOT3 PE=2 SV=1
OsR498G0613080100.01	Chr6	+	28138914	28141364	87.8239	193.851	-1.1423	0.0011465	0.018919	--	--
OsR498G0613084300.01	Chr6	+	28201252	28202135	134.627	407.054	-1.5963	0.0020929	0.03032	GDU3	sp|Q9FHH5|GDU3_ARATH Protein GLUTAMINE DUMPER 3 OS=Arabidopsis thaliana GN=GDU3 PE=2 SV=1
OsR498G0613088000.01	Chr6	-	28239403	28241395	807.351	2050.77	-1.3449	0.00055609	0.010569	AFR	sp|Q8LAW2|AFR_ARATH F-box protein AFR OS=Arabidopsis thaliana GN=AFR PE=1 SV=2
OsR498G0613111100.01	Chr6	+	28678191	28681944	484.031	872.069	-0.84934	0.00039349	0.0079866	KTI11	sp|Q3E840|DPH3_YEAST Diphthamide biosynthesis protein 3 OS=Saccharomyces cerevisiae (strain ATCC 204508 / S288c) GN=KTI11 PE=1 SV=1
OsR498G0613111800.01	Chr6	-	28690771	28694180	243.347	90.9207	1.4203	1.72e-05	0.00060359	CRYD	sp|Q651U1|CRYD_ORYSJ Cryptochrome DASH, chloroplastic/mitochondrial OS=Oryza sativa subsp. japonica GN=CRYD PE=2 SV=1
OsR498G0613133500.01	Chr6	+	29011552	29012541	538.959	1155.83	-1.1007	1.51e-06	7.21e-05	--	--
OsR498G0613137300.01	Chr6	+	29045710	29049533	83.8389	25.0592	1.7423	0.00071547	0.012986	At3g47570	sp|C0LGP4|Y3475_ARATH Probable LRR receptor-like serine/threonine-protein kinase At3g47570 OS=Arabidopsis thaliana GN=At3g47570 PE=2 SV=1
OsR498G0613137700.01	Chr6	+	29051013	29056304	453.951	261.772	0.79422	0.0030586	0.040558	NFYC4	sp|Q655V5|NFYC4_ORYSJ Nuclear transcription factor Y subunit C-4 OS=Oryza sativa subsp. japonica GN=NFYC4 PE=1 SV=1
OsR498G0613145400.01	Chr6	-	29147773	29151591	21102.2	33467.2	-0.66535	0.0026982	0.036999	FTSH2	sp|Q655S1|FTSH2_ORYSJ ATP-dependent zinc metalloprotease FTSH 2, chloroplastic OS=Oryza sativa subsp. japonica GN=FTSH2 PE=3 SV=1
OsR498G0613146600.01	Chr6	-	29179715	29183355	168.631	43.6181	1.9509	1.76e-06	8.21e-05	JASON	sp|F4IDQ5|JASON_ARATH Protein JASON OS=Arabidopsis thaliana GN=JASON PE=2 SV=1
OsR498G0613151300.01	Chr6	+	29243201	29250552	218.267	1435.87	-2.7178	3.09e-26	3.48e-23	HAK13	sp|Q652J4|HAK13_ORYSJ Probable potassium transporter 13 OS=Oryza sativa subsp. japonica GN=HAK13 PE=2 SV=1
OsR498G0613155900.01	Chr6	+	29289958	29298250	1849.34	3099.01	-0.7448	0.0012907	0.020704	At1g30680	sp|B5X582|TWIH_ARATH Twinkle homolog protein, chloroplastic/mitochondrial OS=Arabidopsis thaliana GN=At1g30680 PE=1 SV=1
OsR498G0613174400.01	Chr6	-	29573339	29579378	388.871	197.969	0.97401	0.00067363	0.012403	ARF17	sp|A2YG67|ARFQ_ORYSI Auxin response factor 17 OS=Oryza sativa subsp. indica GN=ARF17 PE=3 SV=1
OsR498G0613183300.01	Chr6	+	29705097	29708952	29.0012	3.42719	3.081	0.0022168	0.031742	B3GALT2	sp|A8MRC7|B3GT2_ARATH Probable beta-1,3-galactosyltransferase 2 OS=Arabidopsis thaliana GN=B3GALT2 PE=2 SV=1
OsR498G0613194600.01	Chr6	-	29833678	29839385	324.135	164.08	0.9822	0.00092897	0.015927	RIC10	sp|Q9M0Y9|RIC10_ARATH CRIB domain-containing protein RIC10 OS=Arabidopsis thaliana GN=RIC10 PE=2 SV=1
OsR498G0613197300.01	Chr6	+	29857215	29862299	44.8175	430.994	-3.2655	0.0012771	0.020533	PER3	sp|O23044|PER3_ARATH Peroxidase 3 OS=Arabidopsis thaliana GN=PER3 PE=2 SV=1
OsR498G0613200700.01	Chr6	+	29917163	29917977	45.2307	115.071	-1.3471	0.001285	0.020636	KIC	sp|Q9ZPX9|KIC_ARATH Calcium-binding protein KIC OS=Arabidopsis thaliana GN=KIC PE=1 SV=2
OsR498G0613208200.01	Chr6	-	30059539	30060355	287.056	974.848	-1.7638	2.86e-12	4.88e-10	--	--
OsR498G0613209000.01	Chr6	-	30073927	30076299	5416.14	9025.82	-0.73679	0.0003717	0.0076212	--	--
OsR498G0613211900.01	Chr6	+	30114024	30115486	158.159	336.391	-1.0888	0.0001914	0.0044715	IRX15-L	sp|Q9FH92|IX15L_ARATH Protein IRX15-LIKE OS=Arabidopsis thaliana GN=IRX15-L PE=2 SV=1
OsR498G0613230200.01	Chr6	-	30448232	30450469	178.914	1009.9	-2.4969	8.37e-22	5.48e-19	--	--
OsR498G0613230500.01	Chr6	+	30453885	30455249	812.187	2488.63	-1.6155	7.21e-13	1.32e-10	NIFU3	sp|Q84RQ7|NIFU3_ARATH NifU-like protein 3, chloroplastic OS=Arabidopsis thaliana GN=NIFU3 PE=2 SV=1
OsR498G0613231400.01	Chr6	-	30462254	30463750	2163.13	7905.82	-1.8698	8.49e-15	2.13e-12	--	--
OsR498G0613231900.01	Chr6	+	30470313	30471036	21.2615	91.6941	-2.1086	2.9e-05	0.00093064	--	--
OsR498G0613238700.01	Chr6	+	30567324	30569058	289.472	96.0691	1.5913	2.08e-06	9.56e-05	XTH22	sp|Q38857|XTH22_ARATH Xyloglucan endotransglucosylase/hydrolase protein 22 OS=Arabidopsis thaliana GN=XTH22 PE=1 SV=1
OsR498G0613250700.01	Chr6	+	30745321	30750997	1117.98	554.655	1.0112	4.64e-05	0.0013797	ADCS	sp|Q5Z856|ADCS_ORYSJ Probable aminodeoxychorismate synthase, chloroplastic OS=Oryza sativa subsp. japonica GN=ADCS PE=2 SV=1
OsR498G0613251700.01	Chr6	+	30766421	30773133	158.944	58.0196	1.4539	0.00020894	0.0047979	SBT2.6	sp|Q9SZV5|SBT26_ARATH Subtilisin-like protease SBT2.6 OS=Arabidopsis thaliana GN=SBT2.6 PE=2 SV=1
OsR498G0613265000.01	Chr6	-	31039938	31042087	642.914	1254.54	-0.96446	3.89e-05	0.0011883	AIG2LD	sp|A8MRP2|AIGLD_ARATH AIG2-like protein D OS=Arabidopsis thaliana GN=AIG2LD PE=2 SV=1
OsR498G0613271600.01	Chr6	-	31131922	31142087	4218.54	2575.89	0.71167	0.0012401	0.020018	HEMB	sp|Q5Z8V9|HEM2_ORYSJ Delta-aminolevulinic acid dehydratase, chloroplastic OS=Oryza sativa subsp. japonica GN=HEMB PE=2 SV=1
OsR498G0613274600.01	Chr6	-	31183991	31187371	343.138	158.374	1.1154	0.00030531	0.0065361	--	--
OsR498G0613279800.01	Chr6	-	31302068	31307185	58.8704	17.6402	1.7387	0.002382	0.033546	--	--
OsR498G0613285800.01	Chr6	-	31389419	31392045	1125.29	2452.86	-1.1242	3.16e-07	1.8e-05	--	--
OsR498G0613289800.01	Chr6	-	31452354	31453680	15.1688	64.6634	-2.0918	0.0038437	0.048164	--	sp|P17407|21KD_DAUCA 21 kDa protein OS=Daucus carota PE=2 SV=1
OsR498G0613303400.01	Chr6	-	31644293	31647796	112.841	293.921	-1.3811	1.96e-05	0.00067457	NPSN11	sp|Q944A9|NPS11_ARATH Novel plant SNARE 11 OS=Arabidopsis thaliana GN=NPSN11 PE=1 SV=2
OsR498G0613308200.01	Chr6	-	31721754	31724878	538.086	984.48	-0.87152	0.0004771	0.0093403	ERD7	sp|O48832|ERD7_ARATH Protein EARLY-RESPONSIVE TO DEHYDRATION 7, chloroplastic OS=Arabidopsis thaliana GN=ERD7 PE=1 SV=1
OsR498G0613325600.01	Chr6	-	31968800	31971349	544.277	1161.04	-1.093	0.0029804	0.039728	Dnlz	sp|Q9D113|DNLZ_MOUSE DNL-type zinc finger protein OS=Mus musculus GN=Dnlz PE=1 SV=1
OsR498G0613327400.01	Chr6	-	31992040	32010802	233.358	62.5156	1.9003	1.17e-07	7.49e-06	OsI_023634	sp|A2YH41|ATR_ORYSI Serine/threonine-protein kinase ATR OS=Oryza sativa subsp. indica GN=OsI_023634 PE=3 SV=2
OsR498G0613328000.01	Chr6	-	32018311	32021036	128.665	598.131	-2.2168	2.1e-07	1.24e-05	STR15	sp|Q38853|STR15_ARATH Rhodanese-like domain-containing protein 15, chloroplastic OS=Arabidopsis thaliana GN=STR15 PE=2 SV=1
OsR498G0613328600.01	Chr6	-	32034375	32036340	24.5473	71.7282	-1.547	0.0040326	0.049836	At5g55050	sp|Q9FIA1|GDL87_ARATH GDSL esterase/lipase At5g55050 OS=Arabidopsis thaliana GN=At5g55050 PE=2 SV=1
OsR498G0613332400.01	Chr6	-	32091386	32092623	461.646	173.174	1.4146	0.00066965	0.012346	NAC035	sp|Q9ZVP8|NAC35_ARATH NAC domain-containing protein 35 OS=Arabidopsis thaliana GN=NAC035 PE=1 SV=2
OsR498G0613336700.01	Chr6	+	32205916	32208142	60993.7	110436	-0.85648	2.65e-05	0.00085943	MNB1B	sp|P27347|MNB1B_MAIZE DNA-binding protein MNB1B OS=Zea mays GN=MNB1B PE=1 SV=1
OsR498G0613337700.01	Chr6	+	32220731	32224470	1959.29	3000.1	-0.61468	0.0032477	0.042494	--	--
OsR498G0613341500.01	Chr6	+	32277416	32285933	952.008	571.124	0.73717	0.0024807	0.034607	AGO1D	sp|Q5Z5B2|AGO1D_ORYSJ Protein argonaute 1D OS=Oryza sativa subsp. japonica GN=AGO1D PE=2 SV=1
OsR498G0666312800.01	Chr6	-	14409969	14410205	44.6468	990.244	-4.4712	5.54e-05	0.0015927	RL6	sp|Q1A173|RADL6_ARATH Protein RADIALIS-like 6 OS=Arabidopsis thaliana GN=RL6 PE=2 SV=1
OsR498G0713353900.01	Chr7	+	128962	135173	1851.61	3032.71	-0.71183	0.0013408	0.021361	--	--
OsR498G0713357000.01	Chr7	-	167234	168421	248.235	438.344	-0.82036	0.0024579	0.034367	--	--
OsR498G0713370800.01	Chr7	-	426256	435077	202.647	433.315	-1.0964	0.00012826	0.0032385	--	--
OsR498G0713386100.01	Chr7	+	673188	676515	1295.95	2174	-0.74634	0.00049367	0.0095648	--	--
OsR498G0713387500.01	Chr7	+	686724	687892	414.713	815.402	-0.9754	0.00010282	0.0026827	--	--
OsR498G0713388300.01	Chr7	+	697298	698489	165.295	307.442	-0.89527	0.0029276	0.039203	--	--
OsR498G0713392100.01	Chr7	+	754313	756802	209.304	425.946	-1.0251	0.00043452	0.0086737	At5g61290	sp|Q9FLK4|GSXL8_ARATH Flavin-containing monooxygenase FMO GS-OX-like 8 OS=Arabidopsis thaliana GN=At5g61290 PE=1 SV=1
OsR498G0713402900.01	Chr7	+	886235	888357	2311.79	4247.64	-0.87765	3.17e-05	0.0010034	At2g23090	sp|O64818|Y2309_ARATH Uncharacterized protein At2g23090 OS=Arabidopsis thaliana GN=At2g23090 PE=1 SV=1
OsR498G0713427200.01	Chr7	-	1226510	1229676	159.772	34.4271	2.2144	0.00045153	0.0089328	At3g47570	sp|C0LGP4|Y3475_ARATH Probable LRR receptor-like serine/threonine-protein kinase At3g47570 OS=Arabidopsis thaliana GN=At3g47570 PE=2 SV=1
OsR498G0713441300.01	Chr7	+	1452398	1453170	0	14.8193	#NAME?	0.0036758	0.046613	--	sp|Q41359|PR1_SAMNI Pathogenesis-related protein PR-1 type OS=Sambucus nigra PE=2 SV=1
OsR498G0713466600.01	Chr7	-	1829491	1831409	84.4991	12.4294	2.7652	3.7e-05	0.0011398	--	--
OsR498G0713493200.01	Chr7	-	2195467	2197258	52103.4	119347	-1.1957	3.58e-05	0.00111	PSBP	sp|Q00434|PSBP_WHEAT Oxygen-evolving enhancer protein 2, chloroplastic OS=Triticum aestivum GN=PSBP PE=2 SV=1
OsR498G0713496900.01	Chr7	+	2252671	2255921	3424.33	12167.9	-1.8292	9.43e-08	6.12e-06	At1g06690	sp|Q94A68|Y1669_ARATH Uncharacterized oxidoreductase At1g06690, chloroplastic OS=Arabidopsis thaliana GN=At1g06690 PE=1 SV=1
OsR498G0713511000.01	Chr7	-	2431360	2436359	32.2647	4.65624	2.7927	0.0028468	0.038401	At1g30570	sp|Q9SA72|Y1357_ARATH Probable receptor-like protein kinase At1g30570 OS=Arabidopsis thaliana GN=At1g30570 PE=3 SV=1
OsR498G0713515500.01	Chr7	+	2512276	2513340	8361.68	27770.4	-1.7317	5.95e-17	2.18e-14	PSAK	sp|P36886|PSAK_HORVU Photosystem I reaction center subunit psaK, chloroplastic OS=Hordeum vulgare GN=PSAK PE=1 SV=1
OsR498G0713539800.01	Chr7	-	2855172	2865546	132.419	45.1969	1.5508	0.00033657	0.0070657	Fancd2	sp|Q80V62|FACD2_MOUSE Fanconi anemia group D2 protein homolog OS=Mus musculus GN=Fancd2 PE=1 SV=2
OsR498G0713544600.01	Chr7	-	2918157	2922075	82.2678	20.778	1.9853	0.00020705	0.00477	TDA3	sp|P38758|TDA3_YEAST Putative oxidoreductase TDA3 OS=Saccharomyces cerevisiae (strain ATCC 204508 / S288c) GN=TDA3 PE=1 SV=2
OsR498G0713550300.01	Chr7	+	3000322	3007097	543.637	200.478	1.4392	2.31e-05	0.00077538	tatdn1	sp|Q640V9|TATD1_XENLA Putative deoxyribonuclease TATDN1 OS=Xenopus laevis GN=tatdn1 PE=2 SV=1
OsR498G0713557400.01	Chr7	-	3101203	3103529	65.6532	20.2721	1.6954	0.0027666	0.037654	--	--
OsR498G0713563400.01	Chr7	-	3171328	3173930	523.262	1687.17	-1.689	2.61e-08	1.97e-06	ywkD	sp|P45871|YWKD_BACSU Uncharacterized protein YwkD OS=Bacillus subtilis (strain 168) GN=ywkD PE=4 SV=1
OsR498G0713574400.01	Chr7	-	3360319	3362217	95.7685	23.1865	2.0463	0.00034533	0.0072173	PCMP-H82	sp|Q683I9|PP295_ARATH Pentatricopeptide repeat-containing protein At3g62890 OS=Arabidopsis thaliana GN=PCMP-H82 PE=2 SV=1
OsR498G0713583100.01	Chr7	+	3566973	3569504	350.636	663.529	-0.92019	0.00025339	0.0056301	Snrpb	sp|P27048|RSMB_MOUSE Small nuclear ribonucleoprotein-associated protein B OS=Mus musculus GN=Snrpb PE=1 SV=1
OsR498G0713584800.01	Chr7	-	3581124	3585858	1660.59	2558.79	-0.62376	0.002668	0.036711	UBC2	sp|P25866|UBC2_WHEAT Ubiquitin-conjugating enzyme E2 2 OS=Triticum aestivum GN=UBC2 PE=1 SV=1
OsR498G0713588900.01	Chr7	+	3654468	3655504	215.161	1417.32	-2.7197	2.78e-11	4.06e-09	GSTU17	sp|Q9FUS8|GSTUH_ARATH Glutathione S-transferase U17 OS=Arabidopsis thaliana GN=GSTU17 PE=2 SV=1
OsR498G0713590600.01	Chr7	-	3668059	3670512	889.442	1973.74	-1.15	1.59e-07	9.68e-06	SAP9	sp|Q7Y1W9|SAP9_ORYSJ Zinc finger A20 and AN1 domain-containing stress-associated protein 9 OS=Oryza sativa subsp. japonica GN=SAP9 PE=2 SV=1
OsR498G0713593500.01	Chr7	+	3691760	3693779	160.885	323.544	-1.0079	0.00047178	0.0092684	IDS3	sp|Q40062|IDS3_HORVU 2&apos;-deoxymugineic-acid 2&apos;-dioxygenase OS=Hordeum vulgare GN=IDS3 PE=1 SV=3
OsR498G0713594900.01	Chr7	+	3705381	3706389	6.12208	35.1112	-2.5198	0.0038583	0.048217	--	sp|Q08632|SDR1_PICAB Short-chain type dehydrogenase/reductase OS=Picea abies PE=2 SV=1
OsR498G0713596000.01	Chr7	-	3710833	3714850	1283.04	2329.28	-0.86033	5.83e-05	0.0016635	A1	sp|Q9SAV3|ODBB1_ARATH 2-oxoisovalerate dehydrogenase subunit beta 1, mitochondrial OS=Arabidopsis thaliana GN=BCDH BETA1 PE=2 SV=1
OsR498G0713596500.01	Chr7	+	3716644	3719263	2376.67	5241.37	-1.141	0.00027583	0.0060383	--	--
OsR498G0713603300.01	Chr7	+	3815803	3818872	145.976	292.859	-1.0045	0.0014796	0.023051	--	--
OsR498G0713603700.01	Chr7	+	3829060	3830156	529.588	1240.57	-1.2281	1.05e-07	6.76e-06	--	--
OsR498G0713615500.01	Chr7	+	3966867	3975781	1329.85	639.764	1.0557	1.15e-05	0.0004277	TCX2	sp|F4JIF5|TCX2_ARATH Protein tesmin/TSO1-like CXC 2 OS=Arabidopsis thaliana GN=TCX2 PE=1 SV=1
OsR498G0713627400.01	Chr7	-	4135853	4138321	69.7448	19.0977	1.8687	0.0012223	0.019799	ARSM2	sp|Q6ZLD3|BQMT1_ORYSJ 2-methyl-6-phytyl-1,4-hydroquinone methyltransferase 1, chloroplastic OS=Oryza sativa subsp. japonica GN=ARSM2 PE=2 SV=1
OsR498G0713630600.01	Chr7	-	4183967	4187585	1161.55	2199.41	-0.92106	3.98e-05	0.0012115	--	--
OsR498G0713641800.01	Chr7	-	4462805	4464915	256.932	469.366	-0.86933	0.0010321	0.017356	RPS15	sp|P31674|RS15_ORYSJ 40S ribosomal protein S15 OS=Oryza sativa subsp. japonica GN=RPS15 PE=2 SV=2
OsR498G0713654000.01	Chr7	-	4663442	4667286	1871.79	3018.26	-0.6893	0.0020735	0.03012	RZ1C	sp|Q8RWN5|RZ1C_ARATH Glycine-rich RNA-binding protein RZ1C OS=Arabidopsis thaliana GN=RZ1C PE=1 SV=1
OsR498G0713671700.01	Chr7	+	4937880	4943928	324.201	117.632	1.4626	5.12e-06	0.00021046	ABCG19	sp|Q9M3D6|AB19G_ARATH ABC transporter G family member 19 OS=Arabidopsis thaliana GN=ABCG19 PE=1 SV=1
OsR498G0713687000.01	Chr7	-	5162119	5164822	40.0273	268.795	-2.7475	1.23e-11	1.9e-09	--	--
OsR498G0713690500.01	Chr7	+	5212167	5216056	201.704	39.9653	2.3354	3.69e-09	3.36e-07	At4g19930	sp|O49420|FBK86_ARATH F-box/kelch-repeat protein At4g19930 OS=Arabidopsis thaliana GN=At4g19930 PE=4 SV=1
OsR498G0713710700.01	Chr7	+	5593370	5598337	434.948	230.015	0.91911	0.00033135	0.0069769	STY46	sp|F4JTP5|STY46_ARATH Serine/threonine-protein kinase STY46 OS=Arabidopsis thaliana GN=STY46 PE=1 SV=1
OsR498G0713712600.01	Chr7	-	5624539	5630037	1001.72	1986.86	-0.98801	5.47e-06	0.00022262	surE	sp|B2VA83|SURE_SULSY 5&apos;-nucleotidase SurE OS=Sulfurihydrogenibium sp. (strain YO3AOP1) GN=surE PE=3 SV=1
OsR498G0713782100.01	Chr7	+	6538789	6542848	335.878	873.123	-1.3782	2.06e-05	0.00070379	CYP71Z7	sp|Q6YV88|C71Z7_ORYSJ Ent-cassadiene C2-hydroxylase OS=Oryza sativa subsp. japonica GN=CYP71Z7 PE=1 SV=1
OsR498G0713795700.01	Chr7	+	6799920	6802158	1598.94	2664.82	-0.73692	0.00055413	0.01054	RPL24	sp|P50888|RL24_HORVU 60S ribosomal protein L24 OS=Hordeum vulgare GN=RPL24 PE=2 SV=1
OsR498G0713820300.01	Chr7	+	7048173	7049085	51.7706	137.903	-1.4134	0.0030352	0.040324	--	--
OsR498G0713825000.01	Chr7	-	7147131	7149280	1898.82	3115.5	-0.71436	0.00074534	0.013433	RPS12	sp|Q9XHS0|RS12_HORVU 40S ribosomal protein S12 OS=Hordeum vulgare GN=RPS12 PE=2 SV=1
OsR498G0713830700.01	Chr7	+	7271439	7274580	1322.63	539.734	1.2931	0.00061283	0.011517	--	--
OsR498G0713850000.01	Chr7	-	7661533	7668966	417.873	710.459	-0.76569	0.0017877	0.026741	ALY1	sp|Q8L773|THO4A_ARATH THO complex subunit 4A OS=Arabidopsis thaliana GN=ALY1 PE=1 SV=1
OsR498G0713859300.01	Chr7	+	7863739	7868623	738.736	1596.62	-1.1119	1.64e-06	7.74e-05	RER1	sp|Q9FGP9|RER1_ARATH Protein RETICULATA-RELATED 1, chloroplastic OS=Arabidopsis thaliana GN=RER1 PE=1 SV=1
OsR498G0713863300.01	Chr7	+	7952764	7954606	1612.5	600.441	1.4252	7.23e-08	4.81e-06	BX9	sp|B4G072|BX9_MAIZE DIMBOA UDP-glucosyltransferase BX9 OS=Zea mays GN=BX9 PE=1 SV=1
OsR498G0713863500.01	Chr7	+	7955938	7957756	712.92	219.851	1.6972	5.52e-05	0.0015867	BX9	sp|B4G072|BX9_MAIZE DIMBOA UDP-glucosyltransferase BX9 OS=Zea mays GN=BX9 PE=1 SV=1
OsR498G0713875100.01	Chr7	+	8168144	8170709	350.285	164.281	1.0924	0.00028266	0.0061494	guaD	sp|O34598|GUAD_BACSU Guanine deaminase OS=Bacillus subtilis (strain 168) GN=guaD PE=1 SV=1
OsR498G0713877300.01	Chr7	+	8203585	8208007	7604.61	3212.72	1.2431	1.69e-07	1.02e-05	Os07g0246200	sp|Q9SLY8|CALR_ORYSJ Calreticulin OS=Oryza sativa subsp. japonica GN=Os07g0246200 PE=1 SV=2
OsR498G0713895900.01	Chr7	+	8583466	8589181	181.556	89.1688	1.0258	0.0037046	0.046894	CESA6	sp|Q6YVM4|CESA6_ORYSJ Probable cellulose synthase A catalytic subunit 6 [UDP-forming] OS=Oryza sativa subsp. japonica GN=CESA6 PE=2 SV=1
OsR498G0713938000.01	Chr7	-	9335834	9342014	1053.05	1735.83	-0.72105	0.001495	0.02324	PHB2	sp|Q9ZNT7|PHB2_ARATH Prohibitin-2, mitochondrial OS=Arabidopsis thaliana GN=PHB2 PE=1 SV=1
OsR498G0714006500.01	Chr7	+	11185602	11188818	137.357	33.8932	2.0189	8.22e-06	0.00031739	--	--
OsR498G0714036600.01	Chr7	-	11919339	11928315	85.4499	270.573	-1.6629	0.00040204	0.0081427	--	--
OsR498G0714096400.01	Chr7	-	13351148	13359209	119.155	421.439	-1.8225	0.00018948	0.0044415	--	sp|Q8LL05|SSG1B_HORVU Granule-bound starch synthase 1b, chloroplastic/amyloplastic (Fragment) OS=Hordeum vulgare PE=1 SV=1
OsR498G0714097600.01	Chr7	-	13414141	13415512	51.7706	10.9652	2.2392	0.0014055	0.02208	CDI	sp|Q9XIP8|CDI_ARATH Protein CDI OS=Arabidopsis thaliana GN=CDI PE=2 SV=1
OsR498G0714136000.01	Chr7	-	14123915	14129864	731.117	254.508	1.5224	0.00044666	0.0088614	CESA3	sp|Q69V23|CESA3_ORYSJ Probable cellulose synthase A catalytic subunit 3 [UDP-forming] OS=Oryza sativa subsp. japonica GN=CESA3 PE=2 SV=1
OsR498G0714154900.01	Chr7	+	14614741	14615935	32714.5	81415.1	-1.3154	2.02e-05	0.0006933	PSAE	sp|P13194|PSAE_HORVU Photosystem I reaction center subunit IV, chloroplastic OS=Hordeum vulgare GN=PSAE PE=1 SV=2
OsR498G0714173500.01	Chr7	+	15087669	15092251	241.596	551.187	-1.1899	8.21e-06	0.00031739	RPP13	sp|Q9M667|RPP13_ARATH Disease resistance protein RPP13 OS=Arabidopsis thaliana GN=RPP13 PE=2 SV=2
OsR498G0714178700.01	Chr7	+	15154263	15156131	0.938022	233.802	-7.9615	0.00013637	0.0034156	RL3	sp|Q6NNN0|RADL3_ARATH Protein RADIALIS-like 3 OS=Arabidopsis thaliana GN=RL3 PE=2 SV=1
OsR498G0714188400.01	Chr7	-	15416803	15419771	392.29	748.505	-0.93209	7.84e-05	0.0021288	--	--
OsR498G0714199700.01	Chr7	+	15828574	15829360	2.75218	63.3646	-4.525	3.27e-09	3.02e-07	CYP89A9	sp|Q9SRQ1|C89A9_ARATH Cytochrome P450 89A9 OS=Arabidopsis thaliana GN=CYP89A9 PE=2 SV=1
OsR498G0714200800.01	Chr7	-	15864653	15867378	1709.81	3091.54	-0.85449	4.34e-05	0.0013033	--	--
OsR498G0714248200.01	Chr7	-	17020131	17022876	222.2	58.3964	1.9279	3.5e-07	1.97e-05	ASMT1	sp|Q6EPG8|ASMT1_ORYSJ Acetylserotonin O-methyltransferase 1 OS=Oryza sativa subsp. japonica GN=ASMT1 PE=1 SV=1
OsR498G0714260200.01	Chr7	-	17347667	17351069	1520.97	3137.49	-1.0446	1.53e-06	7.29e-05	slr0305	sp|Q55909|Y305_SYNY3 TVP38/TMEM64 family membrane protein slr0305 OS=Synechocystis sp. (strain PCC 6803 / Kazusa) GN=slr0305 PE=3 SV=1
OsR498G0714260700.01	Chr7	+	17364777	17371525	497.897	999.164	-1.0049	2.61e-05	0.0008521	PAT12	sp|Q5M757|ZDH15_ARATH Probable protein S-acyltransferase 12 OS=Arabidopsis thaliana GN=PAT12 PE=2 SV=1
OsR498G0714262600.01	Chr7	-	17453307	17456028	839.743	1540.88	-0.87574	0.00014662	0.0036143	--	--
OsR498G0714263100.01	Chr7	+	17470008	17472307	3173.19	8947.78	-1.4956	4.4e-05	0.001318	CURT1B	sp|Q8LCA1|CUT1B_ARATH Protein CURVATURE THYLAKOID 1B, chloroplastic OS=Arabidopsis thaliana GN=CURT1B PE=1 SV=2
OsR498G0714263300.01	Chr7	+	17491483	17492168	1278.1	2759.68	-1.1105	4.43e-07	2.43e-05	--	--
OsR498G0714273300.01	Chr7	+	17694269	17701221	27.7588	82.307	-1.5681	0.0013787	0.021817	BHLH111	sp|Q9FYJ6|BH111_ARATH Transcription factor bHLH111 OS=Arabidopsis thaliana GN=BHLH111 PE=2 SV=1
OsR498G0714282700.01	Chr7	+	17899684	17910761	1465.9	2377.32	-0.69755	0.0016497	0.025131	ufaA1	sp|O53732|UFAA1_MYCTU Tuberculostearic acid methyltransferase UfaA1 OS=Mycobacterium tuberculosis (strain ATCC 25618 / H37Rv) GN=ufaA1 PE=1 SV=3
OsR498G0714289000.01	Chr7	-	17990227	18001289	2105.85	3869.81	-0.87786	0.0010598	0.017745	STY17	sp|Q8RWL6|STY17_ARATH Serine/threonine-protein kinase STY17 OS=Arabidopsis thaliana GN=STY17 PE=1 SV=1
OsR498G0714302800.01	Chr7	-	18222680	18226540	4265.05	7603.53	-0.83411	0.00012515	0.0031713	CBP31	sp|P52712|CBPX_ORYSJ Serine carboxypeptidase-like OS=Oryza sativa subsp. japonica GN=CBP31 PE=2 SV=2
OsR498G0714314600.01	Chr7	-	18462818	18464162	947.062	1676.3	-0.82375	0.0038638	0.048237	RIN2	sp|Q8VYC8|RIN2_ARATH E3 ubiquitin protein ligase RIN2 OS=Arabidopsis thaliana GN=RIN2 PE=1 SV=1
OsR498G0714350500.01	Chr7	+	19151107	19155365	3590.38	5703.03	-0.66759	0.0011884	0.019407	CKB4	sp|O80507|CSK2E_ARATH Putative casein kinase II subunit beta-4 OS=Arabidopsis thaliana GN=CKB4 PE=1 SV=1
OsR498G0714364700.01	Chr7	+	19397028	19399430	1396.61	2477.57	-0.827	0.0002399	0.005377	SDP1	sp|Q9LZA6|SDP1_ARATH Triacylglycerol lipase SDP1 OS=Arabidopsis thaliana GN=SDP1 PE=1 SV=1
OsR498G0714390500.01	Chr7	+	19832046	19838710	99.4419	29.3877	1.7586	0.0013816	0.021851	FPP	sp|Q8LLE5|FPP_SOLLC Filament-like plant protein (Fragment) OS=Solanum lycopersicum GN=FPP PE=1 SV=1
OsR498G0714400000.01	Chr7	-	19985242	19992963	690.741	406.22	0.76588	0.0020225	0.029548	HAK14	sp|Q69RI8|HAK14_ORYSJ Probable potassium transporter 14 OS=Oryza sativa subsp. japonica GN=HAK14 PE=2 SV=1
OsR498G0714427000.01	Chr7	-	20410521	20411629	147.424	352.603	-1.2581	0.00079919	0.014159	--	--
OsR498G0714431500.01	Chr7	+	20458805	20459767	341.585	1362.68	-1.9961	1.11e-08	9.31e-07	HSP18.8	sp|Q7EZ57|HS188_ORYSJ 18.8 kDa class V heat shock protein OS=Oryza sativa subsp. japonica GN=HSP18.8 PE=2 SV=1
OsR498G0714446100.01	Chr7	+	20630150	20633048	163.035	337.221	-1.0485	0.00049945	0.009657	--	--
OsR498G0714446500.01	Chr7	+	20636829	20638547	3002.21	5623.24	-0.90538	2.56e-05	0.00084144	LTD	sp|A3BKF2|LTD_ORYSJ Protein LHCP TRANSLOCATION DEFECT OS=Oryza sativa subsp. japonica GN=LTD PE=2 SV=1
OsR498G0714447800.01	Chr7	-	20653596	20658594	164.914	42.0901	1.9702	0.00032229	0.0068424	RGA3	sp|Q7XA40|RGA3_SOLBU Putative disease resistance protein RGA3 OS=Solanum bulbocastanum GN=RGA3 PE=2 SV=2
OsR498G0714458300.01	Chr7	+	20772472	20776435	488.855	811.285	-0.7308	0.0035697	0.045575	spg1	sp|P87027|SPG1_SCHPO Septum-promoting GTP-binding protein 1 OS=Schizosaccharomyces pombe (strain 972 / ATCC 24843) GN=spg1 PE=1 SV=1
OsR498G0714462100.01	Chr7	+	20845541	20851990	261.591	89.2957	1.5507	2.34e-06	0.00010601	--	--
OsR498G0714482300.01	Chr7	+	21204494	21205988	107590	390599	-1.8601	1.99e-08	1.56e-06	THI1-2	sp|C5X2M4|THI42_SORBI Thiamine thiazole synthase 2, chloroplastic OS=Sorghum bicolor GN=THI1-2 PE=3 SV=1
OsR498G0714483700.01	Chr7	+	21232439	21233779	155.28	53.2008	1.5453	0.00021236	0.0048643	--	--
OsR498G0714484800.01	Chr7	-	21252510	21257325	2091.36	3862.12	-0.88495	0.00090765	0.015657	PDRP1	sp|Q8GVP6|PDRP1_ORYSJ Probable pyruvate, phosphate dikinase regulatory protein, chloroplastic OS=Oryza sativa subsp. japonica GN=PDRP1 PE=2 SV=2
OsR498G0714504000.01	Chr7	-	21653243	21656909	171.093	869.851	-2.346	0.00010642	0.0027637	CRK6	sp|Q0D5R3|CRK6_ORYSJ Cysteine-rich receptor-like protein kinase 6 OS=Oryza sativa subsp. japonica GN=CRK6 PE=1 SV=1
OsR498G0714524600.01	Chr7	-	22215667	22217152	31.5728	93.3134	-1.5634	0.00070125	0.012802	Os07g0544800	sp|Q0D5P8|PSBQ_ORYSJ Oxygen-evolving enhancer protein 3, chloroplastic OS=Oryza sativa subsp. japonica GN=Os07g0544800 PE=2 SV=1
OsR498G0714525300.01	Chr7	+	22231681	22232786	311.51	824.354	-1.404	2.25e-06	0.00010245	Os07g0545300	sp|Q6ZL43|H2A1_ORYSJ Probable histone H2A.1 OS=Oryza sativa subsp. japonica GN=Os07g0545300 PE=2 SV=1
OsR498G0714525700.01	Chr7	+	22234330	22235442	4596.65	9574.54	-1.0586	7.78e-07	3.99e-05	Os07g0545400	sp|Q6ZL42|H2A2_ORYSJ Probable histone H2A.2 OS=Oryza sativa subsp. japonica GN=Os07g0545400 PE=2 SV=1
OsR498G0714528300.01	Chr7	+	22276514	22279340	191.459	419.638	-1.1321	3.72e-05	0.0011438	--	--
OsR498G0714534700.01	Chr7	+	22433956	22437318	1743.93	2851.13	-0.70919	0.00081792	0.014373	At5g01610	sp|Q9M015|Y5161_ARATH Uncharacterized protein At5g01610 OS=Arabidopsis thaliana GN=At5g01610 PE=1 SV=1
OsR498G0714549800.01	Chr7	-	22707324	22709024	95.9647	20.3995	2.234	0.0011709	0.019221	At2g19130	sp|O64477|Y2913_ARATH G-type lectin S-receptor-like serine/threonine-protein kinase At2g19130 OS=Arabidopsis thaliana GN=At2g19130 PE=2 SV=1
OsR498G0714550700.01	Chr7	+	22720111	22722479	784.298	1776.3	-1.1794	3.33e-07	1.88e-05	MPC4	sp|O49636|MPC4_ARATH Mitochondrial pyruvate carrier 4 OS=Arabidopsis thaliana GN=MPC4 PE=3 SV=1
OsR498G0714559300.01	Chr7	+	22846495	22848290	64.0308	158.149	-1.3044	0.00056007	0.010625	--	--
OsR498G0714565800.01	Chr7	-	22942350	22943931	23.3235	1.16645	4.3216	0.0012129	0.019704	MYB39	sp|Q8GWP0|MYB39_ARATH Transcription factor MYB39 OS=Arabidopsis thaliana GN=MYB39 PE=2 SV=1
OsR498G0714568000.01	Chr7	-	22965454	22967136	17588	150743	-3.0994	3.71e-22	2.55e-19	LHCB4.1	sp|Q07473|CB4A_ARATH Chlorophyll a-b binding protein CP29.1, chloroplastic OS=Arabidopsis thaliana GN=LHCB4.1 PE=1 SV=1
OsR498G0714568200.01	Chr7	-	22967832	22972368	9234.8	16736.8	-0.85787	0.0020551	0.029914	THF1	sp|Q84PB7|THF1_ORYSJ Protein THYLAKOID FORMATION1, chloroplastic OS=Oryza sativa subsp. japonica GN=THF1 PE=2 SV=1
OsR498G0714570800.01	Chr7	-	23005360	23008065	816.526	2041.81	-1.3223	2.65e-09	2.49e-07	STC	sp|Q41144|STC_RICCO Sugar carrier protein C OS=Ricinus communis GN=STC PE=2 SV=1
OsR498G0714576500.01	Chr7	+	23081948	23083727	6.07221	111.775	-4.2022	4.75e-11	6.55e-09	2022-10-02	sp|O64515|OCT2_ARATH Organic cation/carnitine transporter 2 OS=Arabidopsis thaliana GN=OCT2 PE=2 SV=1
OsR498G0714578700.01	Chr7	+	23115135	23116423	1507.16	18234.8	-3.5968	9.24e-15	2.3e-12	LHBC	sp|P27523|CB23_HORVU Chlorophyll a-b binding protein of LHCII type III, chloroplastic OS=Hordeum vulgare GN=LHBC PE=2 SV=1
OsR498G0714583800.01	Chr7	-	23205981	23211782	3665.57	2226.4	0.71932	0.0013979	0.02201	AGD5	sp|Q9FL69|AGD5_ARATH Probable ADP-ribosylation factor GTPase-activating protein AGD5 OS=Arabidopsis thaliana GN=AGD5 PE=1 SV=1
OsR498G0714588200.01	Chr7	-	23300879	23307051	231.116	111.456	1.0521	0.0034555	0.044562	SRF3	sp|Q6R2K3|SRF3_ARATH Protein STRUBBELIG-RECEPTOR FAMILY 3 OS=Arabidopsis thaliana GN=SRF3 PE=2 SV=1
OsR498G0714602000.01	Chr7	-	23590870	23595071	458.184	2192.83	-2.2588	4.1e-08	2.92e-06	LECRK91	sp|Q9LXA5|LRK91_ARATH L-type lectin-domain containing receptor kinase IX.1 OS=Arabidopsis thaliana GN=LECRK91 PE=1 SV=1
OsR498G0714609700.01	Chr7	+	23770407	23774840	367.455	1793.3	-2.287	1.6e-21	1.03e-18	--	sp|Q43077|AMO_PEA Primary amine oxidase OS=Pisum sativum PE=1 SV=1
OsR498G0714610500.01	Chr7	+	23787614	23789531	201.509	634.041	-1.6537	7.18e-10	7.83e-08	--	--
OsR498G0714612500.01	Chr7	+	23822159	23823068	237.021	411.519	-0.79595	0.0029304	0.039203	Os08g0117300	sp|Q69UI1|RS132_ORYSJ 40S ribosomal protein S13-2 OS=Oryza sativa subsp. japonica GN=Os08g0117300 PE=1 SV=1
OsR498G0714620200.01	Chr7	-	23944908	23947322	231.763	637.252	-1.4592	4.97e-08	3.47e-06	HEXO2	sp|Q9SYK0|HEXO2_ARATH Beta-hexosaminidase 2 OS=Arabidopsis thaliana GN=HEXO2 PE=1 SV=1
OsR498G0714623900.01	Chr7	+	24034424	24036417	28384.1	87791.9	-1.629	5.63e-08	3.88e-06	--	sp|P13869|CB12_PETHY Chlorophyll a-b binding protein, chloroplastic OS=Petunia hybrida PE=2 SV=1
OsR498G0714626700.01	Chr7	+	24066151	24074299	432.724	720.937	-0.73642	0.0016048	0.024581	MFSD12	sp|Q6NUT3|MFS12_HUMAN Major facilitator superfamily domain-containing protein 12 OS=Homo sapiens GN=MFSD12 PE=1 SV=2
OsR498G0714642400.01	Chr7	-	24251890	24255177	672.598	1119.5	-0.73503	0.00088746	0.015378	--	--
OsR498G0714643900.01	Chr7	+	24266843	24270386	1298.2	3159.83	-1.2833	8.94e-09	7.67e-07	MTERF9	sp|Q9FM80|MTEF9_ARATH Transcription termination factor MTERF9, chloroplastic OS=Arabidopsis thaliana GN=MTERF9 PE=2 SV=1
OsR498G0714653900.01	Chr7	+	24443114	24445723	1390.38	2335.93	-0.74852	0.00062098	0.011642	--	--
OsR498G0714659400.01	Chr7	-	24523895	24524982	8.01558	41.9988	-2.3895	0.0016599	0.02526	At4g10955	sp|Q680C0|GDL62_ARATH GDSL esterase/lipase At4g10955 OS=Arabidopsis thaliana GN=At4g10955 PE=2 SV=1
OsR498G0714690400.01	Chr7	-	24937259	24939823	575.895	1068.95	-0.89231	0.00019616	0.0045712	--	--
OsR498G0714699300.01	Chr7	+	25052128	25056584	495.078	872.792	-0.81798	0.00073292	0.013244	trmH	sp|O67577|TRMH_AQUAE tRNA (guanosine(18)-2&apos;-O)-methyltransferase OS=Aquifex aeolicus (strain VF5) GN=trmH PE=1 SV=1
OsR498G0714699700.01	Chr7	+	25059139	25063826	1197.11	2437.04	-1.0256	2.74e-06	0.00012172	EDL2	sp|Q9FLZ8|EDL2_ARATH EID1-like F-box protein 2 OS=Arabidopsis thaliana GN=EDL2 PE=2 SV=1
OsR498G0714708800.01	Chr7	-	25196084	25198570	1520.28	2944.97	-0.95391	0.00037107	0.007614	ANR	sp|D7U6G6|ANRPN_VITVI Anthocyanidin reductase ((2S)-flavan-3-ol-forming) OS=Vitis vinifera GN=ANR PE=3 SV=1
OsR498G0714715000.01	Chr7	-	25317020	25321033	168.437	454.505	-1.4321	0.00070214	0.012802	Os07g0602900	sp|Q6YVY6|NNJA2_ORYSJ Ninja-family protein Os07g0602900 OS=Oryza sativa subsp. japonica GN=Os07g0602900 PE=2 SV=1
OsR498G0714723800.01	Chr7	-	25443129	25447335	2001.87	4405.2	-1.1379	1.63e-07	9.9e-06	TIM17-2	sp|Q9SP35|TI172_ARATH Mitochondrial import inner membrane translocase subunit TIM17-2 OS=Arabidopsis thaliana GN=TIM17-2 PE=1 SV=2
OsR498G0714730000.01	Chr7	-	25546409	25548804	124.354	291.089	-1.227	3.67e-05	0.001133	NFYB10	sp|Q69J40|NFYBA_ORYSJ Nuclear transcription factor Y subunit B-10 OS=Oryza sativa subsp. japonica GN=NFYB10 PE=1 SV=1
OsR498G0714734900.01	Chr7	+	25617982	25620955	3031.5	5210.82	-0.78148	0.00030473	0.0065295	--	--
OsR498G0714737500.01	Chr7	+	25656851	25662548	639.721	1183.8	-0.88791	0.00024017	0.0053789	UP3	sp|Q9SIP1|UP3_ARATH Stress-response A/B barrel domain-containing protein UP3 OS=Arabidopsis thaliana GN=UP3 PE=2 SV=1
OsR498G0714744000.01	Chr7	-	25782205	25783096	944.111	1469.82	-0.63861	0.0037749	0.047549	RPL27AB	sp|Q9LR33|R27A2_ARATH 60S ribosomal protein L27a-2 OS=Arabidopsis thaliana GN=RPL27AB PE=2 SV=1
OsR498G0714745300.01	Chr7	+	25800696	25805721	330.68	658.082	-0.99283	0.00011912	0.0030266	RIPK	sp|Q9ZUF4|RIPK_ARATH Serine/threonine-protein kinase RIPK OS=Arabidopsis thaliana GN=RIPK PE=1 SV=1
OsR498G0714746100.01	Chr7	+	25810758	25811834	244.278	122.183	0.99948	0.0032965	0.043004	--	--
OsR498G0714749100.01	Chr7	+	25860118	25867496	142.125	62.4682	1.186	0.004029	0.049813	DDB_G0292028	sp|Q54DU5|Y2028_DICDI von Willebrand factor A domain-containing protein DDB_G0292028 OS=Dictyostelium discoideum GN=DDB_G0292028 PE=4 SV=1
OsR498G0714751200.01	Chr7	-	25888252	25889496	381.394	1036.65	-1.4426	1.12e-09	1.14e-07	SPX6	sp|Q8H398|SPX6_ORYSJ SPX domain-containing protein 6 OS=Oryza sativa subsp. japonica GN=SPX6 PE=2 SV=2
OsR498G0714754700.01	Chr7	+	25941806	25949608	622.341	349.178	0.83374	0.00071367	0.012962	--	--
OsR498G0714756300.01	Chr7	+	25965895	25971281	1484.87	2432.62	-0.71218	0.0019313	0.028499	GLO4	sp|Q8H3I4|GLO4_ORYSJ Peroxisomal (S)-2-hydroxy-acid oxidase GLO4 OS=Oryza sativa subsp. japonica GN=GLO4 PE=2 SV=2
OsR498G0714759000.01	Chr7	-	25993278	25995217	186.436	1313.48	-2.8166	8.11e-07	4.14e-05	RAP2-3	sp|P42736|RAP23_ARATH Ethylene-responsive transcription factor RAP2-3 OS=Arabidopsis thaliana GN=RAP2-3 PE=1 SV=2
OsR498G0714763000.01	Chr7	-	26048706	26049763	22.447	73.8677	-1.7184	0.0015801	0.024347	ATL3	sp|Q9XF63|ATL3_ARATH RING-H2 finger protein ATL3 OS=Arabidopsis thaliana GN=ATL3 PE=2 SV=1
OsR498G0714764100.01	Chr7	+	26080032	26083486	1628.05	3769.72	-1.2113	2.24e-08	1.72e-06	--	--
OsR498G0714765300.01	Chr7	+	26113040	26116973	3986.18	11600.2	-1.5411	6.31e-11	8.5e-09	--	--
OsR498G0714765500.01	Chr7	+	26118767	26119219	19.8535	85.2273	-2.1019	6.99e-05	0.0019339	--	--
OsR498G0714765700.01	Chr7	+	26122624	26123831	2157.58	4887.6	-1.1797	1.21e-08	1e-06	--	--
OsR498G0714768100.01	Chr7	+	26139221	26149094	1581.22	2963.84	-0.90643	0.00010075	0.0026459	RLT3	sp|F4JRF5|RLT3_ARATH Homeobox-DDT domain protein RLT3 OS=Arabidopsis thaliana GN=RLT3 PE=3 SV=1
OsR498G0714768800.01	Chr7	-	26154753	26160009	1807.01	2924.09	-0.69438	0.0017178	0.025972	CRK	sp|P53681|CRK_DAUCA CDPK-related protein kinase OS=Daucus carota GN=CRK PE=2 SV=1
OsR498G0714772900.01	Chr7	+	26213984	26216744	257.589	125.419	1.0383	0.00067726	0.012445	At4g28010	sp|Q9SUD8|PP340_ARATH Pentatricopeptide repeat-containing protein At4g28010 OS=Arabidopsis thaliana GN=At4g28010 PE=2 SV=1
OsR498G0714773300.01	Chr7	+	26219523	26221620	213.395	85.9949	1.3112	0.0039598	0.049152	GEM	sp|Q8S8F8|GEM_ARATH GLABRA2 expression modulator OS=Arabidopsis thaliana GN=GEM PE=1 SV=1
OsR498G0714774900.01	Chr7	+	26273913	26278335	1002.79	2400.63	-1.2594	1.05e-08	8.84e-07	SAPK2	sp|A2YNT8|SAPK2_ORYSI Serine/threonine-protein kinase SAPK2 OS=Oryza sativa subsp. indica GN=SAPK2 PE=2 SV=2
OsR498G0714775600.01	Chr7	-	26282574	26286337	616.388	1201.23	-0.9626	8.69e-05	0.0023279	DAHPS2	sp|Q75W16|AROG_ORYSJ Phospho-2-dehydro-3-deoxyheptonate aldolase 2, chloroplastic OS=Oryza sativa subsp. japonica GN=DAHPS2 PE=2 SV=1
OsR498G0714785000.01	Chr7	-	26433252	26437431	274.478	492.019	-0.84202	0.00098895	0.016802	URA6	sp|Q7XI40|KCY3_ORYSJ UMP-CMP kinase 3 OS=Oryza sativa subsp. japonica GN=URA6 PE=2 SV=1
OsR498G0714790400.01	Chr7	-	26500935	26505576	170.348	66.3743	1.3598	0.00038381	0.0078241	At5g10020	sp|Q0WR59|Y5020_ARATH Probable inactive receptor kinase At5g10020 OS=Arabidopsis thaliana GN=At5g10020 PE=1 SV=2
OsR498G0714798800.01	Chr7	-	26618765	26622660	9697.31	17497.7	-0.85151	6.99e-05	0.0019339	CRK10	sp|Q0D5R2|CRK10_ORYSJ Cysteine-rich receptor-like protein kinase 10 OS=Oryza sativa subsp. japonica GN=CRK10 PE=2 SV=1
OsR498G0714804800.01	Chr7	-	26706092	26708285	54.8533	281.556	-2.3598	1.88e-11	2.87e-09	At3g47520	sp|Q9SN86|MDHP_ARATH Malate dehydrogenase, chloroplastic OS=Arabidopsis thaliana GN=At3g47520 PE=1 SV=1
OsR498G0714805900.01	Chr7	+	26726646	26727438	28.7605	577.343	-4.3273	1.68e-38	4.73e-35	At3g19950	sp|Q8LPN7|RNG1L_ARATH E3 ubiquitin-protein ligase RING1-like OS=Arabidopsis thaliana GN=At3g19950 PE=1 SV=1
OsR498G0714808700.01	Chr7	+	26755070	26757207	17782.3	51847.6	-1.5438	4.29e-13	8.38e-11	--	sp|Q08937|ROC2_NICSY 29 kDa ribonucleoprotein B, chloroplastic OS=Nicotiana sylvestris PE=2 SV=1
OsR498G0714811200.01	Chr7	-	26799567	26804725	1053.76	1724.31	-0.71047	0.0010088	0.017037	STY8	sp|O22558|STY8_ARATH Serine/threonine-protein kinase STY8 OS=Arabidopsis thaliana GN=STY8 PE=1 SV=2
OsR498G0714827600.01	Chr7	-	27092243	27096181	89.4156	491.395	-2.4583	0.00076369	0.013666	PDK	sp|Q9SBJ1|PDK_ARATH [Pyruvate dehydrogenase (acetyl-transferring)] kinase, mitochondrial OS=Arabidopsis thaliana GN=PDK PE=1 SV=1
OsR498G0714830500.01	Chr7	+	27155270	27157486	541.357	115.653	2.2268	1.63e-06	7.68e-05	tolB	sp|Q6MRB2|TOLB_BDEBA Protein TolB OS=Bdellovibrio bacteriovorus (strain ATCC 15356 / DSM 50701 / NCIB 9529 / HD100) GN=tolB PE=3 SV=1
OsR498G0714835900.01	Chr7	+	27221447	27224391	1321.25	2350.19	-0.83088	0.00016584	0.0040074	EIF6-2	sp|Q9M060|IF62_ARATH Eukaryotic translation initiation factor 6-2 OS=Arabidopsis thaliana GN=EIF6-2 PE=2 SV=1
OsR498G0714840300.01	Chr7	+	27306349	27308373	778.662	1219.74	-0.64751	0.0038348	0.04813	CPN10	sp|P34893|CH10_ARATH 10 kDa chaperonin, mitochondrial OS=Arabidopsis thaliana GN=CPN10 PE=1 SV=1
OsR498G0714844300.01	Chr7	+	27389025	27394883	2.58001	32.987	-3.6764	0.00015743	0.0038338	SCAB1	sp|O48791|SCAB1_ARATH Stomatal closure-related actin-binding protein 1 OS=Arabidopsis thaliana GN=SCAB1 PE=1 SV=1
OsR498G0714862300.01	Chr7	+	27698767	27703666	1142.16	2020.39	-0.82287	0.00025755	0.0057092	At5g47540	sp|Q9FGK3|MO25N_ARATH Putative MO25-like protein At5g47540 OS=Arabidopsis thaliana GN=At5g47540 PE=2 SV=1
OsR498G0714880900.01	Chr7	+	28029228	28032743	440.875	160.008	1.4622	3.12e-05	0.00099141	BGLU26	sp|A3BMZ5|BGL26_ORYSJ Beta-glucosidase 26 OS=Oryza sativa subsp. japonica GN=BGLU26 PE=1 SV=1
OsR498G0714882100.01	Chr7	+	28044623	28047325	169.04	611.077	-1.854	1.15e-08	9.57e-07	--	--
OsR498G0714882500.01	Chr7	+	28049642	28052691	1616.06	2656.59	-0.71709	0.00052078	0.0099734	ECE2	sp|O60344|ECE2_HUMAN Endothelin-converting enzyme 2 OS=Homo sapiens GN=ECE2 PE=1 SV=4
OsR498G0714888000.01	Chr7	-	28143884	28159246	63436.1	39753.7	0.67422	0.00074675	0.013443	GLU	sp|Q69RJ0|GLTB_ORYSJ Ferredoxin-dependent glutamate synthase, chloroplastic OS=Oryza sativa subsp. japonica GN=GLU PE=2 SV=2
OsR498G0714892500.01	Chr7	+	28229958	28232286	449.496	901.376	-1.0038	2.79e-05	0.00089867	SKIP5	sp|Q94FT2|SKIP5_ARATH F-box protein SKIP5 OS=Arabidopsis thaliana GN=SKIP5 PE=1 SV=1
OsR498G0714893500.01	Chr7	+	28246543	28251211	4127.68	8678.67	-1.0721	1.34e-07	8.38e-06	Os03g0669000	sp|Q7Y183|RH10_ORYSJ DEAD-box ATP-dependent RNA helicase 10 OS=Oryza sativa subsp. japonica GN=Os03g0669000 PE=2 SV=1
OsR498G0714899600.01	Chr7	-	28345520	28347954	653.731	1043.09	-0.67409	0.0036091	0.045924	--	--
OsR498G0714902300.01	Chr7	+	28383719	28391296	5938.12	11264.4	-0.92369	1.85e-05	0.0006391	DPE2	sp|Q69Q02|DPE2_ORYSJ 4-alpha-glucanotransferase DPE2 OS=Oryza sativa subsp. japonica GN=DPE2 PE=2 SV=1
OsR498G0714902500.01	Chr7	+	28392394	28393648	10.1825	100.637	-3.305	2.08e-09	2.01e-07	--	--
OsR498G0714930300.01	Chr7	+	28764721	28765504	74.705	423.707	-2.5038	2.47e-08	1.88e-06	SRC2	sp|O04133|SRC2_SOYBN Protein SRC2 OS=Glycine max GN=SRC2 PE=2 SV=1
OsR498G0714930700.01	Chr7	+	28769156	28770420	897.063	3736.5	-2.0584	3.94e-20	2.17e-17	SRC2	sp|O04133|SRC2_SOYBN Protein SRC2 OS=Glycine max GN=SRC2 PE=2 SV=1
OsR498G0714932400.01	Chr7	-	28804293	28805939	70.3622	9.08913	2.9526	0.0039441	0.049002	At2g32630	sp|Q8S8P6|PP180_ARATH Pentatricopeptide repeat-containing protein At2g32630 OS=Arabidopsis thaliana GN=At2g32630 PE=3 SV=1
OsR498G0714934800.01	Chr7	-	28822611	28831230	176.197	57.1696	1.6239	1.65e-05	0.000582	GH3.11	sp|P0C0M3|GH311_ORYSJ Probable indole-3-acetic acid-amido synthetase GH3.11 OS=Oryza sativa subsp. japonica GN=GH3.11 PE=2 SV=1
OsR498G0714935100.01	Chr7	+	28841450	28844067	4432.33	8438.78	-0.92897	7.68e-06	0.00030325	SRP	sp|Q9SW70|SRP_VITRI Stress-related protein OS=Vitis riparia GN=SRP PE=2 SV=1
OsR498G0714938800.01	Chr7	-	28882968	28886887	433.543	206.388	1.0708	0.002229	0.031869	OsI_27296	sp|B8B5U8|BAHL2_ORYSI Probable E3 ubiquitin-protein ligase BAH1-like 1 OS=Oryza sativa subsp. indica GN=OsI_27296 PE=3 SV=1
OsR498G0714951400.01	Chr7	-	29214471	29216507	150.837	58.6531	1.3627	0.00095571	0.016326	PNC1	sp|P22195|PER1_ARAHY Cationic peroxidase 1 OS=Arachis hypogaea GN=PNC1 PE=1 SV=2
OsR498G0714960800.01	Chr7	-	29323490	29330451	861.749	463.869	0.89355	0.00023763	0.0053348	Os07g0679700	sp|Q6Z3U3|Y7797_ORYSJ B3 domain-containing protein Os07g0679700 OS=Oryza sativa subsp. japonica GN=Os07g0679700 PE=2 SV=1
OsR498G0714961800.01	Chr7	-	29338760	29349031	325.823	155.715	1.0652	0.0030681	0.040649	VSR1	sp|P93026|VSR1_ARATH Vacuolar-sorting receptor 1 OS=Arabidopsis thaliana GN=VSR1 PE=1 SV=2
OsR498G0714964600.01	Chr7	-	29392827	29397973	867.275	438.144	0.98508	5.39e-05	0.0015597	At5g58300	sp|Q9LVM0|Y5830_ARATH Probable inactive receptor kinase At5g58300 OS=Arabidopsis thaliana GN=At5g58300 PE=2 SV=1
OsR498G0714966300.01	Chr7	+	29420999	29423949	247.409	428.897	-0.79373	0.0033505	0.043567	CML24	sp|Q7XHW4|CML24_ORYSJ Probable calcium-binding protein CML24 OS=Oryza sativa subsp. japonica GN=CML24 PE=2 SV=1
OsR498G0714974900.01	Chr7	+	29522241	29524653	90.3883	14.0274	2.6879	0.0034965	0.044947	R40G2	sp|Q6Z4N6|40G2_ORYSJ Ricin B-like lectin R40G2 OS=Oryza sativa subsp. japonica GN=R40G2 PE=2 SV=1
OsR498G0714978600.01	Chr7	-	29578424	29580290	149.338	346.702	-1.2151	0.0023432	0.033198	NAC079	sp|Q9FLR3|NAC79_ARATH NAC domain-containing protein 79 OS=Arabidopsis thaliana GN=NAC079 PE=2 SV=1
OsR498G0714981800.01	Chr7	-	29615354	29619324	324.386	1111.63	-1.7769	1.02e-12	1.82e-10	CDF2	sp|Q93ZL5|CDF2_ARATH Cyclic dof factor 2 OS=Arabidopsis thaliana GN=CDF2 PE=1 SV=2
OsR498G0714987100.01	Chr7	+	29687746	29690066	21.1202	160.092	-2.9222	5.19e-09	4.61e-07	DPBF4	sp|Q9C5Q2|AI5L3_ARATH ABSCISIC ACID-INSENSITIVE 5-like protein 3 OS=Arabidopsis thaliana GN=DPBF4 PE=1 SV=1
OsR498G0714991300.01	Chr7	+	29725920	29731471	60.8324	16.6085	1.8729	0.001506	0.023385	ASD1	sp|Q9SG80|ASD1_ARATH Alpha-L-arabinofuranosidase 1 OS=Arabidopsis thaliana GN=ASD1 PE=1 SV=1
OsR498G0714995400.01	Chr7	-	29770794	29775928	279.532	131.893	1.0836	0.00043178	0.0086393	At1g13040	sp|Q9SAD9|PPR40_ARATH Pentatricopeptide repeat-containing protein At1g13040, mitochondrial OS=Arabidopsis thaliana GN=At1g13040 PE=2 SV=1
OsR498G0715007500.01	Chr7	+	29962253	29971700	13571	7111.7	0.93226	0.00015998	0.0038892	ddl	sp|A5D2F9|DDL_PELTS D-alanine--D-alanine ligase OS=Pelotomaculum thermopropionicum (strain DSM 13744 / JCM 10971 / SI) GN=ddl PE=3 SV=1
OsR498G0715014900.01	Chr7	+	30091912	30100436	3297.75	2083.09	0.66275	0.0025189	0.035056	Stxbp5	sp|Q8K400|STXB5_MOUSE Syntaxin-binding protein 5 OS=Mus musculus GN=Stxbp5 PE=1 SV=3
OsR498G0715015100.01	Chr7	+	30100817	30103657	976.505	323.944	1.5919	0.00014816	0.0036428	FAD7A-1	sp|P48619|FAD3C_RICCO Omega-3 fatty acid desaturase, chloroplastic OS=Ricinus communis GN=FAD7A-1 PE=2 SV=1
OsR498G0715015800.01	Chr7	-	30115391	30123345	6470.2	4054.29	0.67436	0.0016931	0.025667	PLC2	sp|Q39033|PLCD2_ARATH Phosphoinositide phospholipase C 2 OS=Arabidopsis thaliana GN=PLC2 PE=1 SV=1
OsR498G0715020100.01	Chr7	+	30206528	30219019	3232.85	20871.5	-2.6907	4.71e-20	2.53e-17	PRR37	sp|A2YQ93|PRR37_ORYSI Two-component response regulator-like PRR37 OS=Oryza sativa subsp. indica GN=PRR37 PE=2 SV=2
OsR498G0715021300.01	Chr7	+	30243092	30246575	230.917	103.97	1.1512	0.0003797	0.0077515	--	--
OsR498G0766950400.01	Chr7	+	2916313	2917407	85.8306	29.1474	1.5581	0.001263	0.020353	--	--
OsR498G0815023200.01	Chr8	-	49652	57047	607.645	340.225	0.83674	0.00063503	0.011824	SUD1	sp|F4JKK0|SUD1_ARATH Probable E3 ubiquitin ligase SUD1 OS=Arabidopsis thaliana GN=SUD1 PE=1 SV=1
OsR498G0815030200.01	Chr8	-	204128	211520	2116.22	3385.05	-0.67769	0.0011745	0.019257	STY8	sp|O22558|STY8_ARATH Serine/threonine-protein kinase STY8 OS=Arabidopsis thaliana GN=STY8 PE=1 SV=2
OsR498G0815042400.01	Chr8	-	388057	393568	675.262	1298.26	-0.94305	3.45e-05	0.0010778	GONST1	sp|Q941R4|GONS1_ARATH GDP-mannose transporter GONST1 OS=Arabidopsis thaliana GN=GONST1 PE=1 SV=2
OsR498G0815044600.01	Chr8	-	426616	427691	38.0617	196.069	-2.3649	1.27e-09	1.27e-07	C/VIF2	sp|O49603|CVIF2_ARATH Cell wall / vacuolar inhibitor of fructosidase 2 OS=Arabidopsis thaliana GN=C/VIF2 PE=1 SV=1
OsR498G0815057200.01	Chr8	-	614481	620941	927.357	4620.57	-2.3169	1.13e-05	0.00042093	Gba2	sp|Q69ZF3|GBA2_MOUSE Non-lysosomal glucosylceramidase OS=Mus musculus GN=Gba2 PE=1 SV=2
OsR498G0815062900.01	Chr8	+	722195	724975	719.001	2311.92	-1.685	5.1e-14	1.16e-11	FRK2	sp|Q0J8G4|SCRK2_ORYSJ Fructokinase-2 OS=Oryza sativa subsp. japonica GN=FRK2 PE=1 SV=1
OsR498G0815064300.01	Chr8	+	756872	760795	621.357	1670.39	-1.4267	1.57e-05	0.00055869	NAC035	sp|Q9ZVP8|NAC35_ARATH NAC domain-containing protein 35 OS=Arabidopsis thaliana GN=NAC035 PE=1 SV=2
OsR498G0815066500.01	Chr8	+	780280	782207	451.702	1700.11	-1.9122	0.00092065	0.015813	D27	sp|Q7XA78|D27_ARATH Beta-carotene isomerase D27, chloroplastic OS=Arabidopsis thaliana GN=D27 PE=1 SV=1
OsR498G0815077300.01	Chr8	+	932481	934109	5841.35	10091.3	-0.78874	0.00018654	0.0043908	RPP1A	sp|P52855|RLA1_MAIZE 60S acidic ribosomal protein P1 OS=Zea mays GN=RPP1A PE=1 SV=1
OsR498G0815078900.01	Chr8	+	976420	980976	109.215	40.5971	1.4277	0.0024913	0.034738	KIN1	sp|F9W301|KN1_ORYSJ Kinesin-like protein KIN-1 OS=Oryza sativa subsp. japonica GN=KIN1 PE=1 SV=1
OsR498G0815079400.01	Chr8	-	984657	987095	2059.44	3225.04	-0.64706	0.0023462	0.033201	Os08g0117200	sp|Q69UI2|RS131_ORYSJ 40S ribosomal protein S13-1 OS=Oryza sativa subsp. japonica GN=Os08g0117200 PE=3 SV=2
OsR498G0815084900.01	Chr8	+	1062304	1065384	134.563	253.712	-0.91491	0.0037499	0.047255	Os08g0118900	sp|Q6ZJ48|KAD7_ORYSJ Probable adenylate kinase 7, mitochondrial OS=Oryza sativa subsp. japonica GN=Os08g0118900 PE=2 SV=1
OsR498G0815087000.01	Chr8	-	1101099	1103270	229.082	457.256	-0.99714	0.00015225	0.0037325	COL6	sp|Q8LG76|COL6_ARATH Zinc finger protein CONSTANS-LIKE 6 OS=Arabidopsis thaliana GN=COL6 PE=2 SV=2
OsR498G0815087200.01	Chr8	-	1106125	1107798	24166.8	51150.4	-1.0817	3.81e-05	0.0011674	PSBY	sp|P80470|PSBY_SPIOL Photosystem II core complex proteins psbY, chloroplastic OS=Spinacia oleracea GN=PSBY PE=1 SV=2
OsR498G0815089600.01	Chr8	-	1135528	1140380	2770.86	1712.66	0.6941	0.0017009	0.025758	PDCD4	sp|Q53EL6|PDCD4_HUMAN Programmed cell death protein 4 OS=Homo sapiens GN=PDCD4 PE=1 SV=2
OsR498G0815093800.01	Chr8	-	1219733	1222651	618.774	296.14	1.0631	5.95e-05	0.0016921	Os08g0121900	sp|Q6YRM6|Y8219_ORYSJ Glycosyltransferase family 92 protein Os08g0121900 OS=Oryza sativa subsp. japonica GN=Os08g0121900 PE=2 SV=1
OsR498G0815098200.01	Chr8	-	1304000	1306357	536.73	179.253	1.5822	0.00096696	0.016488	LECRK91	sp|Q9LXA5|LRK91_ARATH L-type lectin-domain containing receptor kinase IX.1 OS=Arabidopsis thaliana GN=LECRK91 PE=1 SV=1
OsR498G0815102700.01	Chr8	+	1449971	1454508	14759.6	30693.9	-1.0563	2.59e-07	1.5e-05	GAPC	sp|A2YQT7|G3PC_ORYSI Glyceraldehyde-3-phosphate dehydrogenase, cytosolic OS=Oryza sativa subsp. indica GN=GAPC PE=2 SV=1
OsR498G0815105800.01	Chr8	-	1508732	1509758	62.2712	193.297	-1.6342	5.68e-06	0.00022987	--	--
OsR498G0815110000.01	Chr8	-	1568498	1569505	2053.84	4591.74	-1.1607	9.99e-08	6.45e-06	GRP-2	sp|P27484|GRP2_NICSY Glycine-rich protein 2 OS=Nicotiana sylvestris GN=GRP-2 PE=2 SV=1
OsR498G0815112800.01	Chr8	-	1609508	1612251	270.701	1029.27	-1.9269	2.24e-08	1.72e-06	LOL4	sp|Q84UR0|LOL4_ORYSJ Protein LOL4 OS=Oryza sativa subsp. japonica GN=LOL4 PE=2 SV=1
OsR498G0815117900.01	Chr8	+	1667252	1673054	211.628	92.663	1.1915	0.00073955	0.013355	CYP703A2	sp|Q9LNJ4|C70A2_ARATH Cytochrome P450 703A2 OS=Arabidopsis thaliana GN=CYP703A2 PE=1 SV=1
OsR498G0815132500.01	Chr8	+	1938969	1942948	276.309	1040.57	-1.913	8e-11	1.05e-08	RGLG4	sp|Q9SAL0|RGLG4_ARATH E3 ubiquitin-protein ligase RGLG4 OS=Arabidopsis thaliana GN=RGLG4 PE=1 SV=1
OsR498G0815133300.01	Chr8	+	1958281	1961674	1709.98	5204.84	-1.6059	2.38e-13	4.93e-11	TSB2	sp|P43284|TRPB2_MAIZE Tryptophan synthase beta chain 2, chloroplastic (Fragment) OS=Zea mays GN=TSB2 PE=2 SV=1
OsR498G0815140400.01	Chr8	-	2094876	2097259	29509.3	70468.9	-1.2558	2.73e-05	0.00088168	MORF9	sp|Q9LPZ1|MORF9_ARATH Multiple organellar RNA editing factor 9, chloroplastic OS=Arabidopsis thaliana GN=MORF9 PE=1 SV=1
OsR498G0815154900.01	Chr8	+	2387402	2390529	763.596	155.507	2.2958	3.63e-16	1.17e-13	At5g61620	sp|Q9FKF9|M5162_ARATH Probable transcription factor At5g61620 OS=Arabidopsis thaliana GN=At5g61620 PE=3 SV=1
OsR498G0815199900.01	Chr8	+	2993281	2996074	304.024	577.474	-0.92557	0.00028883	0.0062499	SNRPE	sp|A1XQR9|RUXE_PIG Small nuclear ribonucleoprotein E OS=Sus scrofa GN=SNRPE PE=3 SV=1
OsR498G0815224900.01	Chr8	+	3359149	3362080	1111.86	2115.57	-0.92807	2.16e-05	0.00072856	RPL34	sp|P40590|RL34_PEA 60S ribosomal protein L34 OS=Pisum sativum GN=RPL34 PE=2 SV=1
OsR498G0815231500.01	Chr8	+	3426170	3438752	128.594	542.143	-2.0758	2.43e-13	4.99e-11	CCA1	sp|P92973|CCA1_ARATH Protein CCA1 OS=Arabidopsis thaliana GN=CCA1 PE=1 SV=1
OsR498G0815236600.01	Chr8	-	3486758	3497572	2427.79	1562.38	0.6359	0.0028261	0.038184	NOG1	sp|Q6CM00|NOG1_KLULA Nucleolar GTP-binding protein 1 OS=Kluyveromyces lactis (strain ATCC 8585 / CBS 2359 / DSM 70799 / NBRC 1267 / NRRL Y-1140 / WM37) GN=NOG1 PE=3 SV=1
OsR498G0815239000.01	Chr8	-	3520197	3524403	1267.98	4025.15	-1.6665	5.68e-14	1.27e-11	LSD1	sp|Q0J7V9|LSD1_ORYSJ Protein LSD1 OS=Oryza sativa subsp. japonica GN=LSD1 PE=2 SV=1
OsR498G0815251700.01	Chr8	+	3717893	3721059	358.56	180.846	0.98745	0.0011502	0.018959	PCMP-E6	sp|P0C8Q5|PP336_ARATH Pentatricopeptide repeat-containing protein At4g22760 OS=Arabidopsis thaliana GN=PCMP-E6 PE=2 SV=1
OsR498G0815255900.01	Chr8	+	3765211	3769291	4111.36	6731.48	-0.71131	0.0013502	0.021451	SIGA	sp|O24629|SIGA_ARATH RNA polymerase sigma factor sigA OS=Arabidopsis thaliana GN=SIGA PE=1 SV=1
OsR498G0815268500.01	Chr8	+	3909263	3914390	694.956	1611.83	-1.2137	4.88e-06	0.00020134	ABCG14	sp|Q9C6W5|AB14G_ARATH ABC transporter G family member 14 OS=Arabidopsis thaliana GN=ABCG14 PE=2 SV=1
OsR498G0815298200.01	Chr8	-	4310699	4313418	287.258	817.08	-1.5081	2.21e-09	2.1e-07	HD5	sp|Q0J7P4|HD5_ORYSJ Nuclear transcription factor Y subunit B-11 OS=Oryza sativa subsp. japonica GN=HD5 PE=1 SV=1
OsR498G0815307700.01	Chr8	+	4511959	4521684	1151.71	688.292	0.74268	0.00092621	0.01589	vps18	sp|P59015|VPS18_DANRE Vacuolar protein sorting-associated protein 18 homolog OS=Danio rerio GN=vps18 PE=2 SV=2
OsR498G0815344800.01	Chr8	-	5179234	5181659	845.9	1442.27	-0.76979	0.00046631	0.0091737	cript	sp|Q567Z6|CRIPT_DANRE Cysteine-rich PDZ-binding protein OS=Danio rerio GN=cript PE=3 SV=1
OsR498G0815345200.01	Chr8	-	5188294	5195704	7519.16	4789.92	0.65057	0.0013912	0.021941	Os08g0191100	sp|Q6YZX6|ACOC_ORYSJ Putative aconitate hydratase, cytoplasmic OS=Oryza sativa subsp. japonica GN=Os08g0191100 PE=3 SV=1
OsR498G0815350700.01	Chr8	+	5278720	5280838	1294.88	2491.38	-0.94413	5.26e-05	0.0015295	GTE5	sp|Q8H1D7|GTE5_ARATH Transcription factor GTE5, chloroplastic OS=Arabidopsis thaliana GN=GTE5 PE=1 SV=1
OsR498G0815352500.01	Chr8	+	5295812	5300288	53.4232	221.338	-2.0507	1.15e-08	9.57e-07	SPS1	sp|Q653T6|SPS1_ORYSJ Solanesyl-diphosphate synthase 1, mitochondrial OS=Oryza sativa subsp. japonica GN=SPS1 PE=1 SV=1
OsR498G0815381500.01	Chr8	+	5725121	5728803	241.08	116.06	1.0546	0.0028142	0.038089	At1g56130	sp|C0LGH2|Y1561_ARATH Probable LRR receptor-like serine/threonine-protein kinase At1g56130 OS=Arabidopsis thaliana GN=At1g56130 PE=2 SV=2
OsR498G0815387900.01	Chr8	+	5929560	5937649	158.493	59.09	1.4234	0.0028596	0.038537	At1g56130	sp|C0LGH2|Y1561_ARATH Probable LRR receptor-like serine/threonine-protein kinase At1g56130 OS=Arabidopsis thaliana GN=At1g56130 PE=2 SV=2
OsR498G0815393700.01	Chr8	+	6083671	6086108	1161.87	2190.35	-0.91471	3.31e-05	0.0010401	ATX1	sp|Q94BT9|ATOX1_ARATH Copper transport protein ATX1 OS=Arabidopsis thaliana GN=ATX1 PE=1 SV=2
OsR498G0815426900.01	Chr8	+	6723258	6728685	2552.61	4079.11	-0.67628	0.0017244	0.026044	--	--
OsR498G0815464100.01	Chr8	+	7705118	7710247	165.006	715.359	-2.1161	5.54e-15	1.44e-12	At4g31140	sp|Q9M088|E135_ARATH Glucan endo-1,3-beta-glucosidase 5 OS=Arabidopsis thaliana GN=At4g31140 PE=1 SV=1
OsR498G0815465800.01	Chr8	-	7736910	7740306	212.48	391.324	-0.88103	0.0014925	0.023213	RTNLB23	sp|P0C941|RTNLU_ARATH Reticulon-like protein B23 OS=Arabidopsis thaliana GN=RTNLB23 PE=2 SV=1
OsR498G0815484200.01	Chr8	-	8058397	8058908	509.647	864.963	-0.76314	0.0013216	0.021092	--	--
OsR498G0815493900.01	Chr8	+	8208812	8213199	704.06	316.09	1.1554	5.16e-06	0.00021156	EXO70B1	sp|Q9FGH9|E70B1_ARATH Exocyst complex component EXO70B1 OS=Arabidopsis thaliana GN=EXO70B1 PE=1 SV=1
OsR498G0815502400.01	Chr8	-	8357890	8359040	147.239	338.862	-1.2025	7.62e-05	0.0020793	WRKY11	sp|Q9SV15|WRK11_ARATH Probable WRKY transcription factor 11 OS=Arabidopsis thaliana GN=WRKY11 PE=2 SV=2
OsR498G0815537100.01	Chr8	+	9112615	9117421	218.291	79.9663	1.4488	0.00061105	0.011491	Rf1	sp|Q76C99|RF1_ORYSI Protein Rf1, mitochondrial OS=Oryza sativa subsp. indica GN=Rf1 PE=2 SV=1
OsR498G0815539300.01	Chr8	+	9157232	9158427	119.055	614.72	-2.3683	7.43e-16	2.2e-13	COL5	sp|Q9FHH8|COL5_ARATH Zinc finger protein CONSTANS-LIKE 5 OS=Arabidopsis thaliana GN=COL5 PE=2 SV=2
OsR498G0815545200.01	Chr8	-	9236474	9244913	1311.03	3702.37	-1.4978	8.75e-12	1.38e-09	DLO2	sp|Q9ZSA7|DLO2_ARATH Protein DMR6-LIKE OXYGENASE 2 OS=Arabidopsis thaliana GN=DLO2 PE=2 SV=1
OsR498G0815559700.01	Chr8	+	9466700	9470717	813.804	1292.63	-0.66756	0.0028527	0.038462	GLUTRBP	sp|Q9LU39|GLUBP_ARATH Glutamyl-tRNA reductase-binding protein, chloroplastic OS=Arabidopsis thaliana GN=GLUTRBP PE=1 SV=1
OsR498G0815561600.01	Chr8	-	9517593	9518591	102.767	441.188	-2.102	2.26e-12	3.91e-10	--	--
OsR498G0815573000.01	Chr8	-	9804813	9807877	149.008	45.7058	1.7049	0.00028561	0.0061993	--	--
OsR498G0815581600.01	Chr8	-	10029975	10033351	448.057	1136.44	-1.3428	3.07e-08	2.25e-06	--	--
OsR498G0815593600.01	Chr8	-	10237338	10238370	194.854	58.6164	1.733	1.46e-06	7.01e-05	--	--
OsR498G0815597800.01	Chr8	-	10323678	10327567	1753.4	1035.08	0.76041	0.0005442	0.010399	--	--
OsR498G0815597900.01	Chr8	+	10329681	10332653	793.92	478.989	0.729	0.0028132	0.038089	--	--
OsR498G0815612400.01	Chr8	-	10580076	10580440	789.77	1459.26	-0.88574	0.0014083	0.0221	--	--
OsR498G0815615900.01	Chr8	+	10634273	10638357	12219.8	5195.28	1.234	6.57e-09	5.73e-07	PNSB1	sp|Q9S9N6|PNSB1_ARATH Photosynthetic NDH subunit of subcomplex B 1, chloroplastic OS=Arabidopsis thaliana GN=PNSB1 PE=2 SV=1
OsR498G0815617800.01	Chr8	-	10659426	10662560	46.2612	10.2138	2.1793	0.0031414	0.041403	At2g24230	sp|C0LGK9|Y2242_ARATH Probable LRR receptor-like serine/threonine-protein kinase At2g24230 OS=Arabidopsis thaliana GN=At2g24230 PE=2 SV=1
OsR498G0815620900.01	Chr8	+	10720768	10722978	102.75	947.119	-3.2044	2.73e-16	9.24e-14	CCR1	sp|Q9S9N9|CCR1_ARATH Cinnamoyl-CoA reductase 1 OS=Arabidopsis thaliana GN=CCR1 PE=1 SV=1
OsR498G0815627400.01	Chr8	-	10826098	10829131	1677.33	883.61	0.92468	2.64e-05	0.0008584	SDF2	sp|Q93ZE8|SDF2_ARATH Stromal cell-derived factor 2-like protein OS=Arabidopsis thaliana GN=SDF2 PE=1 SV=1
OsR498G0815671900.01	Chr8	+	11626833	11627544	1103.72	348.587	1.6628	2.78e-06	0.00012307	--	--
OsR498G0815689800.01	Chr8	-	12004988	12010133	1190.11	495.224	1.2649	5.21e-08	3.6e-06	HIP	sp|K7TQE3|HIP_MAIZE HSP-interacting protein OS=Zea mays GN=HIP PE=1 SV=1
OsR498G0815709500.01	Chr8	+	12448154	12460991	1965.99	1219.9	0.6885	0.0016125	0.024657	SPS4	sp|Q6ZHZ1|SPSA4_ORYSJ Probable sucrose-phosphate synthase 4 OS=Oryza sativa subsp. japonica GN=SPS4 PE=2 SV=1
OsR498G0815725100.01	Chr8	+	13069369	13073364	958.579	525.488	0.86724	0.00029694	0.0063959	--	--
OsR498G0815739300.01	Chr8	+	13513550	13523270	311.716	131.484	1.2453	0.0031976	0.041967	--	--
OsR498G0815763200.01	Chr8	-	14399654	14405787	536.569	901.048	-0.74784	0.0013461	0.02141	kynB	sp|Q2S2F5|KYNB_SALRD Kynurenine formamidase OS=Salinibacter ruber (strain DSM 13855 / M31) GN=kynB PE=3 SV=1
OsR498G0815765900.01	Chr8	+	14449281	14453359	948.277	1512.93	-0.67396	0.0039213	0.048803	IGPS	sp|P49572|TRPC_ARATH Indole-3-glycerol phosphate synthase, chloroplastic OS=Arabidopsis thaliana GN=IGPS PE=1 SV=2
OsR498G0815788300.01	Chr8	+	15149167	15154447	930.627	567.555	0.71344	0.0037429	0.047209	GAUT4	sp|Q93ZX7|GAUT4_ARATH Probable galacturonosyltransferase 4 OS=Arabidopsis thaliana GN=GAUT4 PE=2 SV=1
OsR498G0815800700.01	Chr8	+	15386203	15389909	60.4902	154.63	-1.354	0.00077646	0.013852	At3g47570	sp|C0LGP4|Y3475_ARATH Probable LRR receptor-like serine/threonine-protein kinase At3g47570 OS=Arabidopsis thaliana GN=At3g47570 PE=2 SV=1
OsR498G0815825400.01	Chr8	-	15896132	15899597	848.866	2343.36	-1.465	1.42e-10	1.79e-08	grpE	sp|Q3SW78|GRPE_NITWN Protein GrpE OS=Nitrobacter winogradskyi (strain ATCC 25391 / DSM 10237 / CIP 104748 / NCIMB 11846 / Nb-255) GN=grpE PE=3 SV=1
OsR498G0815845300.01	Chr8	+	16255359	16262272	5158.95	9911.64	-0.94205	8.42e-06	0.00032387	PPT2	sp|Q84QU8|PPT2_ORYSJ Phosphoenolpyruvate/phosphate translocator 2, chloroplastic OS=Oryza sativa subsp. japonica GN=PPT2 PE=2 SV=1
OsR498G0815877200.01	Chr8	-	16883985	16889509	17147.3	39030.6	-1.1866	1.72e-08	1.37e-06	BBD2	sp|Q6YZM6|BBD2_ORYSJ Bifunctional nuclease 2 OS=Oryza sativa subsp. japonica GN=BBD2 PE=2 SV=1
OsR498G0815877900.01	Chr8	+	16924427	16926656	120.114	379.582	-1.66	4.03e-08	2.88e-06	BZIP44	sp|C0Z2L5|BZP44_ARATH bZIP transcription factor 44 OS=Arabidopsis thaliana GN=BZIP44 PE=1 SV=1
OsR498G0815887400.01	Chr8	-	17152808	17156582	691.002	1392.34	-1.0107	2.46e-05	0.00081356	Os08g0360100	sp|Q6YYA3|CRS1_ORYSJ Chloroplastic group IIA intron splicing facilitator CRS1, chloroplastic OS=Oryza sativa subsp. japonica GN=Os08g0360100 PE=2 SV=1
OsR498G0815974800.01	Chr8	-	19410221	19415348	979.054	1700.33	-0.79635	0.00045312	0.0089517	DRB4	sp|Q6YW64|DRB4_ORYSJ Double-stranded RNA-binding protein 4 OS=Oryza sativa subsp. japonica GN=DRB4 PE=2 SV=1
OsR498G0815993800.01	Chr8	-	19798805	19804631	82.3832	27.493	1.5833	0.0036458	0.046295	--	--
OsR498G0816040000.01	Chr8	-	20551324	20556774	0.259894	17.8348	-6.1006	0.0005093	0.0098069	At5g64700	sp|Q9FGG3|WTR45_ARATH WAT1-related protein At5g64700 OS=Arabidopsis thaliana GN=At5g64700 PE=2 SV=1
OsR498G0816064500.01	Chr8	+	20964388	20967956	386.488	1589.21	-2.0398	3.42e-10	3.99e-08	TPP6	sp|Q6ZAL2|TPP6_ORYSJ Probable trehalose-phosphate phosphatase 6 OS=Oryza sativa subsp. japonica GN=TPP6 PE=2 SV=1
OsR498G0816070500.01	Chr8	+	21036532	21039053	358.183	794.075	-1.1486	3.46e-06	0.00014895	norA	sp|Q5HHX4|NORA_STAAC Quinolone resistance protein NorA OS=Staphylococcus aureus (strain COL) GN=norA PE=3 SV=1
OsR498G0816081300.01	Chr8	+	21192778	21193687	153.187	57.7754	1.4068	0.00073298	0.013244	--	--
OsR498G0816099700.01	Chr8	+	21527914	21528819	343.151	644.178	-0.90862	0.00049596	0.0096026	--	--
OsR498G0816110700.01	Chr8	+	21791311	21795491	6068.3	12562	-1.0497	0.00024666	0.0055111	RBCX1	sp|Q94AU9|RBCX1_ARATH Chaperonin-like RBCX protein 1, chloroplastic OS=Arabidopsis thaliana GN=RBCX1 PE=1 SV=1
OsR498G0816112000.01	Chr8	-	21817209	21819494	0.519789	44.8572	-6.4313	0.0039032	0.048599	IP5P9	sp|Q9SIS4|IP5P9_ARATH Type IV inositol polyphosphate 5-phosphatase 9 OS=Arabidopsis thaliana GN=IP5P9 PE=1 SV=1
OsR498G0816115300.01	Chr8	+	21894565	21900778	332.653	181.924	0.87068	0.0016309	0.024879	RL9	sp|Q0J235|ROLL9_ORYSJ Probable transcription factor RL9 OS=Oryza sativa subsp. japonica GN=RL9 PE=2 SV=2
OsR498G0816120800.01	Chr8	-	21988018	21991822	214.948	79.1423	1.4415	1.59e-05	0.00056355	--	--
OsR498G0816134200.01	Chr8	-	22160483	22163534	121.386	258.241	-1.0891	0.00059228	0.011168	Os04g0620700	sp|Q7XTT4|NUCL2_ORYSJ Nucleolin 2 OS=Oryza sativa subsp. japonica GN=Os04g0620700 PE=2 SV=2
OsR498G0816135200.01	Chr8	-	22170554	22173692	2132.03	4832.54	-1.1806	2.17e-08	1.67e-06	GF14C	sp|Q6ZKC0|14333_ORYSJ 14-3-3-like protein GF14-C OS=Oryza sativa subsp. japonica GN=GF14C PE=1 SV=1
OsR498G0816135800.01	Chr8	-	22178929	22183000	1742.66	3017.4	-0.79201	0.00022982	0.0051802	UVR8	sp|Q9FN03|UVR8_ARATH Ultraviolet-B receptor UVR8 OS=Arabidopsis thaliana GN=UVR8 PE=1 SV=1
OsR498G0816149300.01	Chr8	+	22374173	22380443	92.9115	29.7854	1.6413	0.00078984	0.01402	MYB34	sp|O64399|MYB34_ARATH Transcription factor MYB34 OS=Arabidopsis thaliana GN=MYB34 PE=1 SV=1
OsR498G0816151600.01	Chr8	-	22413259	22416156	275.861	1032.83	-1.9046	1.03e-06	5.11e-05	At3g47520	sp|Q9SN86|MDHP_ARATH Malate dehydrogenase, chloroplastic OS=Arabidopsis thaliana GN=At3g47520 PE=1 SV=1
OsR498G0816159000.01	Chr8	-	22521934	22523507	27341.3	155145	-2.5045	1.06e-17	4.41e-15	lhcA-P4	sp|Q9SQL2|CB24_PEA Chlorophyll a-b binding protein P4, chloroplastic OS=Pisum sativum GN=lhcA-P4 PE=1 SV=1
OsR498G0816174900.01	Chr8	+	22817842	22822955	1843.18	712.753	1.3707	3.43e-09	3.14e-07	GAPN	sp|Q8LK61|GAPN_WHEAT NADP-dependent glyceraldehyde-3-phosphate dehydrogenase OS=Triticum aestivum GN=GAPN PE=1 SV=2
OsR498G0816190600.01	Chr8	-	23006023	23010337	1331.81	2114.98	-0.66725	0.0017091	0.025867	At4g14342	sp|P58728|SF3BB_ARATH Uncharacterized protein At4g14342 OS=Arabidopsis thaliana GN=At4g14342 PE=3 SV=1
OsR498G0816196900.01	Chr8	+	23100797	23104803	342.965	81.2538	2.0776	4.24e-08	3.02e-06	TPS9	sp|Q9LRA7|TPS9_ARATH Probable alpha,alpha-trehalose-phosphate synthase [UDP-forming] 9 OS=Arabidopsis thaliana GN=TPS9 PE=2 SV=1
OsR498G0816223900.01	Chr8	+	23609285	23611396	175.592	1770.09	-3.3335	1.45e-39	4.53e-36	dnajc21	sp|Q6PGY5|DJC21_DANRE DnaJ homolog subfamily C member 21 OS=Danio rerio GN=dnajc21 PE=2 SV=1
OsR498G0816228700.01	Chr8	+	23656168	23667750	835.985	495.593	0.75432	0.0038431	0.048164	RBOHE	sp|O81211|RBOHE_ARATH Respiratory burst oxidase homolog protein E OS=Arabidopsis thaliana GN=RBOHE PE=2 SV=2
OsR498G0816259500.01	Chr8	+	24183974	24186205	2119.45	3775.59	-0.83301	0.00016719	0.0040332	EDA3	sp|O64750|EDA3_ARATH Protein EMBRYO SAC DEVELOPMENT ARREST 3, chloroplastic OS=Arabidopsis thaliana GN=EDA3 PE=1 SV=1
OsR498G0816262400.01	Chr8	-	24239627	24241406	179.306	397.43	-1.1483	5.51e-05	0.0015867	HOX27	sp|A2YW03|HOX27_ORYSI Homeobox-leucine zipper protein HOX27 OS=Oryza sativa subsp. indica GN=HOX27 PE=2 SV=2
OsR498G0816292400.01	Chr8	-	24785212	24790650	221.013	504.3	-1.1902	4.09e-05	0.0012402	CYP707A6	sp|Q09J78|ABAH2_ORYSI Abscisic acid 8&apos;-hydroxylase 2 OS=Oryza sativa subsp. indica GN=CYP707A6 PE=2 SV=1
OsR498G0816299400.01	Chr8	-	24879234	24880604	66.261	3.07519	4.4294	2.78e-08	2.08e-06	CXE2	sp|Q9SX78|CXE2_ARATH Probable carboxylesterase 2 OS=Arabidopsis thaliana GN=CXE2 PE=2 SV=1
OsR498G0816299500.01	Chr8	+	24886376	24887892	74.1579	21.588	1.7804	0.0025925	0.035864	HIDM	sp|Q5NUF4|HIDM_GLYEC 2-hydroxyisoflavanone dehydratase OS=Glycyrrhiza echinata GN=HIDM PE=1 SV=1
OsR498G0816303100.01	Chr8	+	24928459	24932888	94.6703	209.837	-1.1483	0.00077707	0.013854	rbtD	sp|P00335|RIDH_ENTAE Ribitol 2-dehydrogenase OS=Enterobacter aerogenes GN=rbtD PE=1 SV=1
OsR498G0816312000.01	Chr8	-	25074278	25076050	213.255	802.329	-1.9116	4.78e-06	0.00019772	PUMP5	sp|Q9SJY5|PUMP5_ARATH Mitochondrial uncoupling protein 5 OS=Arabidopsis thaliana GN=PUMP5 PE=2 SV=1
OsR498G0816314700.01	Chr8	+	25113455	25116528	178.491	56.9666	1.6477	2.06e-05	0.00070348	CYCD4-2	sp|Q4KYM5|CCD42_ORYSJ Cyclin-D4-2 OS=Oryza sativa subsp. japonica GN=CYCD4-2 PE=2 SV=2
OsR498G0816319500.01	Chr8	+	25178249	25183140	440.273	193.558	1.1856	0.0020015	0.029301	DTX27	sp|Q9FKQ1|DTX27_ARATH Protein DETOXIFICATION 27 OS=Arabidopsis thaliana GN=DTX27 PE=2 SV=1
OsR498G0816320000.01	Chr8	-	25189231	25192866	189.084	608.393	-1.686	2.2e-06	0.00010044	DLO2	sp|Q9ZSA7|DLO2_ARATH Protein DMR6-LIKE OXYGENASE 2 OS=Arabidopsis thaliana GN=DLO2 PE=2 SV=1
OsR498G0816321900.01	Chr8	+	25215901	25218303	4994.57	7857.79	-0.65376	0.0018541	0.02756	GF14A	sp|Q84J55|14331_ORYSJ 14-3-3-like protein GF14-A OS=Oryza sativa subsp. japonica GN=GF14A PE=2 SV=1
OsR498G0816325400.01	Chr8	-	25269049	25271054	2546.81	1570.08	0.69785	0.0033604	0.043615	HOX20	sp|Q6Z248|HOX20_ORYSJ Homeobox-leucine zipper protein HOX20 OS=Oryza sativa subsp. japonica GN=HOX20 PE=2 SV=1
OsR498G0816327300.01	Chr8	+	25299733	25310118	1984.07	1195.42	0.73095	0.0025985	0.03593	Letm1	sp|P91927|A60DA_DROME LETM1 and EF-hand domain-containing protein anon-60Da, mitochondrial OS=Drosophila melanogaster GN=Letm1 PE=2 SV=2
OsR498G0816331600.01	Chr8	-	25336773	25341817	6254.52	11640.7	-0.89621	0.00050023	0.0096588	CP33	sp|Q39061|CP33_ARATH RNA-binding protein CP33, chloroplastic OS=Arabidopsis thaliana GN=CP33 PE=2 SV=1
OsR498G0816336400.01	Chr8	-	25392500	25399913	253.376	128.51	0.9794	0.002542	0.035289	Nsun2	sp|Q1HFZ0|NSUN2_MOUSE tRNA (cytosine(34)-C(5))-methyltransferase OS=Mus musculus GN=Nsun2 PE=1 SV=2
OsR498G0816362900.01	Chr8	+	25726918	25727954	413.85	786.881	-0.92704	0.00051527	0.0098813	--	sp|P27807|H2B1_WHEAT Histone H2B.1 OS=Triticum aestivum PE=1 SV=3
OsR498G0816368200.01	Chr8	-	25801641	25802633	32.2669	104.246	-1.6919	0.0034693	0.044679	XERICO	sp|Q9SI09|XERIC_ARATH Probable E3 ubiquitin-protein ligase XERICO OS=Arabidopsis thaliana GN=XERICO PE=1 SV=1
OsR498G0816382800.01	Chr8	-	25957837	25959008	1.28054	44.1582	-5.1079	0.00076307	0.013666	--	--
OsR498G0816388500.01	Chr8	+	26026453	26031833	244.544	1439.59	-2.5575	5.28e-23	4.13e-20	SFH6	sp|F4JVA6|SFH6_ARATH Phosphatidylinositol/phosphatidylcholine transfer protein SFH6 OS=Arabidopsis thaliana GN=SFH6 PE=2 SV=1
OsR498G0816408800.01	Chr8	-	26280207	26282465	284.964	43.3559	2.7165	1.8e-05	0.00062498	FLA7	sp|Q9SJ81|FLA7_ARATH Fasciclin-like arabinogalactan protein 7 OS=Arabidopsis thaliana GN=FLA7 PE=1 SV=1
OsR498G0816414100.01	Chr8	+	26327980	26334201	2666.28	1713.13	0.6382	0.0023064	0.032843	GDPDL3	sp|Q9SZ11|GPDL3_ARATH Glycerophosphodiester phosphodiesterase GDPDL3 OS=Arabidopsis thaliana GN=GDPDL3 PE=1 SV=3
OsR498G0816415100.01	Chr8	+	26344960	26348385	133.531	12319.7	-6.5277	1.65e-21	1.03e-18	TDT	sp|Q8LG88|TDT_ARATH Tonoplast dicarboxylate transporter OS=Arabidopsis thaliana GN=TDT PE=2 SV=2
OsR498G0816438400.01	Chr8	-	26651571	26657160	2801.9	7218.25	-1.3652	1.13e-08	9.47e-07	JMJ30	sp|Q8RWR1|JMJ30_ARATH Lysine-specific demethylase JMJ30 OS=Arabidopsis thaliana GN=JMJ30 PE=1 SV=1
OsR498G0816438900.01	Chr8	+	26661290	26664642	667.138	1253.87	-0.91033	0.00011022	0.0028521	tsr2	sp|Q3KPN2|TSR2_XENLA Pre-rRNA-processing protein TSR2 homolog OS=Xenopus laevis GN=tsr2 PE=2 SV=2
OsR498G0816439800.01	Chr8	-	26671081	26676289	398.801	1080.53	-1.438	0.0013497	0.021451	CM-LOX1	sp|P38419|LOXC1_ORYSJ Lipoxygenase 7, chloroplastic OS=Oryza sativa subsp. japonica GN=CM-LOX1 PE=2 SV=2
OsR498G0816453100.01	Chr8	+	26881436	26884123	2206.88	9444.86	-2.0975	1.51e-13	3.19e-11	PPD3	sp|Q9S720|PPD3_ARATH PsbP domain-containing protein 3, chloroplastic OS=Arabidopsis thaliana GN=PPD3 PE=1 SV=2
OsR498G0816457300.01	Chr8	+	26928535	26934609	911.589	517.301	0.81738	0.00096662	0.016488	BIP131	sp|Q6ZBF6|BP131_ORYSJ Proton pump-interactor BIP131 OS=Oryza sativa subsp. japonica GN=BIP131 PE=1 SV=1
OsR498G0816467000.01	Chr8	-	27088541	27091595	1126.9	2139.55	-0.92495	4.01e-05	0.0012197	--	--
OsR498G0816481400.01	Chr8	-	27297051	27304977	1089.62	441.711	1.3027	4.77e-08	3.36e-06	ISA1	sp|O04196|ISOA1_ARATH Isoamylase 1, chloroplastic OS=Arabidopsis thaliana GN=ISA1 PE=1 SV=1
OsR498G0816482400.01	Chr8	-	27318794	27321953	3.29781	98.1704	-4.8957	7.31e-08	4.84e-06	At4g31250	sp|C0LGR9|Y4312_ARATH Probable LRR receptor-like serine/threonine-protein kinase At4g31250 OS=Arabidopsis thaliana GN=At4g31250 PE=2 SV=1
OsR498G0816482800.01	Chr8	-	27322336	27324071	181.25	732.51	-2.0149	0.0034533	0.044555	--	--
OsR498G0816484000.01	Chr8	-	27341915	27352666	580.622	320.669	0.85651	0.0019077	0.028253	RPA1A	sp|Q6YZ49|RFA1A_ORYSJ Replication protein A 70 kDa DNA-binding subunit A OS=Oryza sativa subsp. japonica GN=RPA1A PE=1 SV=1
OsR498G0816517100.01	Chr8	+	27834594	27844007	127.798	549.398	-2.104	2.55e-05	0.00083923	PAP27	sp|Q5MAU8|PPA27_ARATH Probable inactive purple acid phosphatase 27 OS=Arabidopsis thaliana GN=PAP27 PE=2 SV=1
OsR498G0816524700.01	Chr8	+	27987438	27991832	3583.05	5987.01	-0.74065	0.00065286	0.012092	ACR4	sp|Q8LJW3|ACR4_ARATH ACT domain-containing protein ACR4 OS=Arabidopsis thaliana GN=ACR4 PE=2 SV=1
OsR498G0816530800.01	Chr8	-	28056780	28058271	231.405	406.742	-0.8137	0.0030795	0.04072	TIM8	sp|Q9XGY4|TIM8_ARATH Mitochondrial import inner membrane translocase subunit TIM8 OS=Arabidopsis thaliana GN=TIM8 PE=1 SV=1
OsR498G0816531500.01	Chr8	+	28073945	28077473	5178.09	7803.77	-0.59175	0.003791	0.047687	NAC083	sp|Q9FY93|NAC83_ARATH NAC domain-containing protein 83 OS=Arabidopsis thaliana GN=NAC083 PE=1 SV=1
OsR498G0816542900.01	Chr8	+	28236759	28240167	5195.79	7994.03	-0.62158	0.0027805	0.037779	--	--
OsR498G0816543200.01	Chr8	-	28240673	28246683	19.0549	0.901356	4.4019	0.0015749	0.024294	RBR1	sp|Q84QM3|RBR1_ORYSJ Retinoblastoma-related protein 1 OS=Oryza sativa subsp. japonica GN=RBR1 PE=2 SV=1
OsR498G0816548900.01	Chr8	+	28377054	28385014	603.328	191.655	1.6544	0.00030098	0.0064631	RPM1	sp|Q39214|RPM1_ARATH Disease resistance protein RPM1 OS=Arabidopsis thaliana GN=RPM1 PE=1 SV=1
OsR498G0816552900.01	Chr8	+	28468156	28471110	3091.09	4941.01	-0.67669	0.002967	0.039604	FKBP16-3	sp|O22870|FK163_ARATH Peptidyl-prolyl cis-trans isomerase FKBP16-3, chloroplastic OS=Arabidopsis thaliana GN=FKBP16-3 PE=1 SV=2
OsR498G0816567100.01	Chr8	+	28728347	28730292	1836.04	3647.87	-0.99046	0.00062332	0.011672	--	--
OsR498G0816570400.01	Chr8	-	28773911	28776967	1707.35	2729.27	-0.67675	0.0019174	0.02835	RBL2	sp|Q9CAN1|RBL2_ARATH RHOMBOID-like protein 2 OS=Arabidopsis thaliana GN=RBL2 PE=1 SV=1
OsR498G0816572600.01	Chr8	-	28818556	28820892	468.909	2237.61	-2.2546	9.89e-06	0.00037415	CYP78A6	sp|Q9ZNR0|C78A6_ARATH Cytochrome P450 78A6 OS=Arabidopsis thaliana GN=CYP78A6 PE=2 SV=1
OsR498G0816576400.01	Chr8	-	28885171	28887990	522.785	1382.97	-1.4035	0.0025684	0.035601	CYP76C1	sp|O64636|C76C1_ARATH Cytochrome P450 76C1 OS=Arabidopsis thaliana GN=CYP76C1 PE=2 SV=1
OsR498G0816576500.01	Chr8	+	28885889	28887962	88.3112	645.102	-2.8689	2.93e-13	5.9e-11	CYP76C4	sp|O64635|C76C4_ARATH Cytochrome P450 76C4 OS=Arabidopsis thaliana GN=CYP76C4 PE=3 SV=1
OsR498G0816581200.01	Chr8	-	28947550	28948832	3481.23	1679.28	1.0518	4.44e-06	0.00018417	--	sp|P20025|MYB38_MAIZE Myb-related protein Zm38 OS=Zea mays PE=2 SV=1
OsR498G0816594900.01	Chr8	+	29204304	29207378	105.512	27.6458	1.9323	0.00014225	0.0035375	TMN10	sp|Q8RWW1|TMN10_ARATH Transmembrane 9 superfamily member 10 OS=Arabidopsis thaliana GN=TMN10 PE=2 SV=1
OsR498G0816598500.01	Chr8	+	29271197	29273009	663.942	1128.21	-0.76491	0.00070923	0.012898	At3g62790	sp|Q9LZI6|NDS5B_ARATH NADH dehydrogenase [ubiquinone] iron-sulfur protein 5-B OS=Arabidopsis thaliana GN=At3g62790 PE=3 SV=1
OsR498G0816603500.01	Chr8	+	29357335	29360312	970.906	4126.16	-2.0874	0.00030476	0.0065295	--	--
OsR498G0816619400.01	Chr8	-	29560858	29562930	3403.42	9124.48	-1.4228	5.44e-11	7.4e-09	--	--
OsR498G0916692600.01	Chr9	-	1212192	1217662	2488.18	7261.46	-1.5452	1.56e-08	1.25e-06	CBSX1	sp|O23193|CBSX1_ARATH CBS domain-containing protein CBSX1, chloroplastic OS=Arabidopsis thaliana GN=CBSX1 PE=1 SV=2
OsR498G0916722500.01	Chr9	+	1927582	1934467	1596.77	2944.33	-0.88279	6.58e-05	0.0018446	CRCK3	sp|Q9ASQ5|CRCK3_ARATH Calmodulin-binding receptor-like cytoplasmic kinase 3 OS=Arabidopsis thaliana GN=CRCK3 PE=2 SV=1
OsR498G0916740800.01	Chr9	-	2373060	2378784	3514.65	5643.58	-0.68323	0.0013864	0.02189	--	--
OsR498G0916743100.01	Chr9	+	2482760	2486476	447.406	212.381	1.0749	0.00014451	0.0035687	--	--
OsR498G0916837100.01	Chr9	+	4610986	4614531	694.82	1513.71	-1.1234	4.08e-06	0.00017158	CAR11	sp|Q9FIK8|CAR11_ARATH Protein C2-DOMAIN ABA-RELATED 11 OS=Arabidopsis thaliana GN=CAR11 PE=1 SV=1
OsR498G0916876400.01	Chr9	-	5644576	5653792	135.527	56.0362	1.2742	0.0016599	0.02526	At2g32630	sp|Q8S8P6|PP180_ARATH Pentatricopeptide repeat-containing protein At2g32630 OS=Arabidopsis thaliana GN=At2g32630 PE=3 SV=1
OsR498G0916878900.01	Chr9	+	5690474	5692512	130.04	25.9262	2.3265	3.19e-05	0.001007	LECRK41	sp|O80939|LRK41_ARATH L-type lectin-domain containing receptor kinase IV.1 OS=Arabidopsis thaliana GN=LECRK41 PE=2 SV=1
OsR498G0916897000.01	Chr9	-	6279546	6281784	51.2501	1003.27	-4.291	0.0017662	0.026532	CYP71D55	sp|A6YIH8|C7D55_HYOMU Premnaspirodiene oxygenase OS=Hyoscyamus muticus GN=CYP71D55 PE=1 SV=1
OsR498G0916906700.01	Chr9	+	6497139	6501386	1833.64	5434.9	-1.5675	4.54e-13	8.76e-11	STR9	sp|O48529|STR9_ARATH Rhodanese-like domain-containing protein 9, chloroplastic OS=Arabidopsis thaliana GN=STR9 PE=2 SV=1
OsR498G0916942000.01	Chr9	-	7236320	7238218	29.0841	891.079	-4.9372	3.76e-09	3.39e-07	ERF073	sp|Q8H0T5|ERF73_ARATH Ethylene-responsive transcription factor ERF073 OS=Arabidopsis thaliana GN=ERF073 PE=2 SV=1
OsR498G0916944400.01	Chr9	-	7252836	7254437	674.368	9225.61	-3.774	6.07e-58	1.71e-53	ERF112	sp|P93007|EF112_ARATH Ethylene-responsive transcription factor ERF112 OS=Arabidopsis thaliana GN=ERF112 PE=2 SV=1
OsR498G0916948000.01	Chr9	-	7282931	7287314	753.562	1232.86	-0.71021	0.00218	0.031344	--	--
OsR498G0916986100.01	Chr9	+	7660797	7661602	12.3872	0	Inf	0.0036842	0.046678	--	--
OsR498G0917011700.01	Chr9	+	8041796	8044795	467.007	971.245	-1.0564	1.27e-05	0.00046702	--	sp|P22686|CB2_CHLMO Chlorophyll a-b binding protein of LHCII type I, chloroplastic OS=Chlamydomonas moewusii PE=2 SV=1
OsR498G0917015400.01	Chr9	-	8097637	8102179	346.556	124.584	1.476	2.48e-06	0.00011114	AGPS	sp|P15280|GLGS_ORYSJ Glucose-1-phosphate adenylyltransferase small subunit, chloroplastic/amyloplastic OS=Oryza sativa subsp. japonica GN=AGPS PE=2 SV=4
OsR498G0917041300.01	Chr9	+	8944426	8946773	363.028	697.213	-0.94152	0.00021886	0.0049809	At3g47200	sp|Q9SD53|Y3720_ARATH UPF0481 protein At3g47200 OS=Arabidopsis thaliana GN=At3g47200 PE=2 SV=1
OsR498G0917060400.01	Chr9	-	9259462	9266317	1376.11	2496.37	-0.85924	0.0012731	0.020481	LPP2	sp|Q9XI60|LPP2_ARATH Lipid phosphate phosphatase 2 OS=Arabidopsis thaliana GN=LPP2 PE=2 SV=1
OsR498G0917071400.01	Chr9	-	9466358	9473739	0.519789	39.4904	-6.2474	6e-07	3.16e-05	RPS2	sp|Q42484|RPS2_ARATH Disease resistance protein RPS2 OS=Arabidopsis thaliana GN=RPS2 PE=1 SV=1
OsR498G0917088300.01	Chr9	+	9765925	9774284	864.367	1739.49	-1.009	8.88e-06	0.00034024	DCL2B	sp|Q69LX2|DCL2B_ORYSJ Endoribonuclease Dicer homolog 2b OS=Oryza sativa subsp. japonica GN=DCL2B PE=2 SV=2
OsR498G0917162400.01	Chr9	-	10834586	10839399	192.43	49.5068	1.9586	0.003956	0.049126	PCMP-H24	sp|Q9SY02|PP301_ARATH Pentatricopeptide repeat-containing protein At4g02750 OS=Arabidopsis thaliana GN=PCMP-H24 PE=3 SV=1
OsR498G0917162500.01	Chr9	+	10841221	10844080	549.631	2388.77	-2.1197	1.58e-08	1.27e-06	FOLD1	sp|A2RVV7|FOLD1_ARATH Bifunctional protein FolD 1, mitochondrial OS=Arabidopsis thaliana GN=FOLD1 PE=2 SV=1
OsR498G0917182100.01	Chr9	+	11365571	11367829	343.056	584.531	-0.76884	0.0025208	0.035062	WRKY53	sp|Q9SUP6|WRK53_ARATH Probable WRKY transcription factor 53 OS=Arabidopsis thaliana GN=WRKY53 PE=1 SV=1
OsR498G0917202900.01	Chr9	+	11836501	11841831	799.641	2189.11	-1.4529	4.77e-10	5.46e-08	--	--
OsR498G0917206700.01	Chr9	+	11928982	11930462	1248.92	117538	-6.5563	3.35e-45	1.89e-41	CAB1R	sp|P12330|CB21_ORYSJ Chlorophyll a-b binding protein 1, chloroplastic OS=Oryza sativa subsp. japonica GN=CAB1R PE=2 SV=2
OsR498G0917207600.01	Chr9	-	11932826	11936446	208.608	441.211	-1.0807	8.53e-05	0.0022913	Wwox	sp|Q91WL8|WWOX_MOUSE WW domain-containing oxidoreductase OS=Mus musculus GN=Wwox PE=1 SV=1
OsR498G0917208000.01	Chr9	-	11939766	11946121	804.59	487.399	0.72315	0.0029094	0.039039	--	--
OsR498G0917227800.01	Chr9	-	12530452	12539678	12.3046	255.785	-4.3777	9.63e-25	9.35e-22	At1g51810	sp|Q9FZB8|Y5181_ARATH Probable LRR receptor-like serine/threonine-protein kinase At1g51810 OS=Arabidopsis thaliana GN=At1g51810 PE=2 SV=1
OsR498G0917236300.01	Chr9	+	12692348	12701721	146.44	47.3845	1.6278	0.00016368	0.0039723	SIRK	sp|O64483|SIRK_ARATH Senescence-induced receptor-like serine/threonine-protein kinase OS=Arabidopsis thaliana GN=SIRK PE=2 SV=1
OsR498G0917242800.01	Chr9	-	12931421	12934919	849.059	2188.94	-1.3663	3.32e-09	3.05e-07	PRMT1	sp|Q0J2C6|ANM1_ORYSJ Probable protein arginine N-methyltransferase 1 OS=Oryza sativa subsp. japonica GN=PRMT1 PE=2 SV=1
OsR498G0917247300.01	Chr9	+	13077557	13082236	2890.32	4545.47	-0.6532	0.0015732	0.024281	ICS2	sp|Q9M9V6|ICS2_ARATH Isochorismate synthase 2, chloroplastic OS=Arabidopsis thaliana GN=ICS2 PE=2 SV=2
OsR498G0917255100.01	Chr9	+	13224136	13225403	21.1959	66.5486	-1.6506	0.0037107	0.046928	--	--
OsR498G0917279400.01	Chr9	-	13534347	13535855	1.15315	79.9339	-6.1152	6.67e-05	0.0018618	--	--
OsR498G0917302000.01	Chr9	-	13919244	13925077	1674.23	636.273	1.3958	0.0031119	0.041093	TPS9	sp|Q9LRA7|TPS9_ARATH Probable alpha,alpha-trehalose-phosphate synthase [UDP-forming] 9 OS=Arabidopsis thaliana GN=TPS9 PE=2 SV=1
OsR498G0917314300.01	Chr9	+	14115861	14118501	727.752	1185.04	-0.70341	0.0022119	0.031689	CPP1	sp|Q9FN50|CPP1_ARATH Protein CHAPERONE-LIKE PROTEIN OF POR1, chloroplastic OS=Arabidopsis thaliana GN=CPP1 PE=1 SV=1
OsR498G0917343200.01	Chr9	-	14528367	14531952	286.004	510.835	-0.83682	0.0029893	0.03979	--	--
OsR498G0917377700.01	Chr9	+	15084024	15088836	5153.78	13469.1	-1.386	5.33e-11	7.28e-09	At1g05030	sp|Q0WVE9|PLST1_ARATH Probable plastidic glucose transporter 1 OS=Arabidopsis thaliana GN=At1g05030 PE=2 SV=2
OsR498G0917379500.01	Chr9	+	15127004	15133224	1184.29	2180.38	-0.88055	5.43e-05	0.0015672	ANN5	sp|Q9C9X3|ANXD5_ARATH Annexin D5 OS=Arabidopsis thaliana GN=ANN5 PE=2 SV=2
OsR498G0917407400.01	Chr9	-	15442289	15444316	119.198	429.353	-1.8488	0.0013938	0.02197	--	--
OsR498G0917412600.01	Chr9	-	15527288	15535890	390.425	700.141	-0.8426	0.0013636	0.021615	FAB1B	sp|Q9LUM0|FAB1B_ARATH 1-phosphatidylinositol-3-phosphate 5-kinase FAB1B OS=Arabidopsis thaliana GN=FAB1B PE=2 SV=1
OsR498G0917436200.01	Chr9	-	15905526	15908178	3728.4	6455.69	-0.79201	0.00023911	0.0053637	pin4	sp|Q6P4K8|PIN4_XENTR Peptidyl-prolyl cis-trans isomerase NIMA-interacting 4 OS=Xenopus tropicalis GN=pin4 PE=2 SV=1
OsR498G0917441800.01	Chr9	-	15978367	15983745	227.542	85.1059	1.4188	0.00044811	0.0088714	PCMP-E69	sp|Q9CA56|PP121_ARATH Pentatricopeptide repeat-containing protein At1g74600, chloroplastic OS=Arabidopsis thaliana GN=PCMP-E69 PE=3 SV=1
OsR498G0917442200.01	Chr9	-	15984754	15986843	1240.74	2771.99	-1.1597	1.09e-07	6.97e-06	RPL34	sp|P41098|RL34_TOBAC 60S ribosomal protein L34 OS=Nicotiana tabacum GN=RPL34 PE=2 SV=1
OsR498G0917477200.01	Chr9	-	16568119	16572590	3513.2	6192.51	-0.81774	7.83e-05	0.0021288	PHT1	sp|Q5SMM8|PHT1_ORYSJ Putrescine hydroxycinnamoyltransferase 1 OS=Oryza sativa subsp. japonica GN=PHT1 PE=2 SV=1
OsR498G0917478800.01	Chr9	-	16604078	16605792	384.93	670.593	-0.80084	0.0017004	0.025758	--	--
OsR498G0917480300.01	Chr9	+	16638668	16640737	258.471	136.116	0.92517	0.0027557	0.037605	At2g24130	sp|Q9ZUI0|Y2241_ARATH Putative leucine-rich repeat receptor-like serine/threonine-protein kinase At2g24130 OS=Arabidopsis thaliana GN=At2g24130 PE=3 SV=1
OsR498G0917482100.01	Chr9	+	16662382	16665011	147.011	59.3321	1.309	0.00082235	0.014406	At5g10770	sp|Q8S9J6|ASPA_ARATH Aspartyl protease family protein At5g10770 OS=Arabidopsis thaliana GN=At5g10770 PE=2 SV=1
OsR498G0917483900.01	Chr9	+	16699529	16702303	88.4804	1353.39	-3.9351	3.39e-14	7.95e-12	GGP3	sp|Q9M0A5|GGP3_ARATH Gamma-glutamyl peptidase 3 OS=Arabidopsis thaliana GN=GGP3 PE=2 SV=1
OsR498G0917485100.01	Chr9	+	16718736	16724477	524.978	240.791	1.1245	4.42e-05	0.0013225	DDB_G0275467	sp|Q75K12|NT5D_DICDI 5&apos;-nucleotidase domain-containing protein DDB_G0275467 OS=Dictyostelium discoideum GN=DDB_G0275467 PE=3 SV=1
OsR498G0917490000.01	Chr9	-	16799954	16804029	8.63001	51.6993	-2.5827	0.00011122	0.0028718	At4g30420	sp|Q9M0B8|WTR37_ARATH WAT1-related protein At4g30420 OS=Arabidopsis thaliana GN=At4g30420 PE=3 SV=1
OsR498G0917508700.01	Chr9	+	17158193	17163109	201.152	93.599	1.1037	0.00084758	0.014793	GLR2.9	sp|O81078|GLR29_ARATH Glutamate receptor 2.9 OS=Arabidopsis thaliana GN=GLR2.9 PE=2 SV=1
OsR498G0917513200.01	Chr9	-	17221425	17222244	8.68316	54.932	-2.6614	0.00026769	0.0058874	ZFP2	sp|Q39261|ZFP2_ARATH Zinc finger protein 2 OS=Arabidopsis thaliana GN=ZFP2 PE=1 SV=1
OsR498G0917520500.01	Chr9	+	17338429	17342414	3383.1	9999.17	-1.5635	5.9e-14	1.31e-11	EREBP1	sp|Q6K7E6|ERF1_ORYSJ Ethylene-responsive transcription factor 1 OS=Oryza sativa subsp. japonica GN=EREBP1 PE=1 SV=1
OsR498G0917527500.01	Chr9	+	17464912	17476348	1492.32	609.955	1.2908	0.00026619	0.0058637	EMB8	sp|Q40863|EMB8_PICGL Embryogenesis-associated protein EMB8 OS=Picea glauca GN=EMB8 PE=2 SV=1
OsR498G0917527700.01	Chr9	+	17476733	17481994	825.152	492.867	0.74346	0.0014767	0.023031	--	--
OsR498G0917531100.01	Chr9	+	17531593	17533442	13509.9	6562.71	1.0417	0.0019106	0.028279	At1g56220	sp|Q8LD26|DRMH3_ARATH Dormancy-associated protein homolog 3 OS=Arabidopsis thaliana GN=At1g56220 PE=1 SV=1
OsR498G0917532300.01	Chr9	+	17557653	17568563	360.143	146.339	1.2993	0.00047519	0.0093224	RBOHE	sp|O81211|RBOHE_ARATH Respiratory burst oxidase homolog protein E OS=Arabidopsis thaliana GN=RBOHE PE=2 SV=2
OsR498G0917533900.01	Chr9	+	17591616	17596166	619.053	1204.92	-0.96081	5.21e-05	0.0015185	EMB1187	sp|O81024|EKI_ARATH Probable ethanolamine kinase OS=Arabidopsis thaliana GN=EMB1187 PE=2 SV=1
OsR498G0917537200.01	Chr9	-	17638207	17640172	63.2467	350.042	-2.4685	6.62e-08	4.45e-06	TIFY10C	sp|A2Z1N3|TI10C_ORYSI Protein TIFY 10c OS=Oryza sativa subsp. indica GN=TIFY10C PE=3 SV=1
OsR498G0917547800.01	Chr9	-	17791139	17794073	27.7297	140.359	-2.3396	7.77e-06	0.00030579	RIPK	sp|Q9ZUF4|RIPK_ARATH Serine/threonine-protein kinase RIPK OS=Arabidopsis thaliana GN=RIPK PE=1 SV=1
OsR498G0917550300.01	Chr9	+	17807672	17812301	18151.8	34206.8	-0.91417	1.46e-05	0.00052755	Os09g0442300	sp|P25778|ORYC_ORYSJ Oryzain gamma chain OS=Oryza sativa subsp. japonica GN=Os09g0442300 PE=2 SV=2
OsR498G0917550700.01	Chr9	+	17823376	17827036	520.942	867.05	-0.73499	0.0031414	0.041403	RSH3	sp|Q67UU0|RSH3_ORYSJ Probable GTP diphosphokinase RSH3, chloroplastic OS=Oryza sativa subsp. japonica GN=RSH3 PE=2 SV=1
OsR498G0917576100.01	Chr9	+	18222211	18225946	1196	1981.32	-0.72824	0.0010744	0.017939	--	--
OsR498G0917589100.01	Chr9	+	18395354	18400467	1780.84	1119.89	0.6692	0.0025239	0.035088	PDIL2-3	sp|Q67UF5|PDI23_ORYSJ Protein disulfide isomerase-like 2-3 OS=Oryza sativa subsp. japonica GN=PDIL2-3 PE=2 SV=1
OsR498G0917593400.01	Chr9	-	18464035	18466056	2.02237	36.3695	-4.1686	2.13e-05	0.000722	ANNAT8	sp|Q94CK4|ANXD8_ARATH Annexin D8 OS=Arabidopsis thaliana GN=ANNAT8 PE=2 SV=2
OsR498G0917596900.01	Chr9	+	18511223	18513804	812.323	1292.73	-0.6703	0.0036034	0.045924	RBL10	sp|F4ICF4|RBL10_ARATH RHOMBOID-like protein 10, chloroplastic OS=Arabidopsis thaliana GN=RBL10 PE=2 SV=1
OsR498G0917606700.01	Chr9	+	18627276	18631268	467.401	755.398	-0.69258	0.003459	0.044587	TRAB1	sp|Q6ZDF3|TRAB1_ORYSJ bZIP transcription factor TRAB1 OS=Oryza sativa subsp. japonica GN=TRAB1 PE=1 SV=1
OsR498G0917608000.01	Chr9	-	18639107	18640630	24.2251	85.8047	-1.8246	0.00039856	0.0080838	--	--
OsR498G0917615900.01	Chr9	+	18769310	18770238	2034.2	4955.99	-1.2847	1.24e-09	1.24e-07	--	--
OsR498G0917621300.01	Chr9	+	18846558	18848289	281.191	103.814	1.4375	5.88e-06	0.00023706	TCEA-B1	sp|R4X244|TCEB1_TULGE Tuliposide A-converting enzyme b1, amyloplastic OS=Tulipa gesneriana GN=TCEA-B1 PE=1 SV=1
OsR498G0917635400.01	Chr9	-	18996047	19000985	1230.24	2143.48	-0.80101	0.00080365	0.014202	BCA5	sp|Q94CE3|BCA5_ARATH Beta carbonic anhydrase 5, chloroplastic OS=Arabidopsis thaliana GN=BCA5 PE=2 SV=1
OsR498G0917649000.01	Chr9	-	19225128	19232096	695.954	1648.69	-1.2443	4.79e-08	3.36e-06	PUP3	sp|Q9FZ95|PUP3_ARATH Purine permease 3 OS=Arabidopsis thaliana GN=PUP3 PE=2 SV=1
OsR498G0917656000.01	Chr9	-	19330463	19341808	729.935	376.632	0.95461	0.00017614	0.0042059	ISA3	sp|Q9M0S5|ISOA3_ARATH Isoamylase 3, chloroplastic OS=Arabidopsis thaliana GN=ISA3 PE=1 SV=2
OsR498G0917656700.01	Chr9	+	19354997	19358896	512.477	1165.63	-1.1856	1.32e-06	6.42e-05	DIT2-1	sp|Q9FMF7|DIT21_ARATH Dicarboxylate transporter 2.1, chloroplastic OS=Arabidopsis thaliana GN=DIT2-1 PE=1 SV=1
OsR498G0917658500.01	Chr9	+	19376309	19378187	1870.84	3179.7	-0.76521	0.0018087	0.027008	HOX4	sp|Q6K498|HOX4_ORYSJ Homeobox-leucine zipper protein HOX4 OS=Oryza sativa subsp. japonica GN=HOX4 PE=1 SV=1
OsR498G0917660200.01	Chr9	-	19404411	19407557	2890.31	5926.22	-1.0359	0.00027529	0.0060359	PER17	sp|Q9SJZ2|PER17_ARATH Peroxidase 17 OS=Arabidopsis thaliana GN=PER17 PE=2 SV=1
OsR498G0917661600.01	Chr9	-	19441030	19444938	866.156	433.472	0.99869	5.38e-05	0.0015585	WAK5	sp|Q9LMN7|WAK5_ARATH Wall-associated receptor kinase 5 OS=Arabidopsis thaliana GN=WAK5 PE=2 SV=1
OsR498G0917687600.01	Chr9	-	19829418	19830531	1065.83	521.888	1.0302	0.0032579	0.042599	XERICO	sp|Q9SI09|XERIC_ARATH Probable E3 ubiquitin-protein ligase XERICO OS=Arabidopsis thaliana GN=XERICO PE=1 SV=1
OsR498G0917692300.01	Chr9	+	19892066	19900792	49.2649	6.68061	2.8825	0.00010097	0.0026472	AIR3	sp|Q9ZSP5|AIR3_ARATH Subtilisin-like protease SBT5.3 OS=Arabidopsis thaliana GN=AIR3 PE=2 SV=1
OsR498G0917707100.01	Chr9	+	20087735	20088484	5.77446	71.9432	-3.6391	4.4e-08	3.12e-06	--	--
OsR498G0917711700.01	Chr9	+	20143425	20145779	675.123	227.253	1.5708	5.58e-06	0.00022671	--	--
OsR498G0917713300.01	Chr9	+	20186917	20189380	38.717	208.979	-2.4323	5.98e-07	3.16e-05	--	sp|Q9SEE4|PIRL_SOLLC Pirin-like protein OS=Solanum lycopersicum PE=2 SV=1
OsR498G0917714500.01	Chr9	+	20195077	20198007	16.2907	62.9341	-1.9498	0.00086784	0.015062	TDT	sp|Q8LG88|TDT_ARATH Tonoplast dicarboxylate transporter OS=Arabidopsis thaliana GN=TDT PE=2 SV=2
OsR498G0917717300.01	Chr9	+	20246497	20247644	273.033	1159.53	-2.0864	5.76e-06	0.00023259	SAP1	sp|A3C039|SAP1_ORYSJ Zinc finger A20 and AN1 domain-containing stress-associated protein 1 OS=Oryza sativa subsp. japonica GN=SAP1 PE=2 SV=2
OsR498G0917721500.01	Chr9	+	20327318	20330165	2125.42	4153.6	-0.96662	0.00016458	0.0039908	BHLH130	sp|Q66GR3|BH130_ARATH Transcription factor bHLH130 OS=Arabidopsis thaliana GN=BHLH130 PE=1 SV=1
OsR498G0917730800.01	Chr9	-	20494406	20497493	906.986	1700.33	-0.90666	0.00012641	0.0032002	--	--
OsR498G0917731800.01	Chr9	-	20505345	20509196	560.545	1085.16	-0.95301	5.84e-05	0.0016646	AHL10	sp|O22812|AHL10_ARATH AT-hook motif nuclear-localized protein 10 OS=Arabidopsis thaliana GN=AHL10 PE=1 SV=2
OsR498G0917732900.01	Chr9	+	20526060	20527862	4663.4	1985.7	1.2317	2.84e-06	0.00012525	U2AF35A	sp|Q9ZQW8|U2AFA_ORYSJ Splicing factor U2af small subunit A OS=Oryza sativa subsp. japonica GN=U2AF35A PE=2 SV=1
OsR498G0917733800.01	Chr9	-	20535195	20539107	128.659	42.0569	1.6131	0.00018405	0.0043577	CCR1	sp|Q6K9A2|CCR1_ORYSJ Cinnamoyl-CoA reductase 1 OS=Oryza sativa subsp. japonica GN=CCR1 PE=1 SV=1
OsR498G0917734800.01	Chr9	-	20552266	20555079	797.292	217.285	1.8755	3.57e-13	7.14e-11	CCR1	sp|Q6K9A2|CCR1_ORYSJ Cinnamoyl-CoA reductase 1 OS=Oryza sativa subsp. japonica GN=CCR1 PE=1 SV=1
OsR498G0917743900.01	Chr9	+	20742392	20746233	493.724	1344.23	-1.445	0.0035038	0.044999	At3g20240	sp|Q9LJX5|BRTL1_ARATH Probable mitochondrial adenine nucleotide transporter BTL1 OS=Arabidopsis thaliana GN=At3g20240 PE=2 SV=1
OsR498G0917747400.01	Chr9	-	20798606	20802137	0.779683	49.4048	-5.9856	8.44e-05	0.002269	At2g24580	sp|Q9SJA7|SOX_ARATH Probable sarcosine oxidase OS=Arabidopsis thaliana GN=At2g24580 PE=2 SV=1
OsR498G0917761900.01	Chr9	+	20994933	20997764	334.993	1645.21	-2.2961	1.1e-20	6.47e-18	At4g13010	sp|Q9SV68|QORH_ARATH Putative quinone-oxidoreductase homolog, chloroplastic OS=Arabidopsis thaliana GN=At4g13010 PE=1 SV=1
OsR498G0917779300.01	Chr9	+	21265689	21271979	2445.01	4128.36	-0.75573	0.00047698	0.0093403	Os09g0509200	sp|Q0J0H4|ODPB2_ORYSJ Pyruvate dehydrogenase E1 component subunit beta-2, mitochondrial OS=Oryza sativa subsp. japonica GN=Os09g0509200 PE=2 SV=1
OsR498G0917780800.01	Chr9	-	21296482	21299735	233.474	433.18	-0.8917	0.0010531	0.017668	COL14	sp|O22800|COL14_ARATH Zinc finger protein CONSTANS-LIKE 14 OS=Arabidopsis thaliana GN=COL14 PE=2 SV=2
OsR498G0917788200.01	Chr9	-	21414763	21418610	1049.32	1713.56	-0.70754	0.0016179	0.024727	BGLU32	sp|Q0J0G2|BGL32_ORYSJ Beta-glucosidase 32 OS=Oryza sativa subsp. japonica GN=BGLU32 PE=2 SV=2
OsR498G0917806500.01	Chr9	+	21860065	21864284	2185.85	1384.3	0.65904	0.0024113	0.033858	At5g02620	sp|Q6AWW5|Y5262_ARATH Ankyrin repeat-containing protein At5g02620 OS=Arabidopsis thaliana GN=At5g02620 PE=1 SV=1
OsR498G0917817800.01	Chr9	-	22029510	22030703	20.6747	99.1072	-2.2611	0.00022139	0.0050223	DREB1A	sp|A2Z389|DRE1A_ORYSI Dehydration-responsive element-binding protein 1A OS=Oryza sativa subsp. indica GN=DREB1A PE=3 SV=1
OsR498G0917836900.01	Chr9	+	22323626	22325933	1664.5	4226.72	-1.3444	1.8e-09	1.76e-07	CYP78A9	sp|Q9SLP1|C78A9_ARATH Cytochrome P450 78A9 OS=Arabidopsis thaliana GN=CYP78A9 PE=2 SV=1
OsR498G0917840500.01	Chr9	+	22375110	22376450	65.5913	174.328	-1.4102	0.00047923	0.009369	rhmA	sp|Q32DU2|RHMA_SHIDS 2-keto-3-deoxy-L-rhamnonate aldolase OS=Shigella dysenteriae serotype 1 (strain Sd197) GN=rhmA PE=3 SV=1
OsR498G0917840700.01	Chr9	+	22376601	22379631	6712.22	18337.3	-1.4499	9.23e-12	1.45e-09	At4g27700	sp|Q94A65|STR14_ARATH Rhodanese-like domain-containing protein 14, chloroplastic OS=Arabidopsis thaliana GN=At4g27700 PE=2 SV=1
OsR498G0917842100.01	Chr9	+	22394215	22395810	9.77443	135.838	-3.7967	1.47e-09	1.45e-07	CYP71D10	sp|O48923|C71DA_SOYBN Cytochrome P450 71D10 OS=Glycine max GN=CYP71D10 PE=2 SV=1
OsR498G0917842900.01	Chr9	+	22399235	22401090	1116.37	3395.36	-1.6048	3.58e-05	0.00111	CYP71A9	sp|O81970|C71A9_SOYBN Cytochrome P450 71A9 OS=Glycine max GN=CYP71A9 PE=2 SV=1
OsR498G0917850800.01	Chr9	-	22506200	22510871	1229.13	27103.4	-4.4628	3.52e-41	1.42e-37	PRR95	sp|Q689G6|PRR95_ORYSJ Two-component response regulator-like PRR95 OS=Oryza sativa subsp. japonica GN=PRR95 PE=2 SV=1
OsR498G0917852100.01	Chr9	+	22518608	22524571	1367.45	3592.35	-1.3934	1e-09	1.04e-07	PPH	sp|Q9FFZ1|PPH_ARATH Pheophytinase, chloroplastic OS=Arabidopsis thaliana GN=PPH PE=1 SV=1
OsR498G0917853100.01	Chr9	+	22563522	22566944	269.71	106.958	1.3344	3.16e-05	0.0010034	PAP29	sp|Q9FMK9|PPA29_ARATH Probable inactive purple acid phosphatase 29 OS=Arabidopsis thaliana GN=PAP29 PE=2 SV=1
OsR498G0917853400.01	Chr9	-	22566641	22573966	7200.52	13529.5	-0.90994	1.86e-05	0.00064169	Os09g0533400	sp|Q0J032|LONP2_ORYSJ Lon protease homolog 2, peroxisomal OS=Oryza sativa subsp. japonica GN=Os09g0533400 PE=2 SV=1
OsR498G0917871200.01	Chr9	-	22762881	22764931	743.844	3771.49	-2.3421	1.72e-07	1.03e-05	RNS3	sp|P42815|RNS3_ARATH Ribonuclease 3 OS=Arabidopsis thaliana GN=RNS3 PE=2 SV=1
OsR498G0917872200.01	Chr9	-	22772097	22774545	11.7436	167.281	-3.8323	2.13e-16	7.5e-14	RNS1	sp|P42813|RNS1_ARATH Ribonuclease 1 OS=Arabidopsis thaliana GN=RNS1 PE=1 SV=1
OsR498G0917875600.01	Chr9	-	22796546	22797970	440.426	1023.56	-1.2166	0.0013661	0.021642	MYB1	sp|P20026|MYB1_HORVU Myb-related protein Hv1 OS=Hordeum vulgare GN=MYB1 PE=2 SV=1
OsR498G0917884300.01	Chr9	+	22921522	22922941	21956.4	42325.2	-0.94688	0.001055	0.01768	PIP2-7	sp|Q651D5|PIP27_ORYSJ Probable aquaporin PIP2-7 OS=Oryza sativa subsp. japonica GN=PIP2-7 PE=2 SV=2
OsR498G0917897700.01	Chr9	+	23117783	23128962	580.469	237.419	1.2898	1.2e-06	5.9e-05	HMGB9	sp|Q9SGS2|HMGB9_ARATH High mobility group B protein 9 OS=Arabidopsis thaliana GN=HMGB9 PE=2 SV=1
OsR498G0917899000.01	Chr9	-	23136599	23138002	57.3547	160.277	-1.4826	0.0017364	0.026182	--	--
OsR498G0917911500.01	Chr9	+	23269447	23276941	206.819	45.6893	2.1784	0.00016294	0.0039578	--	--
OsR498G0917913000.01	Chr9	-	23298218	23301026	1191.5	4559.58	-1.9361	6.08e-18	2.67e-15	FMO1	sp|Q9LMA1|FMO1_ARATH Probable flavin-containing monooxygenase 1 OS=Arabidopsis thaliana GN=FMO1 PE=2 SV=1
OsR498G0917924100.01	Chr9	+	23547560	23549825	773.047	2522.39	-1.7062	1.18e-10	1.51e-08	--	sp|P40619|HMGL_IPONI HMG1/2-like protein OS=Ipomoea nil PE=2 SV=1
OsR498G0917934600.01	Chr9	-	23733199	23736915	155.363	36.6481	2.0838	1.91e-06	8.88e-05	PCMP-E28	sp|Q9SJZ3|PP169_ARATH Pentatricopeptide repeat-containing protein At2g22410, mitochondrial OS=Arabidopsis thaliana GN=PCMP-E28 PE=2 SV=1
OsR498G0917946500.01	Chr9	+	23922129	23924857	594.181	1164.37	-0.97057	2.13e-05	0.00072258	Os03g0800700	sp|Q851R5|TRH22_ORYSJ Thioredoxin H2-2 OS=Oryza sativa subsp. japonica GN=Os03g0800700 PE=2 SV=1
OsR498G0917961300.01	Chr9	+	24316766	24320442	31.0876	173.491	-2.4805	2.21e-09	2.1e-07	ADT6	sp|Q9SGD6|AROD6_ARATH Arogenate dehydratase/prephenate dehydratase 6, chloroplastic OS=Arabidopsis thaliana GN=ADT6 PE=1 SV=1
OsR498G0917969900.01	Chr9	+	24450851	24453139	185.124	475.885	-1.3621	1.49e-05	0.00053496	Ub-CEP52-2	sp|P0CH35|RL40B_ORYSJ Ubiquitin-60S ribosomal protein L40-2 OS=Oryza sativa subsp. japonica GN=Ub-CEP52-2 PE=3 SV=1
OsR498G0917971300.01	Chr9	+	24461552	24463938	879.648	1458.71	-0.72969	0.0010677	0.01786	At2g27730	sp|Q9ZUX4|UMP2_ARATH Uncharacterized protein At2g27730, mitochondrial OS=Arabidopsis thaliana GN=At2g27730 PE=1 SV=1
OsR498G0917976200.01	Chr9	-	24564037	24568682	914.779	1787.78	-0.96667	2.72e-05	0.00087967	ACR10	sp|Q9SJM1|ACR10_ARATH ACT domain-containing protein ACR10 OS=Arabidopsis thaliana GN=ACR10 PE=2 SV=1
OsR498G1018008200.01	Chr10	-	481647	487989	333.811	610.683	-0.87139	0.00044788	0.0088714	ITPK1	sp|A2Z4C5|ITPK1_ORYSI Inositol-tetrakisphosphate 1-kinase 1 OS=Oryza sativa subsp. indica GN=ITPK1 PE=3 SV=1
OsR498G1018049900.01	Chr10	+	1566450	1569771	31.0599	93.0574	-1.5831	0.0012802	0.02057	--	--
OsR498G1018061800.01	Chr10	-	1764700	1770019	10164.3	1792.26	2.5037	0.00022771	0.0051366	At1g35710	sp|Q9LP24|Y1571_ARATH Probable leucine-rich repeat receptor-like protein kinase At1g35710 OS=Arabidopsis thaliana GN=At1g35710 PE=2 SV=1
OsR498G1018070700.01	Chr10	+	1965941	1969418	2392.68	5546.54	-1.213	1.99e-08	1.56e-06	--	--
OsR498G1018071800.01	Chr10	-	1997013	1999628	295.106	144.732	1.0279	0.0010015	0.016953	--	--
OsR498G1018085800.01	Chr10	-	2289633	2292076	37.5212	6.65189	2.4959	0.002363	0.033374	At5g18770	sp|Q93ZK9|FDL29_ARATH F-box/FBD/LRR-repeat protein At5g18770 OS=Arabidopsis thaliana GN=At5g18770 PE=2 SV=1
OsR498G1018086000.01	Chr10	-	2293296	2296306	108.775	46.9179	1.2131	0.00345	0.044532	At5g38386	sp|Q3E8L5|FBL85_ARATH Putative F-box/LRR-repeat protein At5g38386 OS=Arabidopsis thaliana GN=At5g38386 PE=4 SV=1
OsR498G1018109100.01	Chr10	+	2800179	2805877	3553.94	1402.27	1.3417	1.99e-09	1.93e-07	CRK10	sp|Q8GYA4|CRK10_ARATH Cysteine-rich receptor-like protein kinase 10 OS=Arabidopsis thaliana GN=CRK10 PE=1 SV=3
OsR498G1018112500.01	Chr10	+	2891173	2901107	1307.96	285.688	2.1948	0.000156	0.0038024	Os10g0138100	sp|Q7XH05|ALDO1_ORYSJ Probable aldehyde oxidase 1 OS=Oryza sativa subsp. japonica GN=Os10g0138100 PE=2 SV=1
OsR498G1018118600.01	Chr10	-	3002409	3003778	6.61784	45.2308	-2.7729	0.00033797	0.0070845	--	--
OsR498G1018122900.01	Chr10	+	3081674	3085245	843.191	1577.03	-0.90328	0.00010099	0.0026472	--	--
OsR498G1018126100.01	Chr10	+	3135212	3139653	11.3098	69.0418	-2.6099	2.71e-05	0.0008779	--	--
OsR498G1018140100.01	Chr10	+	3353195	3355352	1.02756	20.7775	-4.3377	0.00067098	0.012362	--	sp|P83332|TLP1_PRUPE Thaumatin-like protein 1 OS=Prunus persica PE=2 SV=1
OsR498G1018165500.01	Chr10	+	4053413	4053649	37.7243	94.6154	-1.3266	0.0038333	0.04813	--	--
OsR498G1018188000.01	Chr10	-	4430932	4432615	55.1226	163.708	-1.5704	0.0011863	0.019394	HSP25.3	sp|P31170|HS25P_ARATH 25.3 kDa heat shock protein, chloroplastic OS=Arabidopsis thaliana GN=HSP25.3 PE=2 SV=1
OsR498G1018221300.01	Chr10	+	5074408	5075807	17.6779	138.316	-2.968	2.15e-07	1.26e-05	LCAT1	sp|Q9FZI8|LCAT1_ARATH Lecithin-cholesterol acyltransferase-like 1 OS=Arabidopsis thaliana GN=LCAT1 PE=2 SV=1
OsR498G1018249900.01	Chr10	+	5604331	5612343	559.716	918.008	-0.71381	0.0019573	0.02875	At5g62290	sp|Q9LVA7|ICLN_ARATH Chloride conductance regulatory protein ICln OS=Arabidopsis thaliana GN=At5g62290 PE=2 SV=1
OsR498G1018281900.01	Chr10	+	6323050	6325903	740.142	5893.57	-2.9933	2.74e-23	2.21e-20	ERG6	sp|Q759S7|ERG6_ASHGO Sterol 24-C-methyltransferase OS=Ashbya gossypii (strain ATCC 10895 / CBS 109.51 / FGSC 9923 / NRRL Y-1056) GN=ERG6 PE=3 SV=1
OsR498G1018321600.01	Chr10	-	6962648	6966719	269.233	82.6106	1.7045	6.86e-07	3.57e-05	--	--
[truncated: 280 more rows]
