# Supplementary material for: Bulk segregant analysis coupled with transcriptomics and metabolomics revealed key regulators of bacterial leaf blight resistance in rice
Source: BMC Plant Biol. 2023 Jun 22;23:332. doi: 10.1186/s12870-023-04347-z (PMC10286441; doi:10.1186/s12870-023-04347-z)
Supplement: Supplementary file 7 — Supplementary Material 7 [file 12870_2023_4347_MOESM7_ESM.xlsx]

## Sheet: Table S4
Table S6. Differential regulation of genes in comparison MT_1 vs MT_0
Gene_id	chromosome	Strand	start	end	readcount_MT_1	readcount_MT_0	log2FoldChange	pval	padj	Gene Name	Blast swiss prot
Novel00016	Chr1	+	8813190	8815050	420.987	205.139	1.0372	0.00026332	0.0084184	-//-	-//-
Novel00034	Chr1	+	13609842	13612359	454.904	1339.49	-1.558	2.3e-06	0.00016553	--	Os01g0342500, partial [Oryza sativa Japonica Group]
Novel00088	Chr1	+	43631856	43638961	301.584	637.486	-1.0798	3.15e-05	0.0015054	--	hypothetical protein [Oryza sativa Japonica Group]
Novel00120	Chr1	-	17131962	17135788	46.1143	128.395	-1.4773	0.00060767	0.016105	--	PREDICTED: uncharacterized protein LOC105914754 [Setaria italica]
Novel00155	Chr1	-	31686415	31691743	228.474	576.405	-1.3351	7.1e-06	0.00043638	--	hypothetical protein OsI_06146 [Oryza sativa Indica Group]
Novel00175	Chr1	-	41337375	41339021	8031.23	2285.65	1.813	1.71e-09	3.09e-07	--	hypothetical protein [Oryza sativa Japonica Group]
Novel00190	Chr10	+	4902819	4905532	13.5651	90.28	-2.7345	6.71e-06	0.00041909	--	hypothetical protein SORBI_005G037500 [Sorghum bicolor]
Novel00219	Chr10	+	14610070	14611613	20.7684	189.362	-3.1887	6.82e-09	1.09e-06	--	unknown protein [Oryza sativa Japonica Group]
Novel00235	Chr10	+	23556755	23559857	2248.39	1277.63	0.81543	0.0002614	0.0083863	--	Os10g0546900 [Oryza sativa Japonica Group]
Novel00254	Chr10	-	8154671	8157164	158.054	336.875	-1.0918	0.00064948	0.016967	--	hypothetical protein LOC_Os10g13880 [Oryza sativa Japonica Group]
Novel00275	Chr10	-	17097610	17101767	95.1791	216.275	-1.1841	0.00068496	0.017708	--	circumsporozoite protein-like [Oryza sativa Japonica Group]
Novel00305	Chr11	+	4679536	4683849	48.1948	134.277	-1.4783	0.002816	0.049151	--	retrotransposon protein, putative, Ty3-gypsy sub-class [Oryza sativa Japonica Group]
Novel00307	Chr11	+	4844582	4844823	16.2265	0	Inf	0.00054518	0.01488	-//-	-//-
Novel00337	Chr11	+	22753191	22755721	3.79166	33.7174	-3.1526	0.00047672	0.013412	--	hypothetical protein [Oryza sativa Japonica Group]
Novel00360	Chr11	-	4229904	4230224	20.4035	94.0563	-2.2047	4e-05	0.0018309	-//-	-//-
Novel00365	Chr11	-	6730602	6731735	206.486	423.709	-1.037	0.00074205	0.018847	--	hypothetical protein OsI_35604 [Oryza sativa Indica Group]
Novel00396	Chr11	-	24361022	24376181	2287.97	4380.81	-0.93713	6.62e-06	0.00041471	--	hypothetical protein LOC_Os11g36760 [Oryza sativa Japonica Group]
Novel00425	Chr12	+	10890618	10899299	5369.51	3190.92	0.75082	0.0008185	0.0201	--	Os12g0297400 [Oryza sativa Japonica Group]
Novel00448	Chr12	+	18947774	18948556	342.9	174.774	0.9723	0.0020403	0.039247	-//-	-//-
Novel00453	Chr12	+	20164238	20167554	78.2277	171.452	-1.1321	0.0020754	0.039605	-//-	-//-
Novel00466	Chr12	+	24430243	24433557	510.573	124.982	2.0304	0.00018225	0.0063121	--	hypothetical protein LOC_Os12g41130 [Oryza sativa Japonica Group]
Novel00518	Chr2	+	2330914	2334294	766.998	430.574	0.83296	0.00092054	0.022014	--	PREDICTED: nuclear pore complex protein NUP160-like [Oryza sativa Japonica Group]
Novel00524	Chr2	+	3471033	3474847	1901.85	974.411	0.9648	1.36e-05	0.00076657	--	Os04g0385650, partial [Oryza sativa Japonica Group]
Novel00584	Chr2	+	26090707	26094352	20.7845	85.9725	-2.0484	0.00026272	0.0084184	--	hypothetical protein [Oryza sativa Japonica Group]
Novel00661	Chr2	-	21868485	21870641	5.35234	35.4979	-2.7295	0.0012699	0.027868	-//-	-//-
Novel00664	Chr2	-	22551061	22557277	1525.58	301.699	2.3382	6.42e-21	7.34e-18	--	PREDICTED: uncharacterized protein LOC9269494 [Oryza sativa Japonica Group]
Novel00678	Chr2	-	33032444	33039670	163.079	423.61	-1.3772	1.28e-05	0.00072879	--	Os02g0745200 [Oryza sativa Japonica Group]
Novel00684	Chr3	+	1797978	1802517	724.215	267.211	1.4384	5.97e-06	0.00038192	--	hypothetical protein OsI_09850 [Oryza sativa Indica Group]
Novel00714	Chr3	+	15210996	15224868	2004.15	851.698	1.2346	0.00012186	0.0045558	--	putative gypsy-type retrotransposon RIRE2 protein [Oryza sativa Japonica Group]
Novel00722	Chr3	+	20427385	20430588	25.1732	120.075	-2.254	1.25e-06	9.74e-05	--	Putative gypsy-type retrotransposon protein [Oryza sativa Japonica Group]
Novel00746	Chr3	+	30169473	30173545	635.489	1157.97	-0.86566	0.00026837	0.0084906	--	hypothetical protein OsI_13069 [Oryza sativa Indica Group]
Novel00779	Chr3	-	11561867	11563803	103.183	20.0612	2.3627	1.17e-05	0.00067588	--	PREDICTED: uncharacterized protein LOC4332643 [Oryza sativa Japonica Group]
Novel00789	Chr3	-	18682981	18689142	106.805	241.387	-1.1764	0.00066977	0.017381	--	hypothetical protein OsJ_11350 [Oryza sativa Japonica Group]
Novel00831	Chr4	+	1414907	1416118	7724.6	13790.5	-0.83614	5.52e-05	0.0023786	--	PREDICTED: uncharacterized protein LOC4334965 [Oryza sativa Japonica Group]
Novel00889	Chr4	+	30380654	30381392	2.48243	47.3665	-4.254	3.89e-05	0.001786	--	PREDICTED: uncharacterized protein LOC107280707 [Oryza sativa Japonica Group]
Novel00907	Chr4	-	5685321	5686103	8904.06	5287.83	0.75179	0.00047738	0.013416	--	OSJNBa0059D20.12 [Oryza sativa Japonica Group]
Novel00919	Chr4	-	9906636	9915401	274.836	32.6627	3.0729	2.29e-09	4.02e-07	-//-	-//-
Novel00933	Chr4	-	17993702	17999363	1582.13	2505.02	-0.66296	0.0018288	0.036219	--	retrotransposon protein, putative, unclassified [Oryza sativa Japonica Group]
Novel01029	Chr5	-	2586185	2587187	38.839	0.564571	6.1042	3.28e-07	3.19e-05	-//-	-//-
Novel01030	Chr5	-	2588463	2590100	9064.73	4393.26	1.045	0.00013849	0.0050651	--	hypothetical protein OsI_18414 [Oryza sativa Indica Group]
Novel01049	Chr5	-	8845336	8847854	172.307	340.921	-0.98446	0.00060351	0.016014	--	retrotransposon protein, putative, Ty3-gypsy subclass [Oryza sativa Japonica Group]
Novel01069	Chr5	-	18444468	18446103	467.282	221.289	1.0784	8.7e-05	0.0034568	--	PREDICTED: uncharacterized protein LOC107277485 [Oryza sativa Japonica Group]
Novel01075	Chr5	-	21592688	21597950	1492.99	2424.76	-0.69964	0.0026549	0.047473	--	PREDICTED: uncharacterized protein LOC4338796 isoform X2 [Oryza sativa Japonica Group]
Novel01094	Chr6	+	2817595	2819379	929.287	303.496	1.6144	3.46e-10	7.48e-08	--	flowering locus T1 variant 15 [Oryza nivara]
Novel01130	Chr6	+	16155283	16162163	1336.7	2187.15	-0.71037	0.0013667	0.029403	--	putative gypsy-type retrotransposon protein [Oryza sativa Japonica Group]
Novel01145	Chr6	+	22019983	22029698	727.324	1353.74	-0.89628	0.00060366	0.016014	--	hypothetical protein OsI_23368 [Oryza sativa Indica Group]
Novel01164	Chr6	+	31097980	31101672	257.364	663.909	-1.3672	5.29e-05	0.0022937	--	hypothetical protein OsI_24378 [Oryza sativa Indica Group]
Novel01176	Chr6	-	7119897	7120809	23.9631	1.70538	3.8126	0.0011681	0.02622	--	Os08g0298800, partial [Oryza sativa Japonica Group]
Novel01211	Chr6	-	18029661	18031469	1274.39	2039.12	-0.67814	0.0014346	0.030642	--	Os02g0451501 [Oryza sativa Japonica Group]
Novel01215	Chr6	-	18274642	18283633	5286.69	1795.06	1.5583	1.11e-10	2.67e-08	--	Putative TNP2-like transposable element [Oryza sativa Japonica Group]
Novel01252	Chr7	+	9361413	9363807	12.7657	54.2539	-2.0875	0.0023438	0.043439	--	Putative polyprotein [Oryza sativa Japonica Group]
Novel01264	Chr7	+	15787364	15792557	50.2594	10.8325	2.214	0.0013284	0.028828	--	hypothetical protein OsI_25862 [Oryza sativa Indica Group]
Novel01267	Chr7	+	17495635	17499163	2863.32	782.014	1.8724	1.58e-15	9.63e-13	--	hypothetical protein OsI_17908 [Oryza sativa Indica Group]
Novel01288	Chr7	+	27776875	27780761	18.4604	114.569	-2.6337	6.64e-07	5.78e-05	--	putative polyprotein [Oryza sativa Japonica Group]
Novel01300	Chr7	-	2276970	2281613	168.902	368.937	-1.1272	8.95e-05	0.0035438	-//-	-//-
Novel01304	Chr7	-	2905174	2906279	2.48208	28.5622	-3.5245	0.00058191	0.015557	--	protein phosphatase 2C-like protein [Oryza sativa Japonica Group]
Novel01320	Chr7	-	11459744	11465437	5.2156	41.214	-2.9822	0.00041741	0.012167	--	hypothetical protein [Oryza sativa Japonica Group]
Novel01325	Chr7	-	12914657	12928789	33.0736	111.93	-1.7588	0.00030723	0.0095333	--	hypothetical protein [Oryza sativa Japonica Group]
Novel01379	Chr8	+	10166127	10169125	66.2838	15.7319	2.075	0.00051348	0.014184	--	hypothetical protein [Oryza sativa Japonica Group]
Novel01401	Chr8	+	17251713	17253504	3.53227	51.693	-3.8713	4.29e-06	0.00028532	--	PREDICTED: uncharacterized protein LOC107280304 [Oryza sativa Japonica Group]
Novel01460	Chr8	-	10890565	10891793	0.496415	21.4939	-5.4362	0.00041355	0.012094	--	hypothetical protein [Oryza sativa Japonica Group]
Novel01520	Chr9	+	6064061	6066714	2.81325	30.6579	-3.4459	0.0012454	0.027571	--	Hypothetical protein with similarity to putative retroelement [Oryza sativa Japonica Group]
Novel01558	Chr9	-	462190	462377	268.424	65.1119	2.0435	1.82e-08	2.49e-06	--	Hypothetical protein [Oryza sativa Japonica Group]
Novel01563	Chr9	-	1330093	1333476	327.414	600.825	-0.87583	0.000864	0.02101	--	Os09g0116900 [Oryza sativa Japonica Group]
Novel01566	Chr9	-	1761943	1769593	30.3787	91.8736	-1.5966	0.0014774	0.031205	--	hypothetical protein [Oryza sativa Japonica Group]
OsR498G0100010900.01	Chr1	+	150049	151238	2925.42	5436.31	-0.89398	5.49e-05	0.0023712	At4g24930	sp|Q9SW33|TL1Y_ARATH Thylakoid lumenal 17.9 kDa protein, chloroplastic OS=Arabidopsis thaliana GN=At4g24930 PE=1 SV=1
OsR498G0100013000.01	Chr1	-	187118	189717	1328.16	553.181	1.2636	0.0002088	0.0070189	CHMP5	sp|Q5RBR3|CHMP5_PONAB Charged multivesicular body protein 5 OS=Pongo abelii GN=CHMP5 PE=2 SV=1
OsR498G0100029700.01	Chr1	+	482644	485461	745.469	1263.49	-0.7612	0.001877	0.036894	--	--
OsR498G0100045600.01	Chr1	-	736577	740211	22.1268	76.0137	-1.7805	0.0011428	0.02578	LRK10	sp|P93604|LRK10_WHEAT Rust resistance kinase Lr10 OS=Triticum aestivum GN=LRK10 PE=2 SV=1
OsR498G0100046400.01	Chr1	-	747607	757626	269.168	940.642	-1.8051	1.59e-09	2.88e-07	LRK10	sp|P93604|LRK10_WHEAT Rust resistance kinase Lr10 OS=Triticum aestivum GN=LRK10 PE=2 SV=1
OsR498G0100046700.01	Chr1	+	750438	754877	18.4121	79.6448	-2.1129	0.00050085	0.013948	LRK10	sp|P93604|LRK10_WHEAT Rust resistance kinase Lr10 OS=Triticum aestivum GN=LRK10 PE=2 SV=1
OsR498G0100050900.01	Chr1	+	823825	827786	1361.37	2556.21	-0.90895	0.00012191	0.0045558	LRK10	sp|P93604|LRK10_WHEAT Rust resistance kinase Lr10 OS=Triticum aestivum GN=LRK10 PE=2 SV=1
OsR498G0100052100.01	Chr1	+	845140	848352	59.1194	182.277	-1.6244	0.00010944	0.0041543	LRK10	sp|P93604|LRK10_WHEAT Rust resistance kinase Lr10 OS=Triticum aestivum GN=LRK10 PE=2 SV=1
OsR498G0100053600.01	Chr1	-	864951	868916	528.714	1078.2	-1.0281	2.75e-05	0.0013541	LRK10	sp|P93604|LRK10_WHEAT Rust resistance kinase Lr10 OS=Triticum aestivum GN=LRK10 PE=2 SV=1
OsR498G0100057100.01	Chr1	+	920191	925223	1723.36	365.415	2.2376	2.48e-10	5.57e-08	At3g18200	sp|Q9LV20|WTR17_ARATH WAT1-related protein At3g18200 OS=Arabidopsis thaliana GN=At3g18200 PE=2 SV=1
OsR498G0100082800.01	Chr1	-	1277981	1278976	109.251	18.4142	2.5688	7.56e-07	6.36e-05	RBBI3.3	sp|Q0JR25|IBBR_ORYSJ Bowman-Birk type bran trypsin inhibitor OS=Oryza sativa subsp. japonica GN=RBBI3.3 PE=1 SV=2
OsR498G0100095000.01	Chr1	-	1469520	1474803	1519.03	889.673	0.77181	0.0009393	0.022381	--	--
OsR498G0100109900.01	Chr1	+	1645062	1647221	9289.77	5995.06	0.63187	0.001876	0.036894	RAP2-2	sp|Q9LUM4|RAP22_ARATH Ethylene-responsive transcription factor RAP2-2 OS=Arabidopsis thaliana GN=RAP2-2 PE=1 SV=2
OsR498G0100136000.01	Chr1	-	2073479	2076853	4735.27	1000.49	2.2427	7.73e-17	6.24e-14	POPTR_0012s05040g	sp|B9I2J6|AXEP_POPTR L-Ala-D/L-amino acid epimerase OS=Populus trichocarpa GN=POPTR_0012s05040g PE=3 SV=2
OsR498G0100178200.01	Chr1	-	2637746	2646337	318.198	114.759	1.4713	1.13e-05	0.00065807	RGA1	sp|Q7XA42|RGA1_SOLBU Putative disease resistance protein RGA1 OS=Solanum bulbocastanum GN=RGA1 PE=2 SV=2
OsR498G0100183500.01	Chr1	+	2748504	2753255	827.949	222.442	1.8961	1.13e-11	3.43e-09	GGT3	sp|Q9M0G0|GAGT3_ARATH Gamma-glutamyltranspeptidase 3 OS=Arabidopsis thaliana GN=GGT3 PE=2 SV=1
OsR498G0100197900.01	Chr1	+	2975973	2979776	1611.14	790.24	1.0277	2.24e-05	0.0011524	HERK1	sp|Q9LX66|HERK_ARATH Receptor-like protein kinase HERK 1 OS=Arabidopsis thaliana GN=HERK1 PE=1 SV=1
OsR498G0100208600.01	Chr1	-	3104823	3110264	2268.59	1086.65	1.0619	9.34e-06	0.00055797	NFXL2	sp|Q9FFK8|NFXL2_ARATH NF-X1-type zinc finger protein NFXL2 OS=Arabidopsis thaliana GN=NFXL2 PE=1 SV=2
OsR498G0100226300.01	Chr1	+	3478367	3482110	3636.5	2052.48	0.82518	0.00026786	0.0084906	RNFT2	sp|Q96EX2|RNFT2_HUMAN RING finger and transmembrane domain-containing protein 2 OS=Homo sapiens GN=RNFT2 PE=2 SV=2
OsR498G0100240600.01	Chr1	-	3687906	3691645	118.32	355.921	-1.5889	1.4e-06	0.00010724	--	--
OsR498G0100254000.01	Chr1	-	3922316	3930148	34.1201	134.261	-1.9763	2.39e-05	0.0012136	PCMP-E51	sp|Q9LSB8|PP235_ARATH Putative pentatricopeptide repeat-containing protein At3g15930 OS=Arabidopsis thaliana GN=PCMP-E51 PE=3 SV=2
OsR498G0100262600.01	Chr1	-	4053449	4059791	4133.07	1836.72	1.1701	3.51e-07	3.35e-05	aspC	sp|Q56232|AAT_THET8 Aspartate aminotransferase OS=Thermus thermophilus (strain HB8 / ATCC 27634 / DSM 579) GN=aspC PE=1 SV=1
OsR498G0100269200.01	Chr1	-	4153582	4155472	6.81957	58.8055	-3.1082	4.85e-05	0.0021583	UGT75L6	sp|F8WKW0|UGT1_GARJA Crocetin glucosyltransferase, chloroplastic OS=Gardenia jasminoides GN=UGT75L6 PE=1 SV=1
OsR498G0100271400.01	Chr1	-	4197585	4202334	3924.33	7414.45	-0.91789	1.74e-05	0.00093705	MFP1-1	sp|Q9M7J4|MFP1_TOBAC MAR-binding filament-like protein 1-1 OS=Nicotiana tabacum GN=MFP1-1 PE=2 SV=1
OsR498G0100287700.01	Chr1	+	4480040	4484672	434.049	84.4601	2.3615	1.61e-08	2.21e-06	AT9	sp|Q9LGQ6|AT9_ORYSJ Acyl transferase 9 OS=Oryza sativa subsp. japonica GN=AT9 PE=2 SV=1
OsR498G0100290000.01	Chr1	-	4526007	4529457	1910.32	700.649	1.4471	1.42e-08	2.01e-06	TLP1	sp|O64511|TLOV1_ARATH Protein TWIN LOV 1 OS=Arabidopsis thaliana GN=TLP1 PE=1 SV=2
OsR498G0100299700.01	Chr1	+	4652151	4656795	708.687	1962.11	-1.4692	3.3e-10	7.17e-08	encD	sp|Q4W946|ENCD_ASPFU 2-oxoglutarate-Fe(II) type oxidoreductase OS=Neosartorya fumigata (strain ATCC MYA-4609 / Af293 / CBS 101355 / FGSC A1100) GN=encD PE=1 SV=2
OsR498G0100300000.01	Chr1	-	4657581	4663174	207.518	448.756	-1.1127	0.00020006	0.0068083	--	--
OsR498G0100300400.01	Chr1	-	4664742	4670118	1382.14	504.932	1.4527	0.0017712	0.03541	ME6	sp|P43279|MAOC_ORYSJ NADP-dependent malic enzyme, chloroplastic OS=Oryza sativa subsp. japonica GN=ME6 PE=2 SV=2
OsR498G0100309500.01	Chr1	+	4777997	4780161	4187.85	2546.93	0.71745	0.0010756	0.024752	RPP2A	sp|P46252|RLA2A_MAIZE 60S acidic ribosomal protein P2A OS=Zea mays GN=RPP2A PE=1 SV=3
OsR498G0100316400.01	Chr1	-	4874724	4876718	1042.48	439.454	1.2462	9e-07	7.35e-05	Os01g0192000	sp|Q9FU27|C3H2_ORYSJ Zinc finger CCCH domain-containing protein 2 OS=Oryza sativa subsp. japonica GN=Os01g0192000 PE=2 SV=1
OsR498G0100325700.01	Chr1	+	4953881	4964074	255.828	528.814	-1.0476	0.00019643	0.006698	ALY2	sp|Q6A333|ALY2_ARATH Protein ALWAYS EARLY 2 OS=Arabidopsis thaliana GN=ALY2 PE=1 SV=1
OsR498G0100352400.01	Chr1	-	5383038	5390264	80.8163	215.022	-1.4118	9.74e-05	0.0037723	C35D10.10	sp|Q18484|TMX2_CAEEL Thioredoxin-related transmembrane protein 2 homolog OS=Caenorhabditis elegans GN=C35D10.10 PE=3 SV=1
OsR498G0100364900.01	Chr1	+	5600694	5602410	3914.65	1771.06	1.1443	3.78e-07	3.58e-05	BBX22	sp|Q9SYM2|BBX22_ARATH B-box zinc finger protein 22 OS=Arabidopsis thaliana GN=BBX22 PE=1 SV=2
OsR498G0100374100.01	Chr1	+	5738224	5739498	356.466	612.56	-0.78108	0.002865	0.04977	--	--
OsR498G0100374300.01	Chr1	+	5739990	5742378	2961.18	1690.1	0.80907	0.0024266	0.04451	RPL11	sp|Q0DK10|RL11_ORYSJ 60S ribosomal protein L11 OS=Oryza sativa subsp. japonica GN=RPL11 PE=2 SV=1
OsR498G0100392200.01	Chr1	-	5980754	5981919	5109.22	2757.88	0.88954	0.001014	0.023793	--	--
OsR498G0100451500.01	Chr1	+	6835361	6837198	95.7037	24.1781	1.9849	0.00019456	0.006646	CRF2	sp|Q9SUQ2|CRF2_ARATH Ethylene-responsive transcription factor CRF2 OS=Arabidopsis thaliana GN=CRF2 PE=1 SV=1
OsR498G0100459000.01	Chr1	-	6940634	6943082	611.877	327.615	0.90124	0.00053715	0.014719	KPHMT1	sp|Q9AWZ8|PANB1_ORYSJ 3-methyl-2-oxobutanoate hydroxymethyltransferase 1, mitochondrial OS=Oryza sativa subsp. japonica GN=KPHMT1 PE=2 SV=1
OsR498G0100469500.01	Chr1	+	7111169	7112991	762.38	1808.72	-1.2464	1.46e-07	1.62e-05	CYP71A1	sp|P24465|C71A1_PERAE Cytochrome P450 71A1 OS=Persea americana GN=CYP71A1 PE=1 SV=2
OsR498G0100471100.01	Chr1	+	7137771	7141078	105.292	432.321	-2.0377	2.62e-08	3.42e-06	At5g25630	sp|Q8GZ63|PP397_ARATH Pentatricopeptide repeat-containing protein At5g25630 OS=Arabidopsis thaliana GN=At5g25630 PE=2 SV=2
OsR498G0100489900.01	Chr1	+	7484714	7490100	116.867	40.0213	1.546	0.001203	0.026741	Os01g0234100	sp|Q0JP99|Y1341_ORYSJ B3 domain-containing protein Os01g0234100 OS=Oryza sativa subsp. japonica GN=Os01g0234100 PE=2 SV=1
OsR498G0100494400.01	Chr1	-	7544021	7548006	39.322	136.779	-1.7984	0.00010476	0.0040133	WIT1	sp|Q8L7E5|WIT1_ARATH WPP domain-interacting tail-anchored protein 1 OS=Arabidopsis thaliana GN=WIT1 PE=1 SV=2
OsR498G0100497300.01	Chr1	+	7594865	7596396	154.563	434.545	-1.4913	0.0010996	0.025113	At5g39865	sp|Q9FLE8|Y5986_ARATH Uncharacterized protein At5g39865 OS=Arabidopsis thaliana GN=At5g39865 PE=2 SV=1
OsR498G0100499700.01	Chr1	+	7623878	7629055	183.165	398.466	-1.1213	0.00028244	0.0088643	ARF1	sp|Q5NB85|ARFA_ORYSJ Auxin response factor 1 OS=Oryza sativa subsp. japonica GN=ARF1 PE=2 SV=1
OsR498G0100511000.01	Chr1	-	7814635	7815150	108.385	15.0804	2.8454	1.06e-06	8.42e-05	--	--
OsR498G0100512300.01	Chr1	+	7829319	7833168	2522.7	1420.26	0.82882	0.00024999	0.0080767	HSL1	sp|Q9SGP2|HSL1_ARATH Receptor-like protein kinase HSL1 OS=Arabidopsis thaliana GN=HSL1 PE=2 SV=1
OsR498G0100523900.01	Chr1	+	7951835	7954401	887.495	524.213	0.75958	0.0013321	0.028862	At1g29970	sp|Q8L9S1|R18AL_ARATH 60S ribosomal protein L18a-like protein OS=Arabidopsis thaliana GN=At1g29970 PE=2 SV=2
OsR498G0100524900.01	Chr1	+	7976838	7985806	121.521	444.727	-1.8717	9.51e-10	1.85e-07	KIN14A	sp|B9EUM5|KN14A_ORYSJ Kinesin-like protein KIN-14A OS=Oryza sativa subsp. japonica GN=KIN14A PE=2 SV=2
OsR498G0100557300.01	Chr1	+	8381453	8386338	654.806	382.572	0.77534	0.0023007	0.042784	RPL3B	sp|Q9LRN8|RK3B_ARATH 50S ribosomal protein L3-2, chloroplastic OS=Arabidopsis thaliana GN=RPL3B PE=2 SV=1
OsR498G0100564900.01	Chr1	+	8494523	8498657	441.762	181.293	1.2849	4.01e-05	0.0018331	--	--
OsR498G0100590800.01	Chr1	-	8825154	8832207	14.7856	66.2666	-2.1641	0.00055526	0.015049	KIN14B	sp|A2ZRG4|KN14B_ORYSJ Kinesin-like protein KIN-14B OS=Oryza sativa subsp. japonica GN=KIN14B PE=3 SV=2
OsR498G0100635600.01	Chr1	-	9485528	9488289	1781.33	1119.13	0.67058	0.00242	0.04446	--	--
OsR498G0100654200.01	Chr1	-	9786440	9791508	819.731	320.162	1.3563	1.41e-06	0.00010734	TOM40-1	sp|Q9LHE5|TO401_ARATH Mitochondrial import receptor subunit TOM40-1 OS=Arabidopsis thaliana GN=TOM40-1 PE=1 SV=3
OsR498G0100668500.01	Chr1	+	10018848	10021420	8339.46	2777.13	1.5864	3.18e-05	0.0015171	CRD1	sp|Q5EFU4|CRD1_HORVU Magnesium-protoporphyrin IX monomethyl ester [oxidative] cyclase, chloroplastic OS=Hordeum vulgare GN=CRD1 PE=1 SV=1
OsR498G0100672300.01	Chr1	+	10112848	10117285	1178.41	580.663	1.0211	0.00073299	0.018685	At1g80270	sp|Q9C977|PP135_ARATH Pentatricopeptide repeat-containing protein At1g80270, mitochondrial OS=Arabidopsis thaliana GN=At1g80270 PE=2 SV=1
OsR498G0100674900.01	Chr1	+	10141710	10145521	486.976	1345.48	-1.4662	2.84e-09	4.81e-07	At2g32560	sp|Q8RY82|FB121_ARATH F-box protein At2g32560 OS=Arabidopsis thaliana GN=At2g32560 PE=2 SV=1
OsR498G0100694000.01	Chr1	-	10453594	10457346	669.98	307.94	1.1215	0.0010982	0.025112	APG	sp|Q6AT90|APG_ORYSJ Transcription factor APG OS=Oryza sativa subsp. japonica GN=APG PE=1 SV=1
OsR498G0100695400.01	Chr1	-	10470775	10472197	86.1035	22.5774	1.9312	0.00020451	0.0069092	--	--
OsR498G0100720500.01	Chr1	+	10787229	10791990	2084.48	558.895	1.899	0.001765	0.035339	CIPK1	sp|Q9LGV5|CIPK1_ORYSJ CBL-interacting protein kinase 1 OS=Oryza sativa subsp. japonica GN=CIPK1 PE=2 SV=1
OsR498G0100721100.01	Chr1	+	10807387	10809195	250.549	1163.75	-2.2156	1.16e-17	9.98e-15	--	--
OsR498G0100736700.01	Chr1	+	11130853	11135099	18.3218	80.6461	-2.138	0.00042187	0.012284	PCMP-E64	sp|Q9FXA9|PPR83_ARATH Putative pentatricopeptide repeat-containing protein At1g56570 OS=Arabidopsis thaliana GN=PCMP-E64 PE=3 SV=1
OsR498G0100751600.01	Chr1	-	11426215	11429532	104.14	37.7128	1.4654	0.0019424	0.03776	--	--
OsR498G0100752500.01	Chr1	+	11442180	11443747	493.282	208.602	1.2417	6.62e-06	0.00041471	At3g01520	sp|Q8LGG8|USPAL_ARATH Universal stress protein A-like protein OS=Arabidopsis thaliana GN=At3g01520 PE=1 SV=2
OsR498G0100753000.01	Chr1	-	11446570	11448348	3421.23	2195.9	0.6397	0.0028709	0.049841	RPL29A	sp|Q9M7X7|RL291_ARATH 60S ribosomal protein L29-1 OS=Arabidopsis thaliana GN=RPL29A PE=1 SV=1
OsR498G0100798100.01	Chr1	+	12257714	12259143	528.247	176.972	1.5777	0.0016313	0.03342	CSE	sp|Q9C942|CSE_ARATH Caffeoylshikimate esterase OS=Arabidopsis thaliana GN=CSE PE=1 SV=1
OsR498G0100800300.01	Chr1	+	12290214	12294513	152.203	305.861	-1.0069	0.0021388	0.040438	ABC1	sp|Q9SBB2|ABC1_ARATH Protein ABC transporter 1, mitochondrial OS=Arabidopsis thaliana GN=ABC1 PE=2 SV=1
OsR498G0100834900.01	Chr1	+	12884450	12888940	1386.63	759.677	0.86812	0.00022565	0.0074572	RPS27AA	sp|Q9ARZ9|R27AA_ORYSJ Ubiquitin-40S ribosomal protein S27a-1 OS=Oryza sativa subsp. japonica GN=RPS27AA PE=2 SV=1
OsR498G0100885800.01	Chr1	-	13717476	13720427	1205.85	2066.56	-0.77718	0.0015466	0.032188	--	--
OsR498G0100890400.01	Chr1	-	13963928	13964725	277.917	107.728	1.3673	2.9e-05	0.0014112	--	--
OsR498G0100916400.01	Chr1	-	14679878	14682474	332.132	686.705	-1.0479	0.0001404	0.0051211	--	--
OsR498G0100920800.01	Chr1	-	14805371	14824605	1181.54	2982.78	-1.336	2.33e-09	4.07e-07	ABCC4	sp|Q7DM58|AB4C_ARATH ABC transporter C family member 4 OS=Arabidopsis thaliana GN=ABCC4 PE=2 SV=2
OsR498G0100940200.01	Chr1	-	15025370	15031759	3072.65	1926.09	0.67381	0.0021214	0.040209	RGA4	sp|Q7XA39|RGA4_SOLBU Putative disease resistance protein RGA4 OS=Solanum bulbocastanum GN=RGA4 PE=2 SV=1
OsR498G0100940400.01	Chr1	-	15036782	15038083	169.522	50.8055	1.7384	2.63e-05	0.0013063	--	--
OsR498G0100948400.01	Chr1	-	15203149	15209413	784.954	1411.63	-0.84668	0.00034171	0.01038	At1g54570	sp|Q9ZVN2|Y1457_ARATH Acyltransferase-like protein At1g54570, chloroplastic OS=Arabidopsis thaliana GN=At1g54570 PE=2 SV=1
OsR498G0100949800.01	Chr1	-	15226165	15235906	208.476	821.583	-1.9785	5.53e-14	2.49e-11	At1g54570	sp|Q9ZVN2|Y1457_ARATH Acyltransferase-like protein At1g54570, chloroplastic OS=Arabidopsis thaliana GN=At1g54570 PE=2 SV=1
OsR498G0100952300.01	Chr1	+	15276690	15282923	162.753	403.854	-1.3111	0.0011576	0.026028	OsI_01913	sp|B8A7Z5|CSPLB_ORYSI CASP-like protein 1E1 OS=Oryza sativa subsp. indica GN=OsI_01913 PE=2 SV=1
OsR498G0100952600.01	Chr1	-	15283490	15284960	31.7572	98.2352	-1.6292	0.0012932	0.028266	THIM	sp|K7VCB9|THIM_MAIZE Hydroxyethylthiazole kinase OS=Zea mays GN=THIM PE=1 SV=1
OsR498G0100964300.01	Chr1	+	15622970	15624526	159.645	59.2549	1.4299	0.00047325	0.013369	At5g61290	sp|Q9FLK4|GSXL8_ARATH Flavin-containing monooxygenase FMO GS-OX-like 8 OS=Arabidopsis thaliana GN=At5g61290 PE=1 SV=1
OsR498G0100970600.01	Chr1	-	15734470	15737150	2589.85	1272.47	1.0252	4.76e-06	0.00031313	OPR10	sp|Q0JMR0|OPR10_ORYSJ Putative 12-oxophytodienoate reductase 10 OS=Oryza sativa subsp. japonica GN=OPR10 PE=2 SV=1
OsR498G0100975500.01	Chr1	+	15802283	15805080	46.5543	6.56895	2.8252	0.00038172	0.011349	GSTF1	sp|O65857|GSTF1_ORYSJ Probable glutathione S-transferase GSTF1 OS=Oryza sativa subsp. japonica GN=GSTF1 PE=1 SV=2
OsR498G0100989200.01	Chr1	-	16054966	16059696	572.905	1355.23	-1.2422	8.98e-08	1.06e-05	SPP1	sp|Q94E75|SPP1_ORYSJ Probable sucrose-phosphatase 1 OS=Oryza sativa subsp. japonica GN=SPP1 PE=2 SV=1
OsR498G0101002300.01	Chr1	+	16458390	16458991	14.7748	0	Inf	0.00087272	0.021185	--	--
OsR498G0101019400.01	Chr1	-	16768401	16772786	0	19.3375	#NAME?	0.00026795	0.0084906	--	--
OsR498G0101026700.01	Chr1	+	16920469	16921458	434.751	113.26	1.9405	0.00043991	0.012596	--	--
OsR498G0101029600.01	Chr1	-	16987582	16993368	131.046	274.969	-1.0692	0.0018822	0.036942	--	--
OsR498G0101060700.01	Chr1	+	17899366	17900865	156239	86393.2	0.85477	0.00046921	0.013282	PSBO	sp|Q40459|PSBO_TOBAC Oxygen-evolving enhancer protein 1, chloroplastic OS=Nicotiana tabacum GN=PSBO PE=2 SV=1
OsR498G0101085300.01	Chr1	+	18327352	18336256	45.1008	124.042	-1.4596	0.00054106	0.014797	BGLU1	sp|Q5QMT0|BGL01_ORYSJ Beta-glucosidase 1 OS=Oryza sativa subsp. japonica GN=BGLU1 PE=2 SV=1
OsR498G0101103600.01	Chr1	-	18726726	18730216	5410.17	8978.82	-0.73085	0.0027161	0.048253	PLGG1	sp|Q9FVQ4|PLGG1_ARATH Plastidal glycolate/glycerate translocator 1, chloroplastic OS=Arabidopsis thaliana GN=PLGG1 PE=1 SV=1
OsR498G0101171500.01	Chr1	+	20029921	20032455	200.206	17.2263	3.5388	1.81e-08	2.48e-06	HKT3	sp|Q8L481|HKT3_ORYSJ Probable cation transporter HKT3 OS=Oryza sativa subsp. japonica GN=HKT3 PE=2 SV=1
OsR498G0101172800.01	Chr1	-	20050414	20074428	181.984	358.403	-0.97777	0.00078953	0.019635	CALS7	sp|Q9SHJ3|CALS7_ARATH Callose synthase 7 OS=Arabidopsis thaliana GN=CALS7 PE=3 SV=3
OsR498G0101190400.01	Chr1	-	20354266	20357040	2023.98	737.405	1.4567	0.0020595	0.039368	--	--
OsR498G0101368300.01	Chr1	+	22789424	22790475	203.209	49.5081	2.0372	8.2e-05	0.0032921	--	--
OsR498G0101368900.01	Chr1	+	22793538	22798684	4974.49	2366.02	1.0721	5.28e-07	4.72e-05	CARB	sp|B9EXM2|CARB_ORYSJ Carbamoyl-phosphate synthase large chain, chloroplastic OS=Oryza sativa subsp. japonica GN=CARB PE=2 SV=1
OsR498G0101399300.01	Chr1	+	23319032	23322092	1528.47	934.245	0.71022	0.0015715	0.032533	CBL10	sp|Q7FRS8|CNBLA_ARATH Calcineurin B-like protein 10 OS=Arabidopsis thaliana GN=CBL10 PE=1 SV=1
OsR498G0101400900.01	Chr1	+	23363267	23369229	283.822	500.183	-0.81747	0.0026917	0.047913	Os01g0580200	sp|Q8W0A1|BGAL2_ORYSJ Beta-galactosidase 2 OS=Oryza sativa subsp. japonica GN=Os01g0580200 PE=2 SV=1
OsR498G0101413800.01	Chr1	-	23568754	23571738	126.976	37.0629	1.7765	0.002078	0.039611	--	--
OsR498G0101428400.01	Chr1	-	23792038	23794652	135.057	384.866	-1.5108	3.49e-07	3.35e-05	VDAC3	sp|Q7F4F8|VDAC3_ORYSJ Mitochondrial outer membrane protein porin 3 OS=Oryza sativa subsp. japonica GN=VDAC3 PE=2 SV=1
OsR498G0101437000.01	Chr1	-	23891522	23893968	1942.32	1182.97	0.71536	0.0014871	0.031282	--	--
OsR498G0101443900.01	Chr1	+	24015648	24024690	497.383	1163.6	-1.2262	6.18e-07	5.41e-05	ALDH2C4	sp|Q56YU0|AL2C4_ARATH Aldehyde dehydrogenase family 2 member C4 OS=Arabidopsis thaliana GN=ALDH2C4 PE=1 SV=2
OsR498G0101462100.01	Chr1	+	24315388	24317515	822.343	184.079	2.1594	9.04e-08	1.06e-05	D14	sp|Q10QA5|D14_ORYSJ Strigolactone esterase D14 OS=Oryza sativa subsp. japonica GN=D14 PE=1 SV=1
OsR498G0101487900.01	Chr1	+	24745661	24747699	151.848	515.061	-1.7621	1.04e-08	1.53e-06	At5g61620	sp|Q9FKF9|M5162_ARATH Probable transcription factor At5g61620 OS=Arabidopsis thaliana GN=At5g61620 PE=3 SV=1
OsR498G0101497900.01	Chr1	+	24863022	24870087	15.045	57.2291	-1.9275	0.0023804	0.04397	GEX3	sp|Q9LFS2|GEX3_ARATH Protein GAMETE EXPRESSED 3 OS=Arabidopsis thaliana GN=GEX3 PE=2 SV=1
OsR498G0101499300.01	Chr1	+	24896681	24899609	4.63403	35.1425	-2.9229	0.0028234	0.049224	SWEET6A	sp|A2WSD8|SWT6A_ORYSI Bidirectional sugar transporter SWEET6a OS=Oryza sativa subsp. indica GN=SWEET6A PE=3 SV=1
OsR498G0101502300.01	Chr1	+	24932464	24934214	4338.15	253.93	4.0946	1.27e-25	2.49e-22	dnajb6-a	sp|Q5FWN8|DNJ6A_XENLA DnaJ homolog subfamily B member 6-A OS=Xenopus laevis GN=dnajb6-a PE=2 SV=1
OsR498G0101506700.01	Chr1	+	24991477	24993145	499.388	972.284	-0.96122	0.00095796	0.022642	CRR21	sp|Q9FM64|PP431_ARATH Pentatricopeptide repeat-containing protein At5g55740, chloroplastic OS=Arabidopsis thaliana GN=CRR21 PE=2 SV=1
OsR498G0101515200.01	Chr1	-	25104160	25111138	455.057	250.281	0.8625	0.0024023	0.044314	ABCG36	sp|A2WSH0|AB36G_ORYSI ABC transporter G family member 36 OS=Oryza sativa subsp. indica GN=ABCG36 PE=2 SV=1
OsR498G0101541000.01	Chr1	-	25469020	25470777	445.039	231.988	0.93988	0.0010884	0.024983	AT9	sp|Q9LGQ6|AT9_ORYSJ Acyl transferase 9 OS=Oryza sativa subsp. japonica GN=AT9 PE=2 SV=1
OsR498G0101551600.01	Chr1	-	25648262	25650855	4868.35	2446.96	0.99245	0.0021226	0.040209	AKR1	sp|C6TBN2|AKR1_SOYBN Probable aldo-keto reductase 1 OS=Glycine max GN=AKR1 PE=2 SV=1
OsR498G0101559000.01	Chr1	-	25791725	25793156	146.136	48.6806	1.5859	0.00012177	0.0045558	AS	sp|Q9AR73|HQGT_RAUSE Hydroquinone glucosyltransferase OS=Rauvolfia serpentina GN=AS PE=1 SV=1
OsR498G0101562000.01	Chr1	-	25851442	25857323	349.411	791.169	-1.1791	0.00017807	0.0062144	XLG1	sp|O80462|XLG1_ARATH Extra-large guanine nucleotide-binding protein 1 OS=Arabidopsis thaliana GN=XLG1 PE=1 SV=2
OsR498G0101565200.01	Chr1	-	25896200	25903195	2955.08	589.994	2.3244	2.06e-22	3.14e-19	--	--
OsR498G0101565600.01	Chr1	-	25906540	25910717	2087.62	1118.45	0.90036	0.0001062	0.0040629	Os01g0622300	sp|Q9AXB0|DCUP1_ORYSJ Uroporphyrinogen decarboxylase 1, chloroplastic OS=Oryza sativa subsp. japonica GN=Os01g0622300 PE=2 SV=1
OsR498G0101565900.01	Chr1	+	25922913	25927405	2978.4	964.461	1.6267	1.07e-10	2.6e-08	CPK1	sp|A2ZVI7|CDPK1_ORYSJ Calcium-dependent protein kinase 1 OS=Oryza sativa subsp. japonica GN=CPK1 PE=2 SV=1
OsR498G0101585100.01	Chr1	+	26203872	26208079	652.866	148.606	2.1353	0.00034337	0.010407	CYP72A11	sp|Q9LUC9|C7A11_ARATH Cytochrome P450 72A11 OS=Arabidopsis thaliana GN=CYP72A11 PE=2 SV=1
OsR498G0101594500.01	Chr1	+	26423349	26428218	81.4923	177.17	-1.1204	0.0025283	0.045838	At2g42960	sp|Q9SJG2|Y2296_ARATH Probable receptor-like protein kinase At2g42960 OS=Arabidopsis thaliana GN=At2g42960 PE=3 SV=1
OsR498G0101621600.01	Chr1	-	26846489	26847922	0	17.0047	#NAME?	0.00073634	0.018733	--	--
OsR498G0101644400.01	Chr1	-	27154911	27156605	1632.38	930.444	0.81099	0.00032048	0.0098772	MOT2	sp|Q0WP36|MOT2_ARATH Molybdate transporter 2 OS=Arabidopsis thaliana GN=MOT2 PE=1 SV=2
OsR498G0101656100.01	Chr1	+	27332467	27334974	194.276	73.474	1.4028	0.00010908	0.0041498	At1g28600	sp|Q94F40|GDL9_ARATH GDSL esterase/lipase At1g28600 OS=Arabidopsis thaliana GN=At1g28600 PE=2 SV=1
OsR498G0101677000.01	Chr1	-	27634903	27639116	8647.27	4689.95	0.88267	8.6e-05	0.0034227	CICDH	sp|Q9SRZ6|ICDHC_ARATH Cytosolic isocitrate dehydrogenase [NADP] OS=Arabidopsis thaliana GN=CICDH PE=2 SV=1
OsR498G0101681300.01	Chr1	+	27693138	27700043	3163.53	1327.1	1.2533	6.6e-08	8.01e-06	PAP14	sp|Q9LV04|PAP14_ARATH Probable plastid-lipid-associated protein 14, chloroplastic OS=Arabidopsis thaliana GN=PAP14 PE=1 SV=1
OsR498G0101701400.01	Chr1	-	28029669	28032781	11412.3	4388.86	1.3787	4.23e-10	8.87e-08	ISU1	sp|O49627|ISU1_ARATH Iron-sulfur cluster assembly protein 1 OS=Arabidopsis thaliana GN=ISU1 PE=2 SV=1
OsR498G0101722000.01	Chr1	-	28345486	28346463	385.382	88.257	2.1265	4.77e-09	7.83e-07	GRXS5	sp|Q5QLR2|GRXS5_ORYSJ Monothiol glutaredoxin-S5 OS=Oryza sativa subsp. japonica GN=GRXS5 PE=2 SV=1
OsR498G0101734300.01	Chr1	+	28508784	28510529	1057.97	518.75	1.0282	1.22e-05	0.00069979	--	--
OsR498G0101737000.01	Chr1	-	28564505	28571200	1703.64	939.981	0.85792	0.00027556	0.0086782	CALS12	sp|Q9ZT82|CALSC_ARATH Callose synthase 12 OS=Arabidopsis thaliana GN=CALS12 PE=2 SV=1
OsR498G0101770000.01	Chr1	-	29046673	29052908	3964.12	2276.95	0.7999	0.00040945	0.012025	WSD1	sp|Q93ZR6|WSD1_ARATH O-acyltransferase WSD1 OS=Arabidopsis thaliana GN=WSD1 PE=2 SV=1
OsR498G0101785900.01	Chr1	+	29302021	29303664	96.293	374.728	-1.9603	7.06e-09	1.11e-06	--	sp|Q9MB73|LGT_CITUN Limonoid UDP-glucosyltransferase OS=Citrus unshiu PE=2 SV=1
OsR498G0101786500.01	Chr1	+	29306433	29308281	8.81387	79.1102	-3.166	0.00098986	0.023326	GT2	sp|Q66PF4|CGT_FRAAN Cinnamate beta-D-glucosyltransferase OS=Fragaria ananassa GN=GT2 PE=1 SV=1
OsR498G0101788300.01	Chr1	+	29329481	29332448	5865.32	3599.5	0.70441	0.00075366	0.019036	RACK1A	sp|P49027|GBLPA_ORYSJ Guanine nucleotide-binding protein subunit beta-like protein A OS=Oryza sativa subsp. japonica GN=RACK1A PE=1 SV=1
OsR498G0101817900.01	Chr1	+	29746796	29751668	1475.41	567.549	1.3783	0.00080139	0.019822	NMT1	sp|Q9FR44|PEAM1_ARATH Phosphoethanolamine N-methyltransferase 1 OS=Arabidopsis thaliana GN=NMT1 PE=1 SV=1
OsR498G0101835300.01	Chr1	+	29978277	29984125	5.20153	41.1583	-2.9842	0.00058445	0.01561	HERC1	sp|Q15751|HERC1_HUMAN Probable E3 ubiquitin-protein ligase HERC1 OS=Homo sapiens GN=HERC1 PE=1 SV=2
OsR498G0101844100.01	Chr1	+	30141703	30146243	723.141	318.721	1.182	1.07e-05	0.0006304	FPS	sp|P49353|FPPS_MAIZE Farnesyl pyrophosphate synthase OS=Zea mays GN=FPS PE=2 SV=1
OsR498G0101850000.01	Chr1	-	30216170	30221465	633.539	1060.52	-0.74327	0.0025388	0.045885	PTAC7	sp|Q8VZV9|PTA7_ARATH Protein PLASTID TRANSCRIPTIONALLY ACTIVE 7 OS=Arabidopsis thaliana GN=PTAC7 PE=1 SV=1
OsR498G0101874800.01	Chr1	-	30552842	30555318	1554.64	3031.09	-0.96325	0.00033321	0.010201	--	--
OsR498G0101890100.01	Chr1	+	30784418	30790499	136.807	1060.52	-2.9546	1.54e-08	2.14e-06	IP5P3	sp|Q8H0Z6|IP5P3_ARATH Type IV inositol polyphosphate 5-phosphatase 3 OS=Arabidopsis thaliana GN=IP5P3 PE=1 SV=1
OsR498G0101891000.01	Chr1	-	30795524	30799706	3291.43	1562.61	1.0748	8.65e-07	7.12e-05	At1g74320	sp|Q8L518|CK2_ARATH Probable choline kinase 2 OS=Arabidopsis thaliana GN=At1g74320 PE=2 SV=1
OsR498G0101904900.01	Chr1	+	31013691	31014640	37.7628	103.783	-1.4585	0.0016915	0.034313	--	--
OsR498G0101907300.01	Chr1	+	31051439	31055297	1560.42	4117.53	-1.3998	5.18e-10	1.05e-07	HCF101	sp|Q0JJS8|HF101_ORYSJ Fe-S cluster assembly factor HCF101, chloroplastic OS=Oryza sativa subsp. japonica GN=HCF101 PE=3 SV=3
OsR498G0101909700.01	Chr1	+	31085667	31087072	291.926	706.299	-1.2747	3.4e-06	0.00023304	SAT1	sp|Q8W0E4|SAT1_ORYSJ Probable serine acetyltransferase 1 OS=Oryza sativa subsp. japonica GN=SAT1 PE=2 SV=1
OsR498G0101917800.01	Chr1	-	31197719	31199690	1890.73	1166.37	0.69692	0.0017159	0.034634	RPS24B	sp|Q8LC83|RS242_ARATH 40S ribosomal protein S24-2 OS=Arabidopsis thaliana GN=RPS24B PE=2 SV=2
OsR498G0101918500.01	Chr1	+	31205875	31211485	15041.6	8720.44	0.78648	0.00012313	0.0045891	--	sp|P34105|MAOX_POPTR NADP-dependent malic enzyme OS=Populus trichocarpa PE=2 SV=3
OsR498G0101926500.01	Chr1	+	31309631	31315239	610.497	1390.92	-1.188	0.00012693	0.0047113	SPA4	sp|Q94BM7|SPA4_ARATH Protein SPA1-RELATED 4 OS=Arabidopsis thaliana GN=SPA4 PE=1 SV=1
OsR498G0101926800.01	Chr1	-	31314427	31316221	47.0803	172.756	-1.8755	9.78e-06	0.00058072	SPA4	sp|Q94BM7|SPA4_ARATH Protein SPA1-RELATED 4 OS=Arabidopsis thaliana GN=SPA4 PE=1 SV=1
OsR498G0101935700.01	Chr1	+	31494619	31499618	7493.28	4028.23	0.89545	2.52e-05	0.0012613	--	--
OsR498G0101939300.01	Chr1	+	31543698	31545985	1410.69	2277.55	-0.69108	0.0015682	0.032533	mpv17	sp|Q5TZ51|MPV17_DANRE Protein Mpv17 OS=Danio rerio GN=mpv17 PE=2 SV=1
OsR498G0101946100.01	Chr1	+	31634525	31635784	3447.86	1956.44	0.81747	0.00016433	0.0058237	HSFC1B	sp|Q942D6|HFC1B_ORYSJ Heat stress transcription factor C-1b OS=Oryza sativa subsp. japonica GN=HSFC1B PE=2 SV=1
OsR498G0101949900.01	Chr1	+	31694703	31696789	389.649	1563.72	-2.0047	1.37e-06	0.00010617	RhGT1	sp|Q4R1I9|ANGLT_ROSHC Anthocyanidin 5,3-O-glucosyltransferase OS=Rosa hybrid cultivar GN=RhGT1 PE=2 SV=1
OsR498G0102006800.01	Chr1	-	32586545	32591338	127.082	263.967	-1.0546	0.0013659	0.029403	At1g06550	sp|Q9SHJ8|HIBC8_ARATH 3-hydroxyisobutyryl-CoA hydrolase-like protein 5 OS=Arabidopsis thaliana GN=At1g06550 PE=1 SV=2
OsR498G0102044400.01	Chr1	-	33190944	33202866	4430.5	9696.95	-1.1301	1.72e-07	1.85e-05	TIM50	sp|Q8VYE2|TIM50_ARATH Mitochondrial import inner membrane translocase subunit TIM50 OS=Arabidopsis thaliana GN=TIM50 PE=1 SV=1
OsR498G0102050900.01	Chr1	+	33308945	33314014	66.636	155.926	-1.2265	0.0023375	0.043351	--	--
OsR498G0102064700.01	Chr1	+	33562681	33568957	1323.59	2646.61	-0.99969	0.0011055	0.025207	PTAC12	sp|F4IHY7|PTA12_ARATH Protein PLASTID TRANSCRIPTIONALLY ACTIVE 12 OS=Arabidopsis thaliana GN=PTAC12 PE=1 SV=1
OsR498G0102068600.01	Chr1	-	33632908	33635629	394.343	204.751	0.94558	0.0013014	0.028399	--	--
OsR498G0102075000.01	Chr1	-	33744800	33751307	401.916	758.474	-0.91621	0.0022263	0.041543	PUS7	sp|Q08DI8|PUS7_BOVIN Pseudouridylate synthase 7 homolog OS=Bos taurus GN=PUS7 PE=2 SV=1
OsR498G0102093100.01	Chr1	+	34005249	34006176	265.573	30.4228	3.1259	0.002647	0.047406	--	--
OsR498G0102120400.01	Chr1	-	34445242	34447307	13.1965	0	Inf	0.0021557	0.040651	PER56	sp|Q9LXG3|PER56_ARATH Peroxidase 56 OS=Arabidopsis thaliana GN=PER56 PE=2 SV=1
OsR498G0102157700.01	Chr1	+	34972189	34974050	19568.5	8702.88	1.169	0.00014147	0.0051533	Os01g0803200	sp|P09229|CYT1_ORYSJ Cysteine proteinase inhibitor 1 OS=Oryza sativa subsp. japonica GN=Os01g0803200 PE=1 SV=2
OsR498G0102191000.01	Chr1	-	35479391	35488090	4.66183	33.772	-2.8569	0.0010004	0.023533	At1g07550	sp|C0LGD8|Y1755_ARATH Probable LRR receptor-like serine/threonine-protein kinase At1g07550 OS=Arabidopsis thaliana GN=At1g07550 PE=2 SV=1
OsR498G0102206700.01	Chr1	+	35705571	35709809	2746.76	1630.24	0.75265	0.0010548	0.024436	VAR3	sp|Q8S9K3|VAR3_ARATH Zinc finger protein VAR3, chloroplastic OS=Arabidopsis thaliana GN=VAR3 PE=1 SV=2
OsR498G0102213900.01	Chr1	+	35841263	35845043	12552.2	5778.14	1.1193	7.23e-05	0.0029766	--	sp|P30792|PMGI_MAIZE 2,3-bisphosphoglycerate-independent phosphoglycerate mutase OS=Zea mays PE=1 SV=1
OsR498G0102217000.01	Chr1	-	35896266	35908524	4248.65	2239.05	0.92411	2.52e-05	0.0012613	At1g06840	sp|C0LGD7|Y1684_ARATH Probable LRR receptor-like serine/threonine-protein kinase At1g06840 OS=Arabidopsis thaliana GN=At1g06840 PE=2 SV=2
OsR498G0102233600.01	Chr1	-	36157976	36159322	6450.44	1402.13	2.2018	3.21e-22	4.63e-19	ATL72	sp|Q9SG96|ATL72_ARATH RING-H2 finger protein ATL72 OS=Arabidopsis thaliana GN=ATL72 PE=2 SV=1
OsR498G0102245400.01	Chr1	-	36310216	36314237	347.973	46.9756	2.889	2.47e-09	4.26e-07	NFD4	sp|F4I9E1|NFD4_ARATH Protein NUCLEAR FUSION DEFECTIVE 4 OS=Arabidopsis thaliana GN=NFD4 PE=3 SV=1
OsR498G0102251200.01	Chr1	-	36383209	36384106	59.9453	167.814	-1.4851	0.00031312	0.009694	--	--
OsR498G0102261200.01	Chr1	-	36502203	36505296	1243.02	2063.08	-0.73095	0.00088681	0.0214	ABCI8	sp|Q9ZS97|AB8I_ARATH UPF0051 protein ABCI8, chloroplastic OS=Arabidopsis thaliana GN=ABCI8 PE=2 SV=1
OsR498G0102261300.01	Chr1	+	36505533	36509864	241.177	449.548	-0.89839	0.0019589	0.038001	NDA1	sp|Q8GWA1|NDA1_ARATH Internal alternative NAD(P)H-ubiquinone oxidoreductase A1, mitochondrial OS=Arabidopsis thaliana GN=NDA1 PE=2 SV=1
OsR498G0102275800.01	Chr1	-	36707006	36712532	106.405	28.6062	1.8952	0.00027069	0.0085344	ICR2	sp|Q9ZQC5|ICR2_ARATH Interactor of constitutive active ROPs 2, chloroplastic OS=Arabidopsis thaliana GN=ICR2 PE=1 SV=1
OsR498G0102279400.01	Chr1	-	36761387	36766733	3844.01	2297.57	0.74251	0.00066187	0.017225	RPS23	sp|P46297|RS23_FRAAN 40S ribosomal protein S23 OS=Fragaria ananassa GN=RPS23 PE=2 SV=1
OsR498G0102287100.01	Chr1	+	36860217	36870546	1344.92	2157.01	-0.68151	0.0021905	0.041101	SAC3A	sp|F4IUY8|SAC3A_ARATH SAC3 family protein A OS=Arabidopsis thaliana GN=SAC3A PE=1 SV=1
OsR498G0102291500.01	Chr1	+	36930503	36932000	794.353	1697.17	-1.0953	5.09e-06	0.00033032	--	--
OsR498G0102306400.01	Chr1	-	37118631	37121077	168.99	61.9847	1.447	0.00014372	0.0052144	--	--
OsR498G0102311900.01	Chr1	+	37194661	37197979	464.597	990.349	-1.092	1.51e-05	0.00083584	SCL9	sp|O80933|SCL9_ARATH Scarecrow-like protein 9 OS=Arabidopsis thaliana GN=SCL9 PE=2 SV=1
OsR498G0102335000.01	Chr1	-	37534328	37535157	372.418	199.714	0.89899	0.002792	0.048874	--	--
OsR498G0102339200.01	Chr1	-	37590810	37593947	447.868	217.773	1.0402	0.0003627	0.010873	--	--
OsR498G0102341300.01	Chr1	+	37639886	37640844	17.0826	85.0377	-2.3156	5.18e-05	0.002258	At3g10130	sp|Q9SR77|HBPL1_ARATH Heme-binding-like protein At3g10130, chloroplastic OS=Arabidopsis thaliana GN=At3g10130 PE=2 SV=1
OsR498G0102351500.01	Chr1	+	37753159	37758522	47.2519	126.855	-1.4247	0.001991	0.038514	--	--
OsR498G0102360100.01	Chr1	+	37855727	37858585	2334.97	434.913	2.4246	2.17e-13	8.51e-11	--	--
OsR498G0102368600.01	Chr1	-	37985096	37988855	211.737	396.688	-0.90573	0.0010951	0.025075	KDTA	sp|Q8VZA5|KDTA_ARATH Probable 3-deoxy-D-manno-octulosonic acid transferase, mitochondrial OS=Arabidopsis thaliana GN=KDTA PE=2 SV=1
OsR498G0102380900.01	Chr1	+	38176193	38181295	1197.04	559.029	1.0985	1.36e-05	0.00077017	At2g27500	sp|Q9ZQG9|E1314_ARATH Glucan endo-1,3-beta-glucosidase 14 OS=Arabidopsis thaliana GN=At2g27500 PE=1 SV=2
OsR498G0102400900.01	Chr1	+	38433053	38436574	1051.76	2910.32	-1.4684	1.12e-09	2.13e-07	CFBP1	sp|Q0JHF8|F16P2_ORYSJ Fructose-1,6-bisphosphatase, cytosolic OS=Oryza sativa subsp. japonica GN=CFBP1 PE=1 SV=2
OsR498G0102410700.01	Chr1	+	38586731	38589864	224.929	103.803	1.1156	0.0020016	0.038691	MRS2-E	sp|Q8S1N1|MRS2E_ORYSJ Magnesium transporter MRS2-E OS=Oryza sativa subsp. japonica GN=MRS2-E PE=2 SV=1
OsR498G0102412100.01	Chr1	+	38612602	38615680	467.465	867.684	-0.89231	0.00034414	0.010419	tlcd2	sp|A8WGS4|TLCD2_DANRE TLC domain-containing protein 2 OS=Danio rerio GN=tlcd2 PE=2 SV=1
OsR498G0102413500.01	Chr1	+	38629702	38634905	1584.44	816.186	0.957	0.001971	0.038154	SAPK4	sp|Q5N942|SAPK4_ORYSJ Serine/threonine-protein kinase SAPK4 OS=Oryza sativa subsp. japonica GN=SAPK4 PE=2 SV=2
OsR498G0102414500.01	Chr1	+	38647411	38658341	319.193	594.855	-0.89811	0.00080973	0.019974	AMT3-1	sp|Q84KJ6|AMT31_ORYSJ Ammonium transporter 3 member 1 OS=Oryza sativa subsp. japonica GN=AMT3-1 PE=2 SV=1
OsR498G0102415200.01	Chr1	-	38664839	38665516	0	20.2409	#NAME?	0.00018212	0.0063121	--	--
OsR498G0102417400.01	Chr1	-	38703503	38706036	626.911	322.341	0.95967	0.00050574	0.014027	--	--
OsR498G0102419100.01	Chr1	+	38724791	38725695	1327.16	570.971	1.2169	5.1e-07	4.62e-05	--	--
OsR498G0102419700.01	Chr1	+	38737405	38739164	1020.2	247.16	2.0453	2.08e-10	4.76e-08	NPF5.10	sp|Q0WP01|PTR9_ARATH Protein NRT1/ PTR FAMILY 5.10 OS=Arabidopsis thaliana GN=NPF5.10 PE=2 SV=1
OsR498G0102420300.01	Chr1	+	38743614	38749439	5387.43	1572.51	1.7765	1.92e-15	1.14e-12	NPF5.10	sp|Q0WP01|PTR9_ARATH Protein NRT1/ PTR FAMILY 5.10 OS=Arabidopsis thaliana GN=NPF5.10 PE=2 SV=1
OsR498G0102421500.01	Chr1	+	38756848	38759584	1736.9	968.815	0.84222	0.00015717	0.005621	NPF5.10	sp|Q0WP01|PTR9_ARATH Protein NRT1/ PTR FAMILY 5.10 OS=Arabidopsis thaliana GN=NPF5.10 PE=2 SV=1
OsR498G0102423600.01	Chr1	-	38804612	38806819	807.943	1372.4	-0.76438	0.0016383	0.033442	ASE1	sp|Q9SI61|ASE1_ARATH Amidophosphoribosyltransferase 1, chloroplastic OS=Arabidopsis thaliana GN=ASE1 PE=2 SV=1
OsR498G0102433600.01	Chr1	-	38905855	38907191	352.317	93.4735	1.9142	0.0011468	0.025848	--	--
OsR498G0102444800.01	Chr1	-	39056314	39058026	286.071	24.8981	3.5223	3.61e-10	7.74e-08	--	--
OsR498G0102446100.01	Chr1	+	39067025	39073790	136.303	424.07	-1.6375	0.00037708	0.011243	HSL1	sp|Q9SGP2|HSL1_ARATH Receptor-like protein kinase HSL1 OS=Arabidopsis thaliana GN=HSL1 PE=2 SV=1
OsR498G0102447200.01	Chr1	-	39087794	39092131	259.709	50.4375	2.3643	8.38e-07	6.94e-05	AAP5	sp|Q8GUM3|AAP5_ARATH Amino acid permease 5 OS=Arabidopsis thaliana GN=AAP5 PE=1 SV=1
OsR498G0102473700.01	Chr1	+	39441097	39446255	136.846	30.506	2.1654	0.00019657	0.006698	abhd11	sp|Q0V9K2|ABHDB_XENTR Protein ABHD11 OS=Xenopus tropicalis GN=abhd11 PE=2 SV=2
OsR498G0102500100.01	Chr1	+	39822371	39825274	527.029	1171.82	-1.1528	4.53e-06	0.00029934	BT4	sp|Q9FJX5|BT4_ARATH BTB/POZ and TAZ domain-containing protein 4 OS=Arabidopsis thaliana GN=BT4 PE=1 SV=1
OsR498G0102502800.01	Chr1	-	39859491	39863620	234.81	100.664	1.2219	0.00024199	0.0078928	SUD1	sp|F4JKK0|SUD1_ARATH Probable E3 ubiquitin ligase SUD1 OS=Arabidopsis thaliana GN=SUD1 PE=1 SV=1
OsR498G0102505800.01	Chr1	-	39896375	39900764	6311.14	11523.8	-0.86864	1.98e-05	0.0010455	CRT3	sp|O04153|CALR3_ARATH Calreticulin-3 OS=Arabidopsis thaliana GN=CRT3 PE=1 SV=2
OsR498G0102506700.01	Chr1	+	39933683	39936609	10237.9	5514.26	0.89269	2.23e-05	0.0011482	RPL5B	sp|P49227|RL52_ARATH 60S ribosomal protein L5-2 OS=Arabidopsis thaliana GN=RPL5B PE=2 SV=3
OsR498G0102506900.01	Chr1	+	39939037	39941991	3206.83	1893.91	0.75978	0.00061913	0.016345	RPL5A	sp|A2WXX3|RL51_ORYSI 60S ribosomal protein L5-1 OS=Oryza sativa subsp. indica GN=RPL5A PE=3 SV=2
OsR498G0102518200.01	Chr1	-	40095554	40100861	424.95	832.709	-0.97052	4.44e-05	0.002005	At3g49140	sp|Q0WMN5|Y3913_ARATH Uncharacterized protein At3g49140 OS=Arabidopsis thaliana GN=At3g49140 PE=1 SV=2
OsR498G0102527100.01	Chr1	+	40219355	40222169	25.3568	83.8561	-1.7255	0.0010258	0.023947	VTC5	sp|Q9FLP9|GGAP2_ARATH GDP-L-galactose phosphorylase 2 OS=Arabidopsis thaliana GN=VTC5 PE=1 SV=1
OsR498G0102538200.01	Chr1	-	40413968	40416279	1854.44	1089.6	0.76719	0.0024465	0.04465	FBA3	sp|Q5N725|ALFC3_ORYSJ Fructose-bisphosphate aldolase 3, cytoplasmic OS=Oryza sativa subsp. japonica GN=FBA3 PE=2 SV=1
OsR498G0102547300.01	Chr1	+	40525404	40529760	2621.89	703.96	1.897	5.3e-13	1.99e-10	BT1	sp|Q9FMK7|BT1_ARATH BTB/POZ and TAZ domain-containing protein 1 OS=Arabidopsis thaliana GN=BT1 PE=1 SV=1
OsR498G0102556000.01	Chr1	-	40682081	40687691	754.549	1302.89	-0.78803	0.00074856	0.018959	ABCB26	sp|Q8RY46|AB26B_ARATH ABC transporter B family member 26, chloroplastic OS=Arabidopsis thaliana GN=ABCB26 PE=1 SV=1
OsR498G0102559900.01	Chr1	+	40794653	40798651	172.653	315.926	-0.87171	0.0027995	0.048973	SRD2	sp|Q8L627|SRD2_ARATH snRNA-activating protein complex subunit OS=Arabidopsis thaliana GN=SRD2 PE=1 SV=1
OsR498G0102560100.01	Chr1	+	40799354	40801665	3512.02	5872.77	-0.74174	0.00061095	0.016176	--	--
OsR498G0102568000.01	Chr1	-	40900173	40911950	916.086	1567.3	-0.77472	0.0016237	0.033312	SEC	sp|Q9M8Y0|SEC_ARATH Probable UDP-N-acetylglucosamine--peptide N-acetylglucosaminyltransferase SEC OS=Arabidopsis thaliana GN=SEC PE=2 SV=1
OsR498G0102573300.01	Chr1	+	40975654	40977856	12638.8	3627.29	1.8009	1.61e-16	1.19e-13	RBG4	sp|Q9LIS2|RBG4_ARATH Glycine-rich RNA-binding protein 4, mitochondrial OS=Arabidopsis thaliana GN=RBG4 PE=2 SV=1
OsR498G0102576200.01	Chr1	-	41024022	41028925	1411.9	2664.64	-0.9163	2.42e-05	0.0012217	Os01g0917400	sp|Q5JLB5|C3H12_ORYSJ Zinc finger CCCH domain-containing protein 12 OS=Oryza sativa subsp. japonica GN=Os01g0917400 PE=2 SV=2
OsR498G0102584400.01	Chr1	-	41108998	41114832	195.033	1417.15	-2.8612	1.41e-27	3.22e-24	SPS1	sp|Q0JGK4|SPSA1_ORYSJ Probable sucrose-phosphate synthase 1 OS=Oryza sativa subsp. japonica GN=SPS1 PE=2 SV=2
OsR498G0102587200.01	Chr1	-	41144293	41150911	2108.87	986.81	1.0956	0.0003559	0.010704	PIN5A	sp|Q5JLM1|PIN5A_ORYSJ Probable auxin efflux carrier component 5a OS=Oryza sativa subsp. japonica GN=PIN5A PE=2 SV=1
OsR498G0102601900.01	Chr1	+	41332531	41337215	465.916	112.263	2.0532	6.66e-05	0.002792	SPL2	sp|Q0JGI1|SPL2_ORYSJ Squamosa promoter-binding-like protein 2 OS=Oryza sativa subsp. japonica GN=SPL2 PE=2 SV=2
OsR498G0102613700.01	Chr1	+	41474565	41479965	3453.49	2028.65	0.76754	0.00052339	0.014414	TCP20	sp|Q9LSD5|TCP20_ARATH Transcription factor TCP20 OS=Arabidopsis thaliana GN=TCP20 PE=1 SV=1
OsR498G0102617500.01	Chr1	+	41569939	41572455	1371.96	801.15	0.77609	0.00054099	0.014797	DCI1	sp|Q9FHR8|DCI1_ARATH Delta(3,5)-Delta(2,4)-dienoyl-CoA isomerase, peroxisomal OS=Arabidopsis thaliana GN=DCI1 PE=2 SV=1
OsR498G0102620800.01	Chr1	-	41614699	41617632	7205.49	3669.29	0.9736	3.63e-05	0.0016894	tal	sp|A0LTY8|TAL_ACIC1 Transaldolase OS=Acidothermus cellulolyticus (strain ATCC 43068 / 11B) GN=tal PE=3 SV=1
OsR498G0102639400.01	Chr1	-	41865275	41869222	2524.43	947.897	1.4132	1.38e-06	0.00010624	Hgsnat	sp|Q3UDW8|HGNAT_MOUSE Heparan-alpha-glucosaminide N-acetyltransferase OS=Mus musculus GN=Hgsnat PE=1 SV=2
OsR498G0102640000.01	Chr1	-	41872140	41875588	1893.72	1091.05	0.79551	0.00068827	0.01776	Taz	sp|Q9V6G5|TAZ_DROME Tafazzin homolog OS=Drosophila melanogaster GN=Taz PE=2 SV=2
OsR498G0102668900.01	Chr1	+	42377794	42394671	210.243	390.318	-0.89259	0.0026834	0.047838	--	--
OsR498G0102687000.01	Chr1	-	42692854	42700560	7656.56	3058.63	1.3238	2.14e-09	3.78e-07	BAT1	sp|B9EXZ6|BAT1_ORYSJ Amino-acid permease BAT1 homolog OS=Oryza sativa subsp. japonica GN=BAT1 PE=2 SV=1
OsR498G0102692900.01	Chr1	+	42792644	42795065	2977.5	482.188	2.6264	3.05e-20	3.35e-17	SCL3	sp|Q9LPR8|SCL3_ARATH Scarecrow-like protein 3 OS=Arabidopsis thaliana GN=SCL3 PE=2 SV=1
OsR498G0102700100.01	Chr1	+	42876933	42878142	124.486	21.9097	2.5063	0.0022099	0.041379	--	--
OsR498G0102739700.01	Chr1	+	43418169	43419597	5546.63	9050.38	-0.70637	0.0011966	0.026642	ndhO	sp|Q9S829|NDHO_ARATH NAD(P)H-quinone oxidoreductase subunit O, chloroplastic OS=Arabidopsis thaliana GN=ndhO PE=2 SV=1
OsR498G0102761500.01	Chr1	+	43818759	43822346	684.893	352.053	0.96009	0.00026834	0.0084906	--	--
OsR498G0102772900.01	Chr1	+	43978497	43981883	109.073	267.431	-1.2939	4.7e-05	0.0021069	DI19-5	sp|Q5JME8|DI195_ORYSJ Protein DEHYDRATION-INDUCED 19 homolog 5 OS=Oryza sativa subsp. japonica GN=DI19-5 PE=2 SV=1
OsR498G0102775000.01	Chr1	-	44007609	44008785	21720.1	10852.1	1.0011	2.43e-06	0.00017343	PCL1	sp|Q94DH3|PCL1_ORYSJ Transcription factor PCL1 OS=Oryza sativa subsp. japonica GN=PCL1 PE=2 SV=1
OsR498G0102779600.01	Chr1	-	44079321	44082494	137.808	301.377	-1.1289	0.0010641	0.024569	spc25	sp|Q10430|SPC25_SCHPO Kinetochore protein spc25 OS=Schizosaccharomyces pombe (strain 972 / ATCC 24843) GN=spc25 PE=1 SV=1
OsR498G0102780000.01	Chr1	-	44089468	44092143	2735.5	4378.7	-0.6787	0.0013977	0.029956	rlmN	sp|Q2JRQ8|RLMN_SYNJA Probable dual-specificity RNA methyltransferase RlmN OS=Synechococcus sp. (strain JA-3-3Ab) GN=rlmN PE=3 SV=1
OsR498G0102790800.01	Chr1	-	44269871	44277094	1669.59	852.004	0.97056	5.16e-05	0.002258	At1g67720	sp|C0LGI2|Y1677_ARATH Probable LRR receptor-like serine/threonine-protein kinase At1g67720 OS=Arabidopsis thaliana GN=At1g67720 PE=2 SV=1
OsR498G0102794600.01	Chr1	-	44324000	44330508	8340.91	14432.5	-0.79104	0.00010854	0.0041352	--	sp|O81155|CYSKP_SOLTU Cysteine synthase, chloroplastic/chromoplastic OS=Solanum tuberosum PE=2 SV=1
OsR498G0161207600.01	Chr1	+	38734005	38735366	6519.65	2991.26	1.124	1.64e-07	1.79e-05	NPF5.16	sp|Q9SK96|PTR10_ARATH Protein NRT1/ PTR FAMILY 5.16 OS=Arabidopsis thaliana GN=NPF5.16 PE=2 SV=1
OsR498G0202802000.01	Chr2	-	87074	91721	44765	84909	-0.92355	1.09e-05	0.00063533	HPR	sp|Q9C9W5|HPR1_ARATH Glycerate dehydrogenase HPR, peroxisomal OS=Arabidopsis thaliana GN=HPR PE=1 SV=1
OsR498G0202807400.01	Chr2	-	181630	184874	721.163	369.123	0.96622	0.00012794	0.0047361	RPL9	sp|P49210|RL9_ORYSJ 60S ribosomal protein L9 OS=Oryza sativa subsp. japonica GN=RPL9 PE=2 SV=3
OsR498G0202817800.01	Chr2	-	319482	324137	45.6372	190.029	-2.0579	1.19e-06	9.36e-05	PCMP-H22	sp|Q9CAA8|PP108_ARATH Putative pentatricopeptide repeat-containing protein At1g68930 OS=Arabidopsis thaliana GN=PCMP-H22 PE=3 SV=1
OsR498G0202854500.01	Chr2	+	900926	904972	171.856	331.695	-0.94865	0.0010578	0.024486	STLP4	sp|Q6ZH45|STLP4_ORYSJ Sialyltransferase-like protein 4 OS=Oryza sativa subsp. japonica GN=STLP4 PE=2 SV=1
OsR498G0202854900.01	Chr2	+	906654	915815	26.1613	87.3178	-1.7388	0.00077001	0.01936	RGA3	sp|Q7XA40|RGA3_SOLBU Putative disease resistance protein RGA3 OS=Solanum bulbocastanum GN=RGA3 PE=2 SV=2
OsR498G0202865400.01	Chr2	-	1047606	1048881	3514.05	1797.02	0.96753	5.19e-05	0.002258	CSP1	sp|O65639|CSP1_ARATH Cold shock protein 1 OS=Arabidopsis thaliana GN=CSP1 PE=1 SV=1
OsR498G0202870300.01	Chr2	+	1107041	1109839	167.331	665.653	-1.9921	1.22e-12	4.24e-10	URT1	sp|O64642|URT1_ARATH UTP:RNA uridylyltransferase 1 OS=Arabidopsis thaliana GN=URT1 PE=1 SV=2
OsR498G0202871600.01	Chr2	-	1131649	1132467	1532.61	564.609	1.4407	0.0011814	0.026388	KIC	sp|Q9ZPX9|KIC_ARATH Calcium-binding protein KIC OS=Arabidopsis thaliana GN=KIC PE=1 SV=2
OsR498G0202872600.01	Chr2	-	1137934	1141658	23306.1	7134.39	1.7078	3.06e-08	3.94e-06	RS41	sp|P92966|SRS41_ARATH Serine/arginine-rich splicing factor RS41 OS=Arabidopsis thaliana GN=RS41 PE=1 SV=2
OsR498G0202879500.01	Chr2	+	1289224	1291607	1577.06	2752.38	-0.80344	0.00038904	0.011499	LIL3.2	sp|Q6NKS4|LIL32_ARATH Light-harvesting complex-like protein 3 isotype 2, chloroplastic OS=Arabidopsis thaliana GN=LIL3.2 PE=1 SV=1
OsR498G0202896000.01	Chr2	-	1494876	1498344	1642.41	562.411	1.5461	1.44e-07	1.6e-05	--	--
OsR498G0202904800.01	Chr2	-	1603775	1609036	14.1752	73.1179	-2.3669	0.00013809	0.0050571	NRAT1	sp|Q6ZG85|NRAT1_ORYSJ Metal transporter NRAT1 OS=Oryza sativa subsp. japonica GN=NRAT1 PE=2 SV=1
OsR498G0202910000.01	Chr2	-	1682796	1683107	158.641	43.363	1.8712	0.00033023	0.010132	--	--
OsR498G0202912200.01	Chr2	-	1718112	1728612	52.9215	160.989	-1.605	4.18e-05	0.0019011	SMC3	sp|Q56YN8|SMC3_ARATH Structural maintenance of chromosomes protein 3 OS=Arabidopsis thaliana GN=SMC3 PE=2 SV=1
OsR498G0202919700.01	Chr2	+	1854533	1859193	216.603	437.862	-1.0154	0.00028847	0.0090123	PTST	sp|Q94AX2|PTST_ARATH Protein PTST, chloroplastic OS=Arabidopsis thaliana GN=PTST PE=1 SV=1
OsR498G0202938800.01	Chr2	-	2137632	2146765	439.794	821.134	-0.90079	0.0010986	0.025112	Os11g0285000	sp|Q2R712|ACBSY_ORYSJ Achilleol B synthase OS=Oryza sativa subsp. japonica GN=Os11g0285000 PE=1 SV=1
OsR498G0203008600.01	Chr2	-	3134634	3140185	671.677	316.602	1.0851	0.0027268	0.048381	HCC1	sp|Q8VYP0|SCO11_ARATH Protein SCO1 homolog 1, mitochondrial OS=Arabidopsis thaliana GN=HCC1 PE=2 SV=1
OsR498G0203035300.01	Chr2	+	3475908	3477474	177.493	45.5004	1.9638	0.0019055	0.037308	--	--
OsR498G0203040500.01	Chr2	+	3524717	3527829	701.933	1471.48	-1.0679	7.01e-06	0.00043333	STR1	sp|O64530|STR1_ARATH Thiosulfate/3-mercaptopyruvate sulfurtransferase 1, mitochondrial OS=Arabidopsis thaliana GN=STR1 PE=1 SV=1
OsR498G0203084300.01	Chr2	+	4198386	4200456	2717.18	1229.44	1.1441	5.81e-07	5.11e-05	COL5	sp|Q9FHH8|COL5_ARATH Zinc finger protein CONSTANS-LIKE 5 OS=Arabidopsis thaliana GN=COL5 PE=2 SV=2
OsR498G0203090900.01	Chr2	+	4336211	4340690	857.885	346.834	1.3065	2.58e-07	2.65e-05	Os02g0180000	sp|Q6ETK3|P2C11_ORYSJ Probable protein phosphatase 2C 11 OS=Oryza sativa subsp. japonica GN=Os02g0180000 PE=2 SV=1
OsR498G0203106600.01	Chr2	-	4613718	4619429	14995.1	9561.94	0.64912	0.0022511	0.04192	--	sp|P21616|AVP_VIGRR Pyrophosphate-energized vacuolar membrane proton pump OS=Vigna radiata var. radiata PE=1 SV=4
OsR498G0203109900.01	Chr2	+	4666076	4668226	160.72	19.8875	3.0146	0.0012569	0.027773	CYP71D8	sp|O81974|C71D8_SOYBN Cytochrome P450 71D8 OS=Glycine max GN=CYP71D8 PE=2 SV=1
OsR498G0203134100.01	Chr2	+	5022099	5025861	77.903	216.958	-1.4777	0.00013212	0.0048644	PCMP-H33	sp|O82380|PP175_ARATH Pentatricopeptide repeat-containing protein At2g29760, chloroplastic OS=Arabidopsis thaliana GN=PCMP-H33 PE=2 SV=1
OsR498G0203153000.01	Chr2	-	5367205	5371151	2603.12	1564.97	0.7341	0.0014407	0.030697	Fah	sp|P25093|FAAA_RAT Fumarylacetoacetase OS=Rattus norvegicus GN=Fah PE=1 SV=1
OsR498G0203156600.01	Chr2	-	5420846	5423015	124196	24175.3	2.361	6.85e-10	1.38e-07	LHCA3	sp|Q9SY97|LHCA3_ARATH Photosystem I chlorophyll a/b-binding protein 3-1, chloroplastic OS=Arabidopsis thaliana GN=LHCA3 PE=1 SV=1
OsR498G0203176200.01	Chr2	-	5727051	5729671	336.737	715.075	-1.0865	3.79e-05	0.0017522	HY5	sp|O24646|HY5_ARATH Transcription factor HY5 OS=Arabidopsis thaliana GN=HY5 PE=1 SV=1
OsR498G0203177300.01	Chr2	+	5749003	5750862	675.051	197.103	1.776	6.49e-06	0.00041112	UGT75L6	sp|F8WKW0|UGT1_GARJA Crocetin glucosyltransferase, chloroplastic OS=Gardenia jasminoides GN=UGT75L6 PE=1 SV=1
OsR498G0203194400.01	Chr2	-	6014414	6015827	208.381	71.8413	1.5363	6.39e-05	0.0026965	CSE	sp|Q9C942|CSE_ARATH Caffeoylshikimate esterase OS=Arabidopsis thaliana GN=CSE PE=1 SV=1
OsR498G0203194900.01	Chr2	+	6031758	6034945	12553.8	7674.73	0.70994	0.00063484	0.016664	--	sp|O24381|TLC1_SOLTU Plastidic ATP/ADP-transporter OS=Solanum tuberosum PE=2 SV=2
OsR498G0203214300.01	Chr2	+	6323430	6326437	12.4973	58.077	-2.2164	0.00093521	0.022307	CRK10	sp|Q8GYA4|CRK10_ARATH Cysteine-rich receptor-like protein kinase 10 OS=Arabidopsis thaliana GN=CRK10 PE=1 SV=3
OsR498G0203265800.01	Chr2	-	7224738	7228275	46.621	132.179	-1.5034	0.0010414	0.024207	HSL1	sp|Q9SGP2|HSL1_ARATH Receptor-like protein kinase HSL1 OS=Arabidopsis thaliana GN=HSL1 PE=2 SV=1
OsR498G0203270000.01	Chr2	-	7340546	7341968	71.7947	164.48	-1.196	0.00084256	0.02058	--	--
OsR498G0203318500.01	Chr2	+	8280512	8285011	800.44	367.109	1.1246	2.72e-05	0.0013437	CID9	sp|Q9LRR6|CID9_ARATH Polyadenylate-binding protein-interacting protein 9 OS=Arabidopsis thaliana GN=CID9 PE=4 SV=1
OsR498G0203324500.01	Chr2	+	8404493	8405279	103.084	20.6504	2.3196	0.00089608	0.02158	--	--
OsR498G0203329900.01	Chr2	+	8519862	8520766	42.6389	2.97919	3.8392	2.74e-05	0.0013505	ATL32	sp|Q8W571|ATL32_ARATH RING-H2 finger protein ATL32 OS=Arabidopsis thaliana GN=ATL32 PE=2 SV=3
OsR498G0203331500.01	Chr2	+	8544853	8545917	2404.81	1287.91	0.90089	0.00041537	0.012123	ATL12	sp|Q9SL78|ATL12_ARATH Putative RING-H2 finger protein ATL12 OS=Arabidopsis thaliana GN=ATL12 PE=3 SV=1
OsR498G0203370000.01	Chr2	-	9214090	9216459	576.952	220.554	1.3873	4.18e-07	3.9e-05	PDV1	sp|Q9FK13|PDV1_ARATH Plastid division protein PDV1 OS=Arabidopsis thaliana GN=PDV1 PE=1 SV=1
OsR498G0203384900.01	Chr2	+	9457225	9458351	3877.18	1447.06	1.4219	2.74e-10	6.01e-08	--	sp|O02414|DYL1_HELCR Dynein light chain LC6, flagellar outer arm OS=Heliocidaris crassispina PE=3 SV=1
OsR498G0203396500.01	Chr2	+	9673494	9681980	8250.04	2463.14	1.7439	0.0015915	0.032779	UKL4	sp|O65583|UKL4_ARATH Uridine kinase-like protein 4 OS=Arabidopsis thaliana GN=UKL4 PE=2 SV=2
OsR498G0203401300.01	Chr2	+	9787773	9794652	222.558	639.949	-1.5238	4.2e-08	5.24e-06	At1g79820	sp|Q2V4B9|PLST3_ARATH Probable plastidic glucose transporter 3 OS=Arabidopsis thaliana GN=At1g79820 PE=2 SV=2
OsR498G0203410200.01	Chr2	-	9954557	9961307	99.1771	232.343	-1.2282	0.0011282	0.025597	At1g35710	sp|Q9LP24|Y1571_ARATH Probable leucine-rich repeat receptor-like protein kinase At1g35710 OS=Arabidopsis thaliana GN=At1g35710 PE=2 SV=1
OsR498G0203419100.01	Chr2	+	10137376	10146426	1063.57	2082.68	-0.96952	1.5e-05	0.00083584	At2g20050/At2g20040	sp|Q9SL76|P2C19_ARATH Protein phosphatase 2C and cyclic nucleotide-binding/kinase domain-containing protein OS=Arabidopsis thaliana GN=At2g20050/At2g20040 PE=2 SV=2
OsR498G0203431100.01	Chr2	+	10384658	10393276	2402.95	4843.05	-1.0111	5.11e-06	0.00033066	typA	sp|P72749|TYPA_SYNY3 GTP-binding protein TypA/BipA homolog OS=Synechocystis sp. (strain PCC 6803 / Kazusa) GN=typA PE=3 SV=1
OsR498G0203435500.01	Chr2	+	10455382	10457440	59.3818	225.079	-1.9223	5.68e-06	0.00036561	CNR10	sp|D9HP26|CNR10_MAIZE Cell number regulator 10 OS=Zea mays GN=CNR10 PE=2 SV=1
OsR498G0203486400.01	Chr2	-	11206781	11210754	1505.96	383.042	1.9751	0.00018224	0.0063121	rutD	sp|B7KWT4|RUTD_METC4 Putative aminoacrylate hydrolase RutD OS=Methylobacterium extorquens (strain CM4 / NCIMB 13688) GN=rutD PE=3 SV=1
OsR498G0203512700.01	Chr2	+	11685814	11688914	10.4203	111.629	-3.4212	0.00037233	0.011113	--	--
OsR498G0203580700.01	Chr2	+	13030858	13032114	1889.17	598.827	1.6575	2.36e-12	7.79e-10	--	--
OsR498G0203592300.01	Chr2	+	13142639	13149857	15642.6	6832.19	1.1951	3.75e-08	4.72e-06	RBL9	sp|Q9FFX0|RBL9_ARATH RHOMBOID-like protein 9, chloroplastic OS=Arabidopsis thaliana GN=RBL9 PE=2 SV=1
OsR498G0203647200.01	Chr2	-	14021366	14024369	254.569	514.919	-1.0163	0.00011978	0.0045008	--	--
OsR498G0203767300.01	Chr2	+	16388417	16393325	585.354	1963.04	-1.7457	2.37e-13	9.14e-11	Stard7	sp|Q8R1R3|STAR7_MOUSE StAR-related lipid transfer protein 7, mitochondrial OS=Mus musculus GN=Stard7 PE=1 SV=2
OsR498G0203775300.01	Chr2	+	16509650	16513417	27099.5	16786.8	0.69094	0.0010446	0.024262	CCP1	sp|Q10716|CYSP1_MAIZE Cysteine proteinase 1 OS=Zea mays GN=CCP1 PE=2 SV=1
OsR498G0203794900.01	Chr2	+	16867542	16872478	1302.09	749.637	0.79656	0.0011401	0.025767	At1g14780	sp|Q8L612|MACP1_ARATH MACPF domain-containing protein At1g14780 OS=Arabidopsis thaliana GN=At1g14780 PE=2 SV=1
OsR498G0203835200.01	Chr2	-	17629618	17634035	299.907	547.193	-0.86753	0.0019612	0.038019	PUB9	sp|Q9SRT0|PUB9_ARATH U-box domain-containing protein 9 OS=Arabidopsis thaliana GN=PUB9 PE=1 SV=1
OsR498G0203838500.01	Chr2	+	17680230	17682893	3623.47	2144.86	0.75649	0.00030557	0.0094923	RPS8	sp|P49199|RS8_ORYSJ 40S ribosomal protein S8 OS=Oryza sativa subsp. japonica GN=RPS8 PE=2 SV=2
OsR498G0203864300.01	Chr2	+	18154690	18160798	67.1696	151.668	-1.175	0.0014032	0.030046	At4g13800	sp|B3LFA3|NIPA2_ARATH Probable magnesium transporter NIPA2 OS=Arabidopsis thaliana GN=At4g13800 PE=2 SV=1
OsR498G0203867900.01	Chr2	+	18195442	18202555	892.25	3236.9	-1.8591	1.13e-15	7.41e-13	At4g13040	sp|Q56XP9|ERFL1_ARATH Ethylene-responsive transcription factor-like protein At4g13040 OS=Arabidopsis thaliana GN=At4g13040 PE=2 SV=2
OsR498G0203898100.01	Chr2	+	19190138	19191081	45.2758	3.70677	3.6105	3.11e-05	0.0014961	--	--
OsR498G0203903900.01	Chr2	+	19316626	19320054	493.72	884.414	-0.84103	0.001368	0.029408	HIPP07	sp|Q9C5D3|HIP7_ARATH Heavy metal-associated isoprenylated plant protein 7 OS=Arabidopsis thaliana GN=HIPP07 PE=1 SV=1
OsR498G0203906700.01	Chr2	+	19543835	19565448	38.1276	141.241	-1.8893	0.00011606	0.004379	POL2A	sp|F4HW04|DPOE1_ARATH DNA polymerase epsilon catalytic subunit A OS=Arabidopsis thaliana GN=POL2A PE=1 SV=1
OsR498G0203948900.01	Chr2	+	20137995	20143136	13552.6	7736.41	0.80883	0.0010106	0.023733	LOS1	sp|Q9ASR1|EF2_ARATH Elongation factor 2 OS=Arabidopsis thaliana GN=LOS1 PE=1 SV=1
OsR498G0203959100.01	Chr2	+	20280951	20285235	576.203	1025.75	-0.83203	0.0014499	0.030827	--	--
OsR498G0203970200.01	Chr2	-	20423729	20426430	15208.3	5478.67	1.473	1.15e-11	3.47e-09	--	--
OsR498G0203998900.01	Chr2	+	20857381	20860675	728.889	393.261	0.89021	0.0020257	0.038993	ACA1	sp|O04846|ATCA1_ARATH Alpha carbonic anhydrase 1, chloroplastic OS=Arabidopsis thaliana GN=ACA1 PE=1 SV=2
OsR498G0204003500.01	Chr2	+	20904242	20908951	1176.48	321.034	1.8737	1.05e-05	0.00061705	CIN1	sp|Q0E0P0|INV1_ORYSJ Beta-fructofuranosidase, insoluble isoenzyme 1 OS=Oryza sativa subsp. japonica GN=CIN1 PE=2 SV=1
OsR498G0204021100.01	Chr2	+	21164569	21171880	310.848	574.929	-0.88717	0.0026572	0.047484	ILA	sp|F4I893|ILA_ARATH Protein ILITYHIA OS=Arabidopsis thaliana GN=ILA PE=1 SV=1
OsR498G0204036700.01	Chr2	+	21332004	21335418	5273.44	2423.77	1.1215	2.81e-07	2.83e-05	SDC1	sp|Q6ESZ9|SDC1_ORYSJ Serine decarboxylase 1 OS=Oryza sativa subsp. japonica GN=SDC1 PE=3 SV=1
OsR498G0204039900.01	Chr2	+	21370703	21372975	614.782	337.244	0.86628	0.0014994	0.031467	--	--
OsR498G0204108200.01	Chr2	-	22248133	22254135	228.327	450.183	-0.97941	0.00053434	0.014672	MAPKKK3	sp|F4HRJ4|M3K3A_ARATH Mitogen-activated protein kinase kinase kinase 3 OS=Arabidopsis thaliana GN=MAPKKK3 PE=1 SV=1
OsR498G0204123500.01	Chr2	+	22570471	22575669	4647.23	2812.45	0.72455	0.00093994	0.022381	CBP60B	sp|Q9FKL6|CB60B_ARATH Calmodulin-binding protein 60 B OS=Arabidopsis thaliana GN=CBP60B PE=2 SV=1
OsR498G0204139900.01	Chr2	+	22833949	22840180	2276.71	1261.75	0.85152	0.0028246	0.049224	RBP47	sp|Q9LEB3|RBP47_NICPL Polyadenylate-binding protein RBP47 OS=Nicotiana plumbaginifolia GN=RBP47 PE=1 SV=1
OsR498G0204155800.01	Chr2	-	23155353	23161417	579.251	2235.18	-1.9481	2.14e-16	1.54e-13	RIBA2	sp|Q0E079|RIBA2_ORYSJ Probable bifunctional riboflavin biosynthesis protein RIBA 2, chloroplastic OS=Oryza sativa subsp. japonica GN=RIBA2 PE=2 SV=1
OsR498G0204162100.01	Chr2	+	23237483	23241956	740.909	76.2593	3.2803	4.92e-28	1.5e-24	STP5	sp|Q93Y91|STP5_ARATH Sugar transport protein 5 OS=Arabidopsis thaliana GN=STP5 PE=2 SV=1
OsR498G0204193200.01	Chr2	-	23787899	23788923	108.646	278.452	-1.3578	0.00022027	0.0073327	HIPP16	sp|Q9SSF0|HIP16_ARATH Heavy metal-associated isoprenylated plant protein 16 OS=Arabidopsis thaliana GN=HIPP16 PE=2 SV=1
OsR498G0204202000.01	Chr2	-	23887019	23892368	144.986	283.571	-0.9678	0.00091001	0.021822	FIM5	sp|Q9FKI0|FIMB5_ARATH Fimbrin-5 OS=Arabidopsis thaliana GN=FIM5 PE=1 SV=1
OsR498G0204203300.01	Chr2	+	23908065	23913076	115.737	329.036	-1.5074	0.001647	0.033539	GDPDL3	sp|Q9SZ11|GPDL3_ARATH Glycerophosphodiester phosphodiesterase GDPDL3 OS=Arabidopsis thaliana GN=GDPDL3 PE=1 SV=3
OsR498G0204204000.01	Chr2	-	23917325	23918569	726.006	344.689	1.0747	3.83e-05	0.0017628	--	--
OsR498G0204216600.01	Chr2	-	24127009	24129121	6174	3447.9	0.84049	4.92e-05	0.0021814	RPL6	sp|P34091|RL6_MESCR 60S ribosomal protein L6 OS=Mesembryanthemum crystallinum GN=RPL6 PE=2 SV=1
OsR498G0204217300.01	Chr2	+	24137249	24142425	297.921	721.559	-1.2762	1.5e-06	0.00011289	DDB_G0276461	sp|Q86HW6|Y6461_DICDI Probable serine/threonine-protein kinase DDB_G0276461 OS=Dictyostelium discoideum GN=DDB_G0276461 PE=3 SV=1
OsR498G0204219600.01	Chr2	-	24178802	24180325	45.6236	6.72129	2.763	0.00055822	0.015086	MARD1	sp|Q8LGS1|MARD1_ARATH Protein MARD1 OS=Arabidopsis thaliana GN=MARD1 PE=2 SV=2
OsR498G0204223300.01	Chr2	+	24207095	24211585	1024.55	3225.24	-1.6544	1.5e-13	6.05e-11	PHT2-1	sp|Q38954|PHT21_ARATH Inorganic phosphate transporter 2-1, chloroplastic OS=Arabidopsis thaliana GN=PHT2-1 PE=1 SV=1
OsR498G0204241900.01	Chr2	+	24461141	24465481	6145.09	3290.99	0.90091	4.75e-05	0.002123	At3g27390	sp|Q8GUM4|Y3739_ARATH Uncharacterized membrane protein At3g27390 OS=Arabidopsis thaliana GN=At3g27390 PE=1 SV=2
OsR498G0204243900.01	Chr2	+	24492130	24496784	682.038	1356.52	-0.99199	7.58e-05	0.0031061	--	--
OsR498G0204259500.01	Chr2	+	24794297	24796797	1325.77	818.196	0.69631	0.0020053	0.038736	--	--
OsR498G0204275600.01	Chr2	-	25022928	25028263	4152.76	2009.11	1.0475	0.0013979	0.029956	shkC	sp|Q54Y55|SHKC_DICDI Dual specificity protein kinase shkC OS=Dictyostelium discoideum GN=shkC PE=3 SV=1
OsR498G0204277700.01	Chr2	+	25057541	25061861	5795.39	2507.45	1.2087	9.11e-05	0.0035884	--	--
OsR498G0204283200.01	Chr2	-	25143784	25148050	6681.73	3862.67	0.79062	0.00014371	0.0052144	RSZ23	sp|Q6K9C3|RZP23_ORYSJ Serine/arginine-rich splicing factor RSZ23 OS=Oryza sativa subsp. japonica GN=RSZ23 PE=2 SV=1
OsR498G0204287700.01	Chr2	+	25223173	25227123	319.93	155.216	1.0435	0.0016377	0.033442	HCT2	sp|Q6K638|HCT2_ORYSJ Hydroxycinnamoyltransferase 2 OS=Oryza sativa subsp. japonica GN=HCT2 PE=2 SV=1
OsR498G0204293400.01	Chr2	-	25309996	25317118	10286.7	5236.32	0.97416	6.38e-06	0.00040481	--	--
OsR498G0204296700.01	Chr2	+	25375656	25379928	4416.3	1889.94	1.2245	3.15e-08	4.04e-06	SLC35D1	sp|Q9NTN3|S35D1_HUMAN UDP-glucuronic acid/UDP-N-acetylgalactosamine transporter OS=Homo sapiens GN=SLC35D1 PE=1 SV=1
OsR498G0204300200.01	Chr2	-	25431761	25433976	29.0182	103.927	-1.8405	0.00030223	0.0094101	--	--
OsR498G0204305500.01	Chr2	+	25541444	25548299	8706.7	16733.5	-0.94254	0.00045712	0.013007	At3g47570	sp|C0LGP4|Y3475_ARATH Probable LRR receptor-like serine/threonine-protein kinase At3g47570 OS=Arabidopsis thaliana GN=At3g47570 PE=2 SV=1
OsR498G0204307900.01	Chr2	+	25618202	25622013	14.6478	91.3101	-2.6401	0.00041079	0.012039	PDS	sp|P80093|PDS_CAPAN 15-cis-phytoene desaturase, chloroplastic/chromoplastic OS=Capsicum annuum GN=PDS PE=1 SV=1
OsR498G0204326000.01	Chr2	-	26206416	26210260	570.928	1101.23	-0.94774	6.68e-05	0.0027988	PP2AB1	sp|Q38821|2ABA_ARATH Serine/threonine protein phosphatase 2A 55 kDa regulatory subunit B alpha isoform OS=Arabidopsis thaliana GN=PP2AB1 PE=1 SV=2
OsR498G0204326700.01	Chr2	+	26230778	26231719	1525.02	3285.54	-1.1073	0.00060176	0.015994	--	--
OsR498G0204327700.01	Chr2	+	26246725	26250264	7108.65	3910.12	0.86236	0.0001047	0.0040133	PRR1	sp|Q689G9|PRR1_ORYSJ Two-component response regulator-like PRR1 OS=Oryza sativa subsp. japonica GN=PRR1 PE=2 SV=2
OsR498G0204337400.01	Chr2	-	26407474	26410439	674.087	374.366	0.84849	0.001814	0.036047	--	--
OsR498G0204357100.01	Chr2	+	26730810	26733673	234.823	60.2676	1.9621	1.24e-07	1.41e-05	CNGC15	sp|Q9SL29|CNG15_ARATH Putative cyclic nucleotide-gated ion channel 15 OS=Arabidopsis thaliana GN=CNGC15 PE=3 SV=1
OsR498G0204360900.01	Chr2	+	26777245	26779862	170.67	48.0869	1.8275	4.86e-06	0.00031799	ARF8	sp|Q6K223|ARFH_ORYSJ Auxin response factor 8 OS=Oryza sativa subsp. japonica GN=ARF8 PE=2 SV=1
OsR498G0204364800.01	Chr2	-	26810620	26814150	165.187	61.4699	1.4262	0.00051701	0.014253	PSKR	sp|Q8LPB4|PSKR1_DAUCA Phytosulfokine receptor 1 OS=Daucus carota GN=PSKR PE=1 SV=1
OsR498G0204380300.01	Chr2	+	27087163	27091808	3928.19	1396.18	1.4924	6.79e-11	1.76e-08	YSL14	sp|Q6H7J6|YSL14_ORYSJ Probable metal-nicotianamine transporter YSL14 OS=Oryza sativa subsp. japonica GN=YSL14 PE=2 SV=1
OsR498G0204381000.01	Chr2	-	27098981	27099958	129.644	34.7391	1.8999	9.76e-05	0.0037745	Os02g0633700	sp|Q6H7J4|P2C23_ORYSJ Putative protein phosphatase 2C 23 OS=Oryza sativa subsp. japonica GN=Os02g0633700 PE=5 SV=1
OsR498G0204382700.01	Chr2	+	27124074	27131348	1822.13	868.934	1.0683	2.08e-05	0.0010882	SCPL34	sp|Q0WPR4|SCP34_ARATH Serine carboxypeptidase-like 34 OS=Arabidopsis thaliana GN=SCPL34 PE=2 SV=2
OsR498G0204384300.01	Chr2	+	27174456	27178106	262.23	501.148	-0.9344	0.00094627	0.022415	XA21	sp|Q1MX30|XA21_ORYSI Receptor kinase-like protein Xa21 OS=Oryza sativa subsp. indica GN=XA21 PE=1 SV=1
OsR498G0204387200.01	Chr2	-	27213407	27215022	162.307	71.6793	1.1791	0.0015051	0.031564	At5g23370	sp|Q9FMW4|GEML8_ARATH Putative GEM-like protein 8 OS=Arabidopsis thaliana GN=At5g23370 PE=3 SV=1
OsR498G0204392200.01	Chr2	-	27275896	27279420	5252.43	8522.92	-0.69836	0.0013473	0.029077	--	sp|P80680|FTRV_MAIZE Ferredoxin-thioredoxin reductase, variable chain OS=Zea mays PE=1 SV=1
OsR498G0204404400.01	Chr2	-	27470968	27473699	1452.85	880.373	0.7227	0.0018494	0.036522	Os02g0642300	sp|A3A9H6|ACET1_ORYSJ Probable ascorbate-specific transmembrane electron transporter 1 OS=Oryza sativa subsp. japonica GN=Os02g0642300 PE=3 SV=1
OsR498G0204405600.01	Chr2	-	27479568	27487211	10.2743	48.3164	-2.2335	0.0014635	0.031023	SHOC1	sp|F4KG50|SHOC1_ARATH Protein SHORTAGE IN CHIASMATA 1 OS=Arabidopsis thaliana GN=SHOC1 PE=1 SV=1
OsR498G0204410500.01	Chr2	+	27559575	27560513	613.102	177.48	1.7885	1.04e-10	2.56e-08	SAUR36	sp|O22150|SAU36_ARATH Auxin-responsive protein SAUR36 OS=Arabidopsis thaliana GN=SAUR36 PE=2 SV=1
OsR498G0204425200.01	Chr2	-	27824050	27828980	44.7953	142.339	-1.6679	5.05e-05	0.0022324	EMB8	sp|Q40863|EMB8_PICGL Embryogenesis-associated protein EMB8 OS=Picea glauca GN=EMB8 PE=2 SV=1
OsR498G0204431000.01	Chr2	-	27917209	27920695	16938.3	9421.44	0.84627	0.00022235	0.0073917	OR	sp|Q9FKF4|ORANG_ARATH Protein ORANGE, chloroplastic OS=Arabidopsis thaliana GN=OR PE=1 SV=1
OsR498G0204438200.01	Chr2	-	28032081	28036322	674.465	206.732	1.706	4.41e-10	9.16e-08	CER26L	sp|Q9LIS1|CR26L_ARATH Protein ECERIFERUM 26-like OS=Arabidopsis thaliana GN=CER26L PE=2 SV=1
OsR498G0204440700.01	Chr2	+	28071145	28073369	403.292	185.444	1.1208	0.0012736	0.027926	At4g16820	sp|O23522|PLA14_ARATH Phospholipase A1-Ibeta2, chloroplastic OS=Arabidopsis thaliana GN=At4g16820 PE=1 SV=2
OsR498G0204466900.01	Chr2	+	28436990	28438873	1109.59	483.118	1.1996	1.15e-06	9.06e-05	LPPB	sp|Q9SUW4|LPPB_ARATH Probable lipid phosphate phosphatase beta OS=Arabidopsis thaliana GN=LPPB PE=2 SV=1
OsR498G0204467100.01	Chr2	+	28439281	28441984	4387.95	1120	1.9701	1.51e-11	4.44e-09	PVA13	sp|Q84WW5|VAP13_ARATH Vesicle-associated protein 1-3 OS=Arabidopsis thaliana GN=PVA13 PE=2 SV=1
OsR498G0204470900.01	Chr2	+	28476072	28478826	288.713	740.393	-1.3587	1.4e-06	0.00010724	SCL6	sp|O81316|SCL6_ARATH Scarecrow-like protein 6 OS=Arabidopsis thaliana GN=SCL6 PE=1 SV=1
OsR498G0204474000.01	Chr2	-	28540972	28548312	123.533	326.202	-1.4009	3.1e-05	0.0014957	FTIP1	sp|Q9FL59|FTIP1_ARATH FT-interacting protein 1 OS=Arabidopsis thaliana GN=FTIP1 PE=1 SV=1
OsR498G0204494100.01	Chr2	+	28889696	28891853	1762.8	672.561	1.3901	0.00020042	0.0068123	At2g42005	sp|F4ILY9|ANTL1_ARATH Amino acid transporter ANTL1 OS=Arabidopsis thaliana GN=At2g42005 PE=2 SV=1
OsR498G0204509600.01	Chr2	-	29156000	29157940	10292.3	3728.54	1.4649	1.73e-11	4.98e-09	--	--
OsR498G0204524700.01	Chr2	+	29375631	29381463	330.406	50.8421	2.7001	2.29e-05	0.001171	Os02g0678200	sp|Q6EPQ3|SPXM1_ORYSJ SPX domain-containing membrane protein Os02g45520 OS=Oryza sativa subsp. japonica GN=Os02g0678200 PE=2 SV=1
OsR498G0204530000.01	Chr2	-	29450269	29455245	390.223	1170.58	-1.5849	6.65e-09	1.07e-06	RVE6	sp|Q8H0W3|RVE6_ARATH Protein REVEILLE 6 OS=Arabidopsis thaliana GN=RVE6 PE=2 SV=1
OsR498G0204531300.01	Chr2	+	29472900	29478845	1031.01	2577.74	-1.322	4.87e-07	4.42e-05	MSL1	sp|Q8VZL4|MSL1_ARATH Mechanosensitive ion channel protein 1, mitochondrial OS=Arabidopsis thaliana GN=MSL1 PE=2 SV=1
OsR498G0204533500.01	Chr2	+	29504662	29508275	553.755	294.46	0.91118	0.00091884	0.021993	NFP	sp|Q0GXS4|NFP_MEDTR Serine/threonine receptor-like kinase NFP OS=Medicago truncatula GN=NFP PE=1 SV=1
OsR498G0204550600.01	Chr2	-	29740488	29743605	168.585	389.01	-1.2063	0.00013615	0.0049996	Os02g0685600	sp|Q6ZHC8|P2C25_ORYSJ Probable protein phosphatase 2C 25 OS=Oryza sativa subsp. japonica GN=Os02g0685600 PE=2 SV=1
OsR498G0204580600.01	Chr2	-	30134123	30137033	464.617	1458.2	-1.6501	3.17e-11	8.61e-09	At4g09580	sp|Q8L586|Y4958_ARATH Uncharacterized membrane protein At4g09580 OS=Arabidopsis thaliana GN=At4g09580 PE=1 SV=1
OsR498G0204589700.01	Chr2	+	30286423	30297068	149.431	557.777	-1.9002	7.5e-11	1.92e-08	JMJ706	sp|Q336N8|JM706_ORYSJ Lysine-specific demethylase JMJ706 OS=Oryza sativa subsp. japonica GN=JMJ706 PE=2 SV=1
OsR498G0204590300.01	Chr2	+	30301263	30306164	126.894	295.78	-1.2209	0.00018163	0.0063121	KAN3	sp|Q941I2|KAN3_ARATH Probable transcription factor KAN3 OS=Arabidopsis thaliana GN=KAN3 PE=2 SV=1
OsR498G0204592800.01	Chr2	-	30329938	30331810	2095.13	310.177	2.7559	9.15e-29	3.14e-25	PCMP-H11	sp|Q9C6T2|PPR68_ARATH Pentatricopeptide repeat-containing protein At1g31920 OS=Arabidopsis thaliana GN=PCMP-H11 PE=2 SV=1
OsR498G0204593300.01	Chr2	+	30345048	30349001	150.377	329.212	-1.1304	0.00032741	0.01007	SCAMP5	sp|Q6Z8F5|SCAM5_ORYSJ Secretory carrier-associated membrane protein 5 OS=Oryza sativa subsp. japonica GN=SCAMP5 PE=2 SV=1
OsR498G0204593700.01	Chr2	+	30350134	30353787	13699.8	22601.4	-0.72226	0.001328	0.028828	--	sp|P26302|KPPR_WHEAT Phosphoribulokinase, chloroplastic OS=Triticum aestivum PE=2 SV=1
OsR498G0204599700.01	Chr2	+	30449084	30452287	200.721	486.372	-1.2769	6.17e-06	0.00039381	CDC20-1	sp|Q9SZA4|CDC21_ARATH Cell division cycle 20.1, cofactor of APC complex OS=Arabidopsis thaliana GN=CDC20-1 PE=1 SV=1
OsR498G0204614800.01	Chr2	-	30749210	30754298	4680.28	11670.4	-1.3182	4.14e-07	3.89e-05	IPP	sp|Q0DYB1|IPYR_ORYSJ Soluble inorganic pyrophosphatase OS=Oryza sativa subsp. japonica GN=IPP PE=2 SV=1
OsR498G0204622400.01	Chr2	-	30922342	30926644	3891.1	6554.93	-0.7524	0.00031187	0.0096661	MDAR4	sp|Q9LK94|MDAR4_ARATH Monodehydroascorbate reductase 4, peroxisomal OS=Arabidopsis thaliana GN=MDAR4 PE=1 SV=1
OsR498G0204635700.01	Chr2	+	31177701	31180625	303.413	107.169	1.5014	1.02e-05	0.00060545	CRK10	sp|Q8GYA4|CRK10_ARATH Cysteine-rich receptor-like protein kinase 10 OS=Arabidopsis thaliana GN=CRK10 PE=1 SV=3
OsR498G0204653400.01	Chr2	-	31468579	31473269	3686.75	1794.73	1.0386	2.53e-06	0.00017912	DES2	sp|A3F5L3|DES2_SORBI Fatty acid desaturase DES2 OS=Sorghum bicolor GN=DES2 PE=2 SV=1
OsR498G0204657600.01	Chr2	-	31538215	31540076	5007.09	3101.27	0.69111	0.0007196	0.018413	RPL31	sp|Q9M573|RL31_PERFR 60S ribosomal protein L31 OS=Perilla frutescens GN=RPL31 PE=2 SV=1
OsR498G0204681300.01	Chr2	+	31845355	31850312	1946.52	6652.62	-1.773	1.98e-15	1.16e-12	COL9	sp|Q9SSE5|COL9_ARATH Zinc finger protein CONSTANS-LIKE 9 OS=Arabidopsis thaliana GN=COL9 PE=2 SV=1
OsR498G0204693200.01	Chr2	-	32047518	32049364	83.1913	233.904	-1.4914	1.46e-05	0.00081493	--	--
OsR498G0204693400.01	Chr2	-	32049796	32060353	1597.55	3871.74	-1.2771	6.69e-07	5.81e-05	SPPA	sp|Q9C9C0|SPPA1_ARATH Serine protease SPPA, chloroplastic OS=Arabidopsis thaliana GN=SPPA PE=2 SV=1
OsR498G0204698800.01	Chr2	-	32118985	32126947	2369.75	793.559	1.5783	0.00033298	0.010201	--	sp|B6TVL4|CAS_MAIZE Calcium sensing receptor, chloroplastic OS=Zea mays PE=1 SV=1
OsR498G0204710500.01	Chr2	+	32276860	32278947	279.158	136.176	1.0356	0.0012641	0.027866	CUT1	sp|Q9XF43|KCS6_ARATH 3-ketoacyl-CoA synthase 6 OS=Arabidopsis thaliana GN=CUT1 PE=1 SV=1
OsR498G0204726900.01	Chr2	+	32476677	32482293	160.988	338.313	-1.0714	0.00045139	0.012872	MAP70.2	sp|Q6Z746|MP702_ORYSJ Microtubule-associated protein 70-2 OS=Oryza sativa subsp. japonica GN=MAP70.2 PE=2 SV=1
OsR498G0204747800.01	Chr2	-	32802961	32807319	3256.15	1838.64	0.82453	0.00029431	0.0091842	lsm12a	sp|Q6PBA2|LS12A_DANRE Protein LSM12 homolog A OS=Danio rerio GN=lsm12a PE=2 SV=1
OsR498G0204757700.01	Chr2	+	32952565	32955360	2086.57	855.601	1.2861	2.49e-08	3.27e-06	ATL24	sp|Q8LBA0|NIPL2_ARATH NEP1-interacting protein-like 2 OS=Arabidopsis thaliana GN=ATL24 PE=1 SV=2
OsR498G0204762300.01	Chr2	+	33005266	33007873	14443.1	2948.96	2.2921	6.91e-06	0.00042878	CHLP	sp|Q6Z2T6|CHLP_ORYSJ Geranylgeranyl diphosphate reductase, chloroplastic OS=Oryza sativa subsp. japonica GN=CHLP PE=2 SV=1
OsR498G0204780700.01	Chr2	+	33229689	33232350	3150.01	1511.8	1.0591	6.54e-06	0.00041242	SK1	sp|Q5NTH4|SK1_ORYSJ Shikimate kinase 1, chloroplastic OS=Oryza sativa subsp. japonica GN=SK1 PE=1 SV=1
OsR498G0204791500.01	Chr2	+	33411621	33414591	99.0297	7.67833	3.689	8.49e-05	0.0033907	TPP4	sp|Q6ZGP8|TPP4_ORYSJ Probable trehalose-phosphate phosphatase 4 OS=Oryza sativa subsp. japonica GN=TPP4 PE=2 SV=1
OsR498G0204826000.01	Chr2	-	33924957	33927211	977.794	2124.21	-1.1193	1.9e-06	0.00013926	LHCA5	sp|Q9C639|LHCA5_ARATH Photosystem I chlorophyll a/b-binding protein 5, chloroplastic OS=Arabidopsis thaliana GN=LHCA5 PE=1 SV=1
OsR498G0204853800.01	Chr2	-	34385814	34390570	1858.16	1151.72	0.69008	0.0019316	0.037684	Os02g0773300	sp|Q6ZHE5|DCYD1_ORYSJ Putative D-cysteine desulfhydrase 1, mitochondrial OS=Oryza sativa subsp. japonica GN=Os02g0773300 PE=2 SV=2
OsR498G0204855900.01	Chr2	+	34425617	34428291	8104.43	5114.56	0.6641	0.001672	0.033973	Os02g0774100	sp|Q6Z7L3|TRL31_ORYSJ Thioredoxin-like 3-1, chloroplastic OS=Oryza sativa subsp. japonica GN=Os02g0774100 PE=3 SV=2
OsR498G0204889600.01	Chr2	-	34954263	34960046	566.293	3810.32	-2.7503	1.17e-29	5.34e-26	DNAJB6	sp|Q4R7Y5|DNJB6_MACFA DnaJ homolog subfamily B member 6 OS=Macaca fascicularis GN=DNAJB6 PE=2 SV=1
OsR498G0204901100.01	Chr2	+	35176341	35186225	192.56	370.043	-0.94238	0.0026052	0.04689	APC4	sp|O65418|APC4_ARATH Anaphase-promoting complex subunit 4 OS=Arabidopsis thaliana GN=APC4 PE=2 SV=2
OsR498G0204906600.01	Chr2	-	35256752	35258621	688.216	317.965	1.114	4.47e-05	0.0020067	MKK5	sp|Q8RXG3|M2K5_ARATH Mitogen-activated protein kinase kinase 5 OS=Arabidopsis thaliana GN=MKK5 PE=1 SV=2
OsR498G0204939700.01	Chr2	+	35734884	35736655	4132.9	2251.77	0.8761	4.76e-05	0.002123	--	--
OsR498G0204974200.01	Chr2	-	36250248	36255042	1053.14	2289.82	-1.1205	1.6e-06	0.00011846	sll0103	sp|Q55874|Y103_SYNY3 Uncharacterized protein sll0103 OS=Synechocystis sp. (strain PCC 6803 / Kazusa) GN=sll0103 PE=4 SV=1
OsR498G0204976700.01	Chr2	+	36283887	36292701	1179.53	1995.84	-0.75879	0.00067698	0.017551	WAK3	sp|Q9LMN8|WAK3_ARATH Wall-associated receptor kinase 3 OS=Arabidopsis thaliana GN=WAK3 PE=2 SV=2
OsR498G0204997000.01	Chr2	-	36601066	36611346	61.4161	183.384	-1.5782	3.37e-05	0.0015861	LUH	sp|O48847|LUH_ARATH Transcriptional corepressor LEUNIG_HOMOLOG OS=Arabidopsis thaliana GN=LUH PE=1 SV=1
OsR498G0205001300.01	Chr2	+	36676954	36680879	2066.56	1081.28	0.93449	0.0013433	0.029029	RPL37C	sp|Q8LEM8|RL373_ARATH 60S ribosomal protein L37-3 OS=Arabidopsis thaliana GN=RPL37C PE=3 SV=1
OsR498G0205002700.01	Chr2	+	36698049	36702395	0.978755	35.4163	-5.1773	1.72e-05	0.00093105	CTPA2	sp|O23614|CTPA2_ARATH Carboxyl-terminal-processing peptidase 2, chloroplastic OS=Arabidopsis thaliana GN=CTPA2 PE=1 SV=1
OsR498G0205005900.01	Chr2	+	36741818	36751350	271.76	630.06	-1.2132	2.51e-06	0.0001784	CLASP	sp|Q8RWY6|CLASP_ARATH CLIP-associated protein OS=Arabidopsis thaliana GN=CLASP PE=1 SV=1
OsR498G0205009300.01	Chr2	+	36832413	36837041	1671.49	951.799	0.81241	0.00071923	0.018413	KOB1	sp|Q40648|KCAB_ORYSJ Probable voltage-gated potassium channel subunit beta OS=Oryza sativa subsp. japonica GN=KOB1 PE=1 SV=2
OsR498G0205010600.01	Chr2	-	36855558	36866502	510.966	1821.38	-1.8337	2.75e-09	4.69e-07	CYP97A3	sp|Q93VK5|LUT5_ARATH Protein LUTEIN DEFICIENT 5, chloroplastic OS=Arabidopsis thaliana GN=CYP97A3 PE=1 SV=1
OsR498G0205017400.01	Chr2	-	36987481	36993174	1464.1	2483.7	-0.76247	0.00064469	0.016906	DDB_G0284757	sp|Q54P70|Y4757_DICDI OTU domain-containing protein DDB_G0284757 OS=Dictyostelium discoideum GN=DDB_G0284757 PE=4 SV=2
OsR498G0205020200.01	Chr2	-	37016997	37021569	3391	1890.62	0.84285	0.00020096	0.0068221	PP1	sp|P22198|PP1_MAIZE Serine/threonine-protein phosphatase PP1 OS=Zea mays GN=PP1 PE=2 SV=1
OsR498G0205023300.01	Chr2	+	37063001	37067503	783.343	385.279	1.0237	5.18e-05	0.002258	ETR3	sp|Q0DWC7|ETR3_ORYSJ Ethylene receptor 3 OS=Oryza sativa subsp. japonica GN=ETR3 PE=2 SV=1
OsR498G0205025700.01	Chr2	+	37098654	37102585	1935.74	876.828	1.1425	7.37e-07	6.24e-05	arsB	sp|Q54GU0|ARSB_DICDI Putative transporter arsB OS=Dictyostelium discoideum GN=arsB PE=2 SV=1
OsR498G0205026800.01	Chr2	-	37119233	37125454	3113.54	1668.4	0.90009	0.00012412	0.0046197	PIP5K9	sp|Q8L850|PI5K9_ARATH Phosphatidylinositol 4-phosphate 5-kinase 9 OS=Arabidopsis thaliana GN=PIP5K9 PE=1 SV=2
OsR498G0205033400.01	Chr2	-	37229428	37233746	861.538	468.88	0.8777	0.00049691	0.01388	AHL9	sp|O80834|AHL9_ARATH AT-hook motif nuclear-localized protein 9 OS=Arabidopsis thaliana GN=AHL9 PE=2 SV=1
OsR498G0205044100.01	Chr2	+	37387610	37389047	94.5538	28.8258	1.7138	0.00065935	0.017176	--	--
OsR498G0205044600.01	Chr2	-	37395145	37398182	858.298	524.369	0.7109	0.0027423	0.048571	TCP7	sp|Q9FMX2|TCP7_ARATH Transcription factor TCP7 OS=Arabidopsis thaliana GN=TCP7 PE=2 SV=1
OsR498G0205047800.01	Chr2	-	37444503	37452589	1192.72	1935.68	-0.69858	0.0011366	0.025733	PUB63	sp|Q58FY4|PUB63_ARATH U-box domain-containing protein 63 OS=Arabidopsis thaliana GN=PUB63 PE=2 SV=1
OsR498G0205063900.01	Chr2	+	37733628	37740290	1879.36	4124.92	-1.1341	1.28e-07	1.44e-05	GC1	sp|Q9SJU9|GC1_ARATH Epimerase family protein SDR39U1 homolog, chloroplastic OS=Arabidopsis thaliana GN=GC1 PE=2 SV=2
OsR498G0261423100.01	Chr2	-	765737	767601	86836.4	28171.3	1.6241	9.55e-07	7.73e-05	CATA	sp|Q0E4K1|CATA1_ORYSJ Catalase isozyme A OS=Oryza sativa subsp. japonica GN=CATA PE=2 SV=1
OsR498G0261662200.01	Chr2	-	8654190	8654540	63.2746	168.217	-1.4106	0.0012145	0.026973	VQ1	sp|Q1G3U8|VQ1_ARATH VQ motif-containing protein 1 OS=Arabidopsis thaliana GN=VQ1 PE=1 SV=1
OsR498G0261904300.01	Chr2	-	17298243	17300003	289.564	76.1587	1.9268	1.85e-08	2.51e-06	--	--
OsR498G0305065200.01	Chr3	-	15299	16526	102.393	22.7534	2.17	0.0015703	0.032533	TRN2	sp|Q9FIQ5|TRN2_ARATH Protein TORNADO 2 OS=Arabidopsis thaliana GN=TRN2 PE=1 SV=1
OsR498G0305073300.01	Chr3	+	189512	193502	406.762	112.385	1.8557	1.74e-09	3.12e-07	--	--
OsR498G0305078700.01	Chr3	+	246308	249008	373.964	860.074	-1.2016	0.0026477	0.047406	SCL6	sp|O81316|SCL6_ARATH Scarecrow-like protein 6 OS=Arabidopsis thaliana GN=SCL6 PE=1 SV=1
OsR498G0305083300.01	Chr3	+	344594	346405	338.051	146.419	1.2071	0.00040857	0.012014	TUBB2	sp|Q8H7U1|TBB2_ORYSJ Tubulin beta-2 chain OS=Oryza sativa subsp. japonica GN=TUBB2 PE=2 SV=1
OsR498G0305084600.01	Chr3	-	361389	364275	1614.15	3182.42	-0.97935	1.2e-05	0.0006873	At3g61320	sp|Q9M2D2|YU88_ARATH UPF0187 protein At3g61320, chloroplastic OS=Arabidopsis thaliana GN=At3g61320 PE=2 SV=2
OsR498G0305085200.01	Chr3	-	366227	372001	1389.57	683.916	1.0227	0.00087649	0.021257	TRM32	sp|F4HSD5|TRM32_ARATH Protein TRM32 OS=Arabidopsis thaliana GN=TRM32 PE=2 SV=1
OsR498G0305099300.01	Chr3	+	560578	565929	105.343	276.725	-1.3934	0.00094557	0.022415	LOGL3	sp|Q8H7U8|LOGL3_ORYSJ Probable cytokinin riboside 5&apos;-monophosphate phosphoribohydrolase LOGL3 OS=Oryza sativa subsp. japonica GN=LOGL3 PE=2 SV=1
OsR498G0305103000.01	Chr3	-	595471	596728	35.9449	114.872	-1.6762	0.00024667	0.0080017	WEB1	sp|O48724|WEB1_ARATH Protein WEAK CHLOROPLAST MOVEMENT UNDER BLUE LIGHT 1 OS=Arabidopsis thaliana GN=WEB1 PE=1 SV=1
OsR498G0305106100.01	Chr3	+	660572	663436	3047.57	878.955	1.7938	0.00055583	0.015049	--	--
OsR498G0305116400.01	Chr3	-	865613	866775	467.026	244.063	0.93625	0.00065145	0.017002	TIM23-1	sp|Q9LNQ1|TI231_ARATH Mitochondrial import inner membrane translocase subunit TIM23-1 OS=Arabidopsis thaliana GN=TIM23-1 PE=2 SV=1
OsR498G0305119300.01	Chr3	+	896328	899165	175.138	402.432	-1.2003	3.11e-05	0.0014961	PPOX2	sp|Q9ZPY1|PPOX2_ARATH Pyridoxine/pyridoxamine 5&apos;-phosphate oxidase 2 OS=Arabidopsis thaliana GN=PPOX2 PE=1 SV=2
OsR498G0305123500.01	Chr3	+	961111	964203	342.205	821.261	-1.263	1.86e-06	0.00013693	At4g00755	sp|Q8LG03|FB345_ARATH F-box protein At4g00755 OS=Arabidopsis thaliana GN=At4g00755 PE=2 SV=1
OsR498G0305124000.01	Chr3	-	965148	967797	30.1247	148.493	-2.3014	3.48e-07	3.35e-05	DAPB3	sp|Q9FJ82|DAPB3_ARATH Dihydrodipicolinate reductase-like protein CRR1, chloroplastic OS=Arabidopsis thaliana GN=DAPB3 PE=2 SV=1
OsR498G0305134800.01	Chr3	-	1125886	1130910	782.835	1419.81	-0.85892	0.00021461	0.0071876	ALIS5	sp|Q8L8W0|ALIS5_ARATH ALA-interacting subunit 5 OS=Arabidopsis thaliana GN=ALIS5 PE=1 SV=1
OsR498G0305136000.01	Chr3	-	1147900	1150125	2211.02	943.83	1.2281	6.54e-08	7.98e-06	HIPP30	sp|F4IQG4|HIP30_ARATH Heavy metal-associated isoprenylated plant protein 30 OS=Arabidopsis thaliana GN=HIPP30 PE=1 SV=1
OsR498G0305150500.01	Chr3	+	1367098	1369766	258.313	89.996	1.5212	1.72e-05	0.00093129	--	--
OsR498G0305163200.01	Chr3	-	1641524	1661387	2474.64	4347.11	-0.81284	0.00019035	0.0065646	CALS3	sp|Q9LXT9|CALS3_ARATH Callose synthase 3 OS=Arabidopsis thaliana GN=CALS3 PE=2 SV=3
OsR498G0305163800.01	Chr3	-	1669178	1671128	344.264	600.974	-0.80378	0.0027822	0.048733	--	--
OsR498G0305165000.01	Chr3	-	1690333	1692662	769.042	2502	-1.7019	1.24e-13	5.16e-11	--	--
OsR498G0305170100.01	Chr3	+	1782377	1783147	56.8197	0	Inf	0.00054457	0.014878	--	sp|P20346|DF322_SOLTU Defensin-like protein P322 OS=Solanum tuberosum PE=2 SV=1
OsR498G0305173400.01	Chr3	-	1844104	1849248	1027.41	1981.79	-0.94779	2.51e-05	0.0012613	NLP1	sp|Q10S83|NLP1_ORYSJ Protein NLP1 OS=Oryza sativa subsp. japonica GN=NLP1 PE=2 SV=1
OsR498G0305186800.01	Chr3	-	2029593	2032534	841.933	422.673	0.99416	8.14e-05	0.0032807	FBL10	sp|Q9SDA8|FBL10_ARATH F-box/LRR-repeat protein 10 OS=Arabidopsis thaliana GN=FBL10 PE=2 SV=1
OsR498G0305188900.01	Chr3	+	2070025	2071899	1242.61	452.952	1.4559	0.0028287	0.049265	Smt2-1	sp|O82427|SMT2_ORYSJ 24-methylenesterol C-methyltransferase 2 OS=Oryza sativa subsp. japonica GN=Smt2-1 PE=2 SV=2
OsR498G0305193800.01	Chr3	-	2134222	2137883	6673.51	3614.22	0.88476	0.0012453	0.027571	--	--
OsR498G0305194700.01	Chr3	+	2148092	2149620	741.152	2323.52	-1.6485	4.4e-07	4.06e-05	--	--
OsR498G0305201500.01	Chr3	+	2224375	2227196	9432.08	5346.41	0.819	0.00022622	0.0074673	RPL23A	sp|P49690|RL23_ARATH 60S ribosomal protein L23 OS=Arabidopsis thaliana GN=RPL23A PE=2 SV=3
OsR498G0305202300.01	Chr3	+	2236254	2237234	974.39	471.639	1.0468	5.56e-05	0.0023909	--	--
OsR498G0305205100.01	Chr3	+	2303261	2305144	660.273	315.881	1.0637	7.87e-05	0.0031976	CYP96A15	sp|Q9FVS9|C96AF_ARATH Alkane hydroxylase MAH1 OS=Arabidopsis thaliana GN=CYP96A15 PE=2 SV=1
OsR498G0305209100.01	Chr3	+	2348772	2350429	411.177	974.2	-1.2445	9.03e-07	7.35e-05	--	--
OsR498G0305215800.01	Chr3	-	2467732	2470566	2092.85	912.944	1.1969	3.01e-07	2.98e-05	--	--
OsR498G0305226300.01	Chr3	+	2669469	2671141	740.962	307.101	1.2707	2.5e-06	0.0001784	CKS1	sp|Q6PS57|CKS1_ORYSJ Cyclin-dependent kinases regulatory subunit 1 OS=Oryza sativa subsp. japonica GN=CKS1 PE=2 SV=1
OsR498G0305245400.01	Chr3	-	2989987	2992854	490.301	1578.08	-1.6864	5.71e-13	2.12e-10	--	--
OsR498G0305245900.01	Chr3	+	3006496	3017613	51.0448	123.199	-1.2712	0.0026675	0.047606	KINUA	sp|Q0DV28|KINUA_ORYSJ Kinesin-like protein KIN-UA OS=Oryza sativa subsp. japonica GN=KINUA PE=2 SV=2
OsR498G0305255900.01	Chr3	+	3193800	3195463	575.162	257.107	1.1616	1.64e-05	0.00089964	PSAT1	sp|Q96255|SERB1_ARATH Phosphoserine aminotransferase 1, chloroplastic OS=Arabidopsis thaliana GN=PSAT1 PE=1 SV=1
OsR498G0305260000.01	Chr3	-	3265702	3268540	4475.29	2697.9	0.73015	0.00050402	0.014007	--	--
OsR498G0305271700.01	Chr3	+	3424983	3429961	153.457	417.212	-1.443	4.94e-06	0.00032254	--	--
OsR498G0305274100.01	Chr3	+	3466475	3468064	1422.76	728.808	0.96508	6.48e-05	0.0027282	--	--
OsR498G0305276100.01	Chr3	+	3499722	3507268	1336.03	2889.04	-1.1126	1.05e-06	8.37e-05	At5g43745	sp|Q940Y9|POLL2_ARATH Putative ion channel POLLUX-like 2 OS=Arabidopsis thaliana GN=At5g43745 PE=2 SV=1
OsR498G0305276300.01	Chr3	+	3507304	3509360	800.955	1596.25	-0.99489	3.89e-05	0.0017859	At3g47200	sp|Q9SD53|Y3720_ARATH UPF0481 protein At3g47200 OS=Arabidopsis thaliana GN=At3g47200 PE=2 SV=1
OsR498G0305280600.01	Chr3	-	3559270	3562952	27.6798	108.492	-1.9707	8e-05	0.0032458	MYOB1	sp|F4HXQ7|MYOB1_ARATH Myosin-binding protein 1 OS=Arabidopsis thaliana GN=MYOB1 PE=1 SV=1
OsR498G0305285000.01	Chr3	-	3638694	3642582	582.746	339.899	0.77776	0.0021155	0.040168	Rpp25l	sp|Q99JH1|RP25L_MOUSE Ribonuclease P protein subunit p25-like protein OS=Mus musculus GN=Rpp25l PE=1 SV=1
OsR498G0305296300.01	Chr3	+	3801537	3804470	389.721	168.307	1.2113	4.76e-05	0.002123	CDF2	sp|Q93ZL5|CDF2_ARATH Cyclic dof factor 2 OS=Arabidopsis thaliana GN=CDF2 PE=1 SV=2
OsR498G0305297000.01	Chr3	-	3810567	3813411	2766.24	1364.15	1.0199	0.00038614	0.011463	--	--
OsR498G0305316300.01	Chr3	+	4052855	4054336	165.259	47.507	1.7985	9.69e-06	0.00057669	BG1	sp|B8APC7|BG1_ORYSI Protein BIG GRAIN 1 OS=Oryza sativa subsp. indica GN=BG1 PE=3 SV=1
OsR498G0305335900.01	Chr3	+	4291843	4296070	75.4523	193.161	-1.3562	0.00028302	0.0088722	--	--
OsR498G0305343300.01	Chr3	+	4420239	4423770	26942.2	8949.2	1.59	4.56e-11	1.2e-08	--	--
OsR498G0305356500.01	Chr3	+	4598308	4600742	577.222	976.268	-0.75815	0.0027608	0.04861	FIP1	sp|Q9SE96|GEML1_ARATH GEM-like protein 1 OS=Arabidopsis thaliana GN=FIP1 PE=1 SV=1
OsR498G0305373900.01	Chr3	+	4855771	4862564	620.08	278.181	1.1564	4.33e-05	0.0019658	BIPP2C1	sp|Q10QL5|BIP2C_ORYSJ Probable protein phosphatase 2C BIPP2C1 OS=Oryza sativa subsp. japonica GN=BIPP2C1 PE=2 SV=1
OsR498G0305378500.01	Chr3	+	4947507	4948492	1036.16	354.39	1.5478	0.00038726	0.011472	RGTB2	sp|Q9LHL5|PGTB2_ARATH Geranylgeranyl transferase type-2 subunit beta 2 OS=Arabidopsis thaliana GN=RGTB2 PE=1 SV=1
OsR498G0305399400.01	Chr3	-	5218375	5219028	366.752	186.648	0.97449	0.0015274	0.031907	IDD1	sp|Q9LVQ7|IDD1_ARATH Protein indeterminate-domain 1 OS=Arabidopsis thaliana GN=IDD1 PE=1 SV=1
OsR498G0305430600.01	Chr3	-	5703363	5706443	2147.52	3817.7	-0.83003	0.0003396	0.010343	At5g67385	sp|Q66GP0|Y5738_ARATH BTB/POZ domain-containing protein At5g67385 OS=Arabidopsis thaliana GN=At5g67385 PE=1 SV=2
OsR498G0305438000.01	Chr3	-	5821955	5826863	212.491	542.523	-1.3523	3.32e-06	0.00022963	PAT22	sp|Q9C533|ZDHC1_ARATH Probable protein S-acyltransferase 22 OS=Arabidopsis thaliana GN=PAT22 PE=2 SV=2
OsR498G0305463200.01	Chr3	-	6312826	6330559	35.569	101.728	-1.516	0.0014647	0.031024	BRR2C	sp|Q9FNQ1|DEXHE_ARATH DExH-box ATP-dependent RNA helicase DExH14 OS=Arabidopsis thaliana GN=BRR2C PE=2 SV=1
OsR498G0305463800.01	Chr3	-	6338996	6343750	412.98	1099.72	-1.413	0.0015847	0.032757	STP13	sp|Q94AZ2|STP13_ARATH Sugar transport protein 13 OS=Arabidopsis thaliana GN=STP13 PE=1 SV=2
OsR498G0305468600.01	Chr3	-	6408413	6410551	478.183	195.073	1.2935	0.00082986	0.020306	CUT1	sp|Q9XF43|KCS6_ARATH 3-ketoacyl-CoA synthase 6 OS=Arabidopsis thaliana GN=CUT1 PE=1 SV=1
OsR498G0305490500.01	Chr3	+	6759452	6764021	543.533	1181.13	-1.1197	3.08e-06	0.00021463	MTP4	sp|Q10PP8|MTP4_ORYSJ Metal tolerance protein 4 OS=Oryza sativa subsp. japonica GN=MTP4 PE=2 SV=1
OsR498G0305530900.01	Chr3	+	7306191	7309148	25.3369	1.47204	4.1054	0.00084805	0.020677	GAD1	sp|Q42521|DCE1_ARATH Glutamate decarboxylase 1 OS=Arabidopsis thaliana GN=GAD1 PE=1 SV=2
OsR498G0305539600.01	Chr3	-	7432551	7435854	864.388	301.757	1.5183	6.79e-09	1.09e-06	IP5P9	sp|Q9SIS4|IP5P9_ARATH Type IV inositol polyphosphate 5-phosphatase 9 OS=Arabidopsis thaliana GN=IP5P9 PE=1 SV=1
OsR498G0305547700.01	Chr3	+	7616770	7618852	3618.26	2290.42	0.65968	0.0027654	0.048625	snu13	sp|Q6P8E9|NH2L1_XENTR NHP2-like protein 1 OS=Xenopus tropicalis GN=snu13 PE=2 SV=1
OsR498G0305556100.01	Chr3	+	7721726	7729803	81.8639	192.104	-1.2306	0.00088568	0.0214	rsgI6	sp|A3DH97|RSGI6_CLOTH Anti-sigma-I factor RsgI6 OS=Clostridium thermocellum (strain ATCC 27405 / DSM 1237 / NBRC 103400 / NCIMB 10682 / NRRL B-4536 / VPI 7372) GN=rsgI6 PE=1 SV=1
OsR498G0305559400.01	Chr3	-	7792540	7793793	29.1549	1.21514	4.5845	9.37e-05	0.003677	ATJ11	sp|Q9FYB5|DNJ11_ARATH Chaperone protein dnaJ 11, chloroplastic OS=Arabidopsis thaliana GN=ATJ11 PE=1 SV=2
OsR498G0305575800.01	Chr3	-	8046909	8049343	680.532	169.922	2.0018	0.00045777	0.013012	CYP76B10	sp|D1MI46|C76BA_SWEMU Geraniol 8-hydroxylase OS=Swertia mussotii GN=CYP76B10 PE=1 SV=1
OsR498G0305596500.01	Chr3	+	8451312	8455368	11.3158	50.7007	-2.1637	0.0020588	0.039368	tyrP	sp|P0AAD5|TYRP_SHIFL Tyrosine-specific transport protein OS=Shigella flexneri GN=tyrP PE=3 SV=1
OsR498G0305632700.01	Chr3	+	9005540	9009600	593.85	286.12	1.0535	9.07e-05	0.003578	SQD2	sp|Q8S4F6|SQD2_ARATH Sulfoquinovosyl transferase SQD2 OS=Arabidopsis thaliana GN=SQD2 PE=1 SV=1
OsR498G0305635800.01	Chr3	-	9056512	9058909	9866.2	3507.76	1.4919	0.0018533	0.036557	--	--
OsR498G0305639600.01	Chr3	-	9109143	9111131	12985	21023.7	-0.69518	0.00081227	0.020017	Os03g0267300	sp|O64422|F16P1_ORYSJ Fructose-1,6-bisphosphatase, chloroplastic OS=Oryza sativa subsp. japonica GN=Os03g0267300 PE=2 SV=1
OsR498G0305667700.01	Chr3	+	9584421	9589712	1101.6	5194.37	-2.2373	5.13e-22	6.39e-19	TRP5	sp|Q6R0E3|TRP5_ARATH Telomere repeat-binding protein 5 OS=Arabidopsis thaliana GN=TRP5 PE=1 SV=2
OsR498G0305671600.01	Chr3	-	9635323	9638997	7792.24	3757.96	1.0521	2.37e-05	0.0012039	XB3	sp|Q65XV2|XB3_ORYSJ E3 ubiquitin-protein ligase XB3 OS=Oryza sativa subsp. japonica GN=XB3 PE=1 SV=1
OsR498G0305684800.01	Chr3	-	9788506	9792183	4860.55	3123.62	0.6379	0.002684	0.047838	ALY1	sp|Q8L773|THO4A_ARATH THO complex subunit 4A OS=Arabidopsis thaliana GN=ALY1 PE=1 SV=1
OsR498G0305688000.01	Chr3	-	9838583	9839471	1157.09	2134.61	-0.88346	9.61e-05	0.0037276	Os01g0502700	sp|Q94E96|H2A5_ORYSJ Probable histone H2A.5 OS=Oryza sativa subsp. japonica GN=Os01g0502700 PE=2 SV=1
OsR498G0305690400.01	Chr3	-	9857535	9860747	2752.8	1626.3	0.75931	0.00037043	0.011068	--	--
OsR498G0305693300.01	Chr3	+	9895143	9897116	6090.79	12483.8	-1.0354	1.42e-06	0.00010791	PNSL1	sp|O80634|PNSL1_ARATH Photosynthetic NDH subunit of lumenal location 1, chloroplastic OS=Arabidopsis thaliana GN=PNSL1 PE=1 SV=2
OsR498G0305694700.01	Chr3	+	9917499	9918007	361.647	12.2584	4.8827	1.77e-05	0.00094803	RANBP1C	sp|P92985|RBP1C_ARATH Ran-binding protein 1 homolog c OS=Arabidopsis thaliana GN=RANBP1C PE=2 SV=1
OsR498G0305711600.01	Chr3	-	10123222	10128257	40.8669	158.93	-1.9594	2.71e-06	0.00019185	YKR070W	sp|P36151|YK50_YEAST Uncharacterized protein YKR070W OS=Saccharomyces cerevisiae (strain ATCC 204508 / S288c) GN=YKR070W PE=1 SV=1
OsR498G0305711700.01	Chr3	+	10128309	10131494	433.761	914.86	-1.0767	6.5e-06	0.00041112	At2g37240	sp|Q9ZUU2|AAED1_ARATH Thioredoxin-like protein AAED1, chloroplastic OS=Arabidopsis thaliana GN=At2g37240 PE=1 SV=2
OsR498G0305729900.01	Chr3	+	10374481	10375563	985.693	473.913	1.0565	0.0011933	0.02659	STR10	sp|Q9SR92|STR10_ARATH Rhodanese-like domain-containing protein 10 OS=Arabidopsis thaliana GN=STR10 PE=2 SV=1
OsR498G0305748000.01	Chr3	-	10643950	10650397	167.207	347.153	-1.0539	0.0011794	0.026387	UBA3	sp|P31252|UBE13_WHEAT Ubiquitin-activating enzyme E1 3 OS=Triticum aestivum GN=UBA3 PE=1 SV=1
OsR498G0305754100.01	Chr3	+	10736247	10738427	3552.58	2189.02	0.69858	0.00085816	0.020887	RPS7	sp|Q9XET4|RS7_SECCE 40S ribosomal protein S7 OS=Secale cereale GN=RPS7 PE=2 SV=1
OsR498G0305756400.01	Chr3	-	10761612	10762901	297.383	93.7003	1.6662	1.01e-06	8.1e-05	PYL4	sp|O80920|PYL4_ARATH Abscisic acid receptor PYL4 OS=Arabidopsis thaliana GN=PYL4 PE=1 SV=1
OsR498G0305763200.01	Chr3	-	10858325	10859616	5409.53	1861.59	1.539	0.002153	0.040644	WUN1	sp|P20144|WUN1_SOLTU Wound-induced protein 1 OS=Solanum tuberosum GN=WUN1 PE=2 SV=1
OsR498G0305766400.01	Chr3	-	10892390	10896839	664.735	388.552	0.77467	0.0028549	0.049658	Pdcd2	sp|P47816|PDCD2_RAT Programmed cell death protein 2 OS=Rattus norvegicus GN=Pdcd2 PE=2 SV=2
OsR498G0305767800.01	Chr3	-	10910494	10912129	3765.88	1658.84	1.1828	2.11e-07	2.22e-05	dnajb6-a	sp|Q5FWN8|DNJ6A_XENLA DnaJ homolog subfamily B member 6-A OS=Xenopus laevis GN=dnajb6-a PE=2 SV=1
OsR498G0305769300.01	Chr3	+	10921101	10923146	74.7994	257.71	-1.7846	7.99e-07	6.69e-05	GATL7	sp|Q8VYF4|GATL7_ARATH Probable galacturonosyltransferase-like 7 OS=Arabidopsis thaliana GN=GATL7 PE=2 SV=1
OsR498G0305794600.01	Chr3	-	11283217	11291890	307.247	618.437	-1.0092	8.06e-05	0.0032583	EFR3A	sp|Q14156|EFR3A_HUMAN Protein EFR3 homolog A OS=Homo sapiens GN=EFR3A PE=1 SV=2
OsR498G0305804100.01	Chr3	+	11440232	11458974	7609.64	13722.1	-0.8506	1.91e-05	0.001014	Nhlrc2	sp|Q8BZW8|NHLC2_MOUSE NHL repeat-containing protein 2 OS=Mus musculus GN=Nhlrc2 PE=1 SV=1
OsR498G0305815500.01	Chr3	+	11598994	11613684	72.8526	190.564	-1.3872	0.00055368	0.015037	PCMP-E76	sp|Q9SIT7|PP151_ARATH Pentatricopeptide repeat-containing protein At2g13600 OS=Arabidopsis thaliana GN=PCMP-E76 PE=3 SV=1
OsR498G0305824900.01	Chr3	+	11751316	11754793	173.388	348.921	-1.0089	0.0012797	0.028037	ABCI20	sp|Q9LZ98|AB20I_ARATH ABC transporter I family member 20 OS=Arabidopsis thaliana GN=ABCI20 PE=2 SV=1
OsR498G0305825100.01	Chr3	+	11757979	11763438	717.144	1325.51	-0.88622	0.00033855	0.01033	Ythdf2	sp|Q91YT7|YTHD2_MOUSE YTH domain-containing family protein 2 OS=Mus musculus GN=Ythdf2 PE=1 SV=1
OsR498G0305830700.01	Chr3	+	11856578	11857466	332.897	102.663	1.6972	0.0021164	0.040168	--	--
OsR498G0305840900.01	Chr3	+	11993450	11994956	300.555	95.7699	1.65	0.00053011	0.01457	At1g30200	sp|Q9C534|FB19_ARATH F-box protein At1g30200 OS=Arabidopsis thaliana GN=At1g30200 PE=2 SV=1
OsR498G0305849500.01	Chr3	+	12095493	12103314	11488.1	2730.41	2.073	8.6e-14	3.63e-11	CHLH	sp|B8ANF1|CHLH_ORYSI Magnesium-chelatase subunit ChlH, chloroplastic OS=Oryza sativa subsp. indica GN=CHLH PE=3 SV=1
OsR498G0305896800.01	Chr3	-	12786715	12797134	295.534	546.763	-0.88759	0.00074853	0.018959	TWN2	sp|P93736|SYVM1_ARATH Valine--tRNA ligase, mitochondrial 1 OS=Arabidopsis thaliana GN=TWN2 PE=2 SV=2
OsR498G0305903100.01	Chr3	+	12910515	12916822	645.806	1877.01	-1.5393	1.85e-10	4.3e-08	HAK8	sp|Q8VXB5|HAK8_ORYSJ Putative potassium transporter 8 OS=Oryza sativa subsp. japonica GN=HAK8 PE=3 SV=2
OsR498G0305910100.01	Chr3	+	13019170	13022272	67.2645	15.5991	2.1084	0.0014804	0.031209	At2g38370	sp|F4ISY0|Y2837_ARATH WEB family protein At2g38370 OS=Arabidopsis thaliana GN=At2g38370 PE=2 SV=1
OsR498G0305910600.01	Chr3	-	13022587	13027191	15273.6	3147.49	2.2788	3.1e-15	1.7e-12	CIPK10	sp|Q10LQ2|CIPKA_ORYSJ CBL-interacting protein kinase 10 OS=Oryza sativa subsp. japonica GN=CIPK10 PE=2 SV=1
OsR498G0305915600.01	Chr3	-	13066337	13072579	13726	3795.87	1.8544	1.79e-07	1.91e-05	SUS4	sp|Q10LP5|SUS4_ORYSJ Sucrose synthase 4 OS=Oryza sativa subsp. japonica GN=SUS4 PE=2 SV=1
OsR498G0305916400.01	Chr3	-	13076643	13080051	350.396	28.3023	3.63	8.27e-05	0.0033075	--	--
OsR498G0305918600.01	Chr3	-	13110509	13115686	366.732	703.131	-0.93907	0.00017472	0.0061286	FANCI	sp|Q9NVI1|FANCI_HUMAN Fanconi anemia group I protein OS=Homo sapiens GN=FANCI PE=1 SV=4
OsR498G0305923800.01	Chr3	-	13182690	13184315	3011.41	1764.71	0.77101	0.00027031	0.0085324	RPL22B	sp|Q9M9W1|RL222_ARATH 60S ribosomal protein L22-2 OS=Arabidopsis thaliana GN=RPL22B PE=2 SV=1
OsR498G0305924900.01	Chr3	+	13196769	13197536	21517.9	9063.72	1.2474	6.87e-05	0.0028562	--	--
OsR498G0305943400.01	Chr3	-	13467645	13468342	65.7101	192.094	-1.5476	0.00010127	0.0038961	--	--
OsR498G0305944000.01	Chr3	-	13471824	13478255	925.196	1590.57	-0.78171	0.0010216	0.02387	--	sp|P19515|LIP_RHIMI Lipase OS=Rhizomucor miehei PE=1 SV=2
OsR498G0305949200.01	Chr3	-	13549226	13553716	284.933	535.441	-0.91011	0.0011166	0.025396	TULP6	sp|Q10LG8|TLP6_ORYSJ Tubby-like F-box protein 6 OS=Oryza sativa subsp. japonica GN=TULP6 PE=2 SV=1
OsR498G0305954400.01	Chr3	-	13606396	13609337	2980.07	1889.97	0.65698	0.0026322	0.047221	NOP56	sp|O00567|NOP56_HUMAN Nucleolar protein 56 OS=Homo sapiens GN=NOP56 PE=1 SV=4
OsR498G0305957500.01	Chr3	+	13672691	13674192	7514.65	4497.53	0.74057	0.00043277	0.012466	ERD15	sp|Q39096|ERD15_ARATH Protein EARLY RESPONSIVE TO DEHYDRATION 15 OS=Arabidopsis thaliana GN=ERD15 PE=1 SV=1
OsR498G0305972400.01	Chr3	-	14231394	14232258	52.5505	9.92904	2.404	0.00056159	0.015147	--	--
OsR498G0305973900.01	Chr3	+	14251069	14255538	11.59	61.4577	-2.4067	0.00034453	0.010419	PIP5K5	sp|Q9SLG9|PI5K5_ARATH Phosphatidylinositol 4-phosphate 5-kinase 5 OS=Arabidopsis thaliana GN=PIP5K5 PE=2 SV=1
OsR498G0306023800.01	Chr3	-	15186105	15186852	92.8528	26.0468	1.8338	0.00033465	0.010233	LTI6A	sp|Q8H5T6|LTI6A_ORYSJ Hydrophobic protein LTI6A OS=Oryza sativa subsp. japonica GN=LTI6A PE=2 SV=1
OsR498G0306040800.01	Chr3	-	15484447	15488551	2856.24	1753.69	0.70372	0.0027673	0.048627	CGS1	sp|P55217|CGS1_ARATH Cystathionine gamma-synthase 1, chloroplastic OS=Arabidopsis thaliana GN=CGS1 PE=1 SV=3
OsR498G0306044400.01	Chr3	-	15559252	15563756	2244.32	1403.75	0.67699	0.0024262	0.04451	CSLA5	sp|Q7PC73|CSLA5_ORYSJ Probable mannan synthase 5 OS=Oryza sativa subsp. japonica GN=CSLA5 PE=2 SV=1
OsR498G0306083900.01	Chr3	+	16277054	16281956	554.646	275.43	1.0099	0.00011824	0.0044489	DAHPS1	sp|Q75LR2|AROF_ORYSJ Phospho-2-dehydro-3-deoxyheptonate aldolase 1, chloroplastic OS=Oryza sativa subsp. japonica GN=DAHPS1 PE=2 SV=2
OsR498G0306085000.01	Chr3	-	16295342	16297751	5706.7	3042.09	0.90759	1.27e-05	0.00072835	rps6	sp|Q9M3V8|RS6_ASPOF 40S ribosomal protein S6 OS=Asparagus officinalis GN=rps6 PE=2 SV=1
OsR498G0306118900.01	Chr3	+	16813422	16814715	709.067	359.671	0.97925	0.0024189	0.04446	ATL3	sp|Q9XF63|ATL3_ARATH RING-H2 finger protein ATL3 OS=Arabidopsis thaliana GN=ATL3 PE=2 SV=1
OsR498G0306125700.01	Chr3	+	16892924	16894225	0	80.6585	#NAME?	8.56e-05	0.0034136	--	sp|P82953|LECH_HORVV Horcolin OS=Hordeum vulgare subsp. vulgare PE=1 SV=2
OsR498G0306128200.01	Chr3	-	16953900	16956881	88.2387	211.567	-1.2616	0.00062747	0.016534	NOP5-1	sp|O04658|NOP5A_ARATH Probable nucleolar protein 5-1 OS=Arabidopsis thaliana GN=NOP5-1 PE=1 SV=2
OsR498G0306131300.01	Chr3	+	16989883	16999196	4854.45	2703.76	0.84434	0.00022485	0.0074397	CTR1	sp|Q05609|CTR1_ARATH Serine/threonine-protein kinase CTR1 OS=Arabidopsis thaliana GN=CTR1 PE=1 SV=1
OsR498G0306163900.01	Chr3	+	17518240	17518810	199.489	57.6507	1.7909	3.59e-06	0.00024316	--	--
OsR498G0306167000.01	Chr3	-	17552163	17557090	272.789	116.603	1.2262	0.00024643	0.0080017	RIPK	sp|Q9ZUF4|RIPK_ARATH Serine/threonine-protein kinase RIPK OS=Arabidopsis thaliana GN=RIPK PE=1 SV=1
OsR498G0306183600.01	Chr3	-	17778200	17779161	7692.66	2437.29	1.6582	6.71e-14	2.92e-11	--	--
OsR498G0306209400.01	Chr3	-	18065304	18070032	49.2994	2.27385	4.4384	6.94e-07	5.97e-05	BC1L2	sp|Q75IW1|COBL2_ORYSJ COBRA-like protein 2 OS=Oryza sativa subsp. japonica GN=BC1L2 PE=2 SV=1
OsR498G0306240900.01	Chr3	+	18522568	18526445	6571.12	3673.9	0.83883	5.77e-05	0.0024604	RPS19A	sp|P40978|RS19_ORYSJ 40S ribosomal protein S19 OS=Oryza sativa subsp. japonica GN=RPS19A PE=2 SV=1
OsR498G0306246300.01	Chr3	+	18634983	18638710	223.087	480.277	-1.1063	5.74e-05	0.002454	MUB1	sp|Q75GT2|MUB1_ORYSJ Membrane-anchored ubiquitin-fold protein 1 OS=Oryza sativa subsp. japonica GN=MUB1 PE=3 SV=1
OsR498G0306262000.01	Chr3	-	18914205	18921202	1079.55	226.614	2.2521	5.67e-07	5e-05	NAGS1	sp|Q84JF4|NAGS1_ARATH Probable amino-acid acetyltransferase NAGS1, chloroplastic OS=Arabidopsis thaliana GN=NAGS1 PE=2 SV=1
OsR498G0306265800.01	Chr3	-	18994964	19001965	1854.92	71.0737	4.7059	0.0021675	0.040749	PPDK2	sp|Q75KR1|PPDK2_ORYSJ Pyruvate, phosphate dikinase 2 OS=Oryza sativa subsp. japonica GN=PPDK2 PE=3 SV=1
OsR498G0306294300.01	Chr3	+	19495518	19496308	732.016	269.812	1.4399	4.28e-08	5.31e-06	--	--
OsR498G0306295000.01	Chr3	-	19501567	19503826	746.065	1892.23	-1.3427	5.11e-09	8.34e-07	ycf36	sp|P51273|YCF36_PORPU Uncharacterized protein ycf36 OS=Porphyra purpurea GN=ycf36 PE=3 SV=1
OsR498G0306295300.01	Chr3	+	19505943	19519097	3938.86	2046.82	0.94439	1.53e-05	0.00084708	At2g23090	sp|O64818|Y2309_ARATH Uncharacterized protein At2g23090 OS=Arabidopsis thaliana GN=At2g23090 PE=1 SV=1
OsR498G0306299600.01	Chr3	-	19580436	19583350	1519.56	948.145	0.68048	0.0018842	0.036942	ABCF4	sp|Q9M1H3|AB4F_ARATH ABC transporter F family member 4 OS=Arabidopsis thaliana GN=ABCF4 PE=2 SV=1
OsR498G0306310300.01	Chr3	+	19984604	19995772	600.566	1067.5	-0.82985	0.00061345	0.016226	WRKY4	sp|Q9XI90|WRKY4_ARATH Probable WRKY transcription factor 4 OS=Arabidopsis thaliana GN=WRKY4 PE=1 SV=2
OsR498G0306434000.01	Chr3	-	23230549	23233076	8513.18	5082.41	0.74418	0.00028417	0.0088982	RPS3C	sp|Q9FJA6|RS33_ARATH 40S ribosomal protein S3-3 OS=Arabidopsis thaliana GN=RPS3C PE=1 SV=1
OsR498G0306442600.01	Chr3	-	23372233	23375548	5246.57	3148.14	0.73688	0.00070279	0.018118	RPL19B	sp|Q9LUQ6|RL192_ARATH 60S ribosomal protein L19-2 OS=Arabidopsis thaliana GN=RPL19B PE=2 SV=1
OsR498G0306452500.01	Chr3	+	23522042	23525559	4909.55	1858.35	1.4016	1.38e-05	0.00077656	PCMP-H41	sp|Q9SHZ8|PP168_ARATH Pentatricopeptide repeat-containing protein At2g22070 OS=Arabidopsis thaliana GN=PCMP-H41 PE=3 SV=1
OsR498G0306460900.01	Chr3	+	23620850	23624274	3538.84	1190.13	1.5722	1.04e-09	2.02e-07	PXMP2	sp|Q2KIY1|PXMP2_BOVIN Peroxisomal membrane protein 2 OS=Bos taurus GN=PXMP2 PE=2 SV=3
OsR498G0306461200.01	Chr3	-	23623359	23638338	314.262	950.97	-1.5974	4.54e-09	7.5e-07	DCL2A	sp|Q10HL3|DCL2A_ORYSJ Endoribonuclease Dicer homolog 2a OS=Oryza sativa subsp. japonica GN=DCL2A PE=2 SV=1
OsR498G0306477000.01	Chr3	-	23947409	23953134	194.803	409.459	-1.0717	0.00025973	0.0083425	DDB_G0284757	sp|Q54P70|Y4757_DICDI OTU domain-containing protein DDB_G0284757 OS=Dictyostelium discoideum GN=DDB_G0284757 PE=4 SV=2
OsR498G0306485300.01	Chr3	+	24208457	24209968	74134	4383.67	4.0799	7.43e-10	1.49e-07	RCABP89	sp|Q10HD0|CB23_ORYSJ Chlorophyll a-b binding protein, chloroplastic OS=Oryza sativa subsp. japonica GN=RCABP89 PE=2 SV=1
OsR498G0306524700.01	Chr3	+	25026403	25027983	644.089	177.132	1.8624	2.08e-11	5.88e-09	--	--
OsR498G0306550700.01	Chr3	+	25750333	25754467	2392.58	3945.55	-0.72166	0.00050724	0.01404	tas	sp|P0A9T5|TAS_SHIFL Protein tas OS=Shigella flexneri GN=tas PE=3 SV=1
OsR498G0306566200.01	Chr3	-	26117052	26119596	366.05	186.292	0.97448	0.0010472	0.024302	CYCD5-1	sp|Q0DQA9|CCD51_ORYSJ Cyclin-D5-1 OS=Oryza sativa subsp. japonica GN=CYCD5-1 PE=2 SV=2
OsR498G0306596100.01	Chr3	+	26596735	26604026	395.586	775.772	-0.97164	0.00019357	0.0066322	DAR1	sp|Q8W4F0|DAR1_ARATH Protein DA1-related 1 OS=Arabidopsis thaliana GN=DAR1 PE=1 SV=3
OsR498G0306604300.01	Chr3	+	26753386	26761905	3086.7	1394.15	1.1467	1.34e-05	0.00076299	--	--
OsR498G0306612400.01	Chr3	-	26895325	26897642	9941.23	5581.89	0.83267	9.59e-05	0.0037276	TATA	sp|Q75GK3|TATA_ORYSJ Sec-independent protein translocase protein TATA, chloroplastic OS=Oryza sativa subsp. japonica GN=TATA PE=2 SV=1
OsR498G0306684400.01	Chr3	-	28021206	28021767	163.718	350.738	-1.0992	0.00090471	0.021768	--	--
OsR498G0306705400.01	Chr3	-	28438687	28440354	78.2014	21.6268	1.8544	0.00078939	0.019635	WRKY57	sp|Q9C983|WRK57_ARATH Probable WRKY transcription factor 57 OS=Arabidopsis thaliana GN=WRKY57 PE=2 SV=1
OsR498G0306718200.01	Chr3	-	28639048	28646567	3181.81	7226.63	-1.1835	9.86e-08	1.14e-05	TMEM259	sp|Q4ZIN3|MBRL_HUMAN Membralin OS=Homo sapiens GN=TMEM259 PE=1 SV=1
OsR498G0306783600.01	Chr3	-	29550604	29555990	58.3492	3.73032	3.9673	7.75e-07	6.5e-05	ULP1B	sp|O65278|ULP1B_ARATH Putative ubiquitin-like-specific protease 1B OS=Arabidopsis thaliana GN=ULP1B PE=5 SV=2
OsR498G0306787500.01	Chr3	+	29619048	29620986	229.344	107.15	1.0979	0.0017563	0.035221	BLUS1	sp|O23304|BLUS1_ARATH Serine/threonine-protein kinase BLUS1 OS=Arabidopsis thaliana GN=BLUS1 PE=1 SV=1
OsR498G0306798400.01	Chr3	-	29740581	29740873	5200.31	1654.46	1.6522	6.52e-13	2.38e-10	--	--
OsR498G0306798600.01	Chr3	-	29742077	29742825	153.164	43.1961	1.8261	1.07e-05	0.00062906	--	--
OsR498G0306815000.01	Chr3	-	30070987	30073664	276.871	625.5	-1.1758	7.04e-06	0.00043369	--	--
OsR498G0306829900.01	Chr3	+	30301968	30318789	1724.36	2793.63	-0.69608	0.00073177	0.018685	ppip5k2	sp|Q5XHF8|VIP2_XENLA Inositol hexakisphosphate and diphosphoinositol-pentakisphosphate kinase 2 OS=Xenopus laevis GN=ppip5k2 PE=2 SV=1
OsR498G0306832800.01	Chr3	-	30390660	30394877	1702.69	1033.83	0.71981	0.0011511	0.025923	TTC38	sp|Q5R3I4|TTC38_HUMAN Tetratricopeptide repeat protein 38 OS=Homo sapiens GN=TTC38 PE=1 SV=1
OsR498G0306833100.01	Chr3	+	30396446	30399134	1972.88	1158.63	0.76788	0.00079596	0.019723	Os03g0690000	sp|Q6AVK1|COSA_ORYSJ Costars family protein OS=Oryza sativa subsp. japonica GN=Os03g0690000 PE=3 SV=1
OsR498G0306878400.01	Chr3	-	31050431	31051794	164.866	356.425	-1.1123	0.0015625	0.032445	HOS3	sp|Q9SYY4|ELO3L_ARATH Elongation of fatty acids protein 3-like OS=Arabidopsis thaliana GN=HOS3 PE=2 SV=1
OsR498G0306885200.01	Chr3	-	31172333	31178227	169.322	685.853	-2.0181	9.7e-09	1.44e-06	O10	sp|P0DKL2|OP10_MAIZE Protein OPAQUE10 OS=Zea mays GN=O10 PE=1 SV=1
OsR498G0306913700.01	Chr3	+	31588289	31591042	16513.3	3801.16	2.1191	2.14e-11	5.99e-09	COL7	sp|Q9C9A9|COL7_ARATH Zinc finger protein CONSTANS-LIKE 7 OS=Arabidopsis thaliana GN=COL7 PE=2 SV=1
OsR498G0306921500.01	Chr3	+	31739859	31745922	192.302	387.155	-1.0095	0.0013627	0.029362	At4g01570	sp|Q8VZE4|PP299_ARATH Pentatricopeptide repeat-containing protein At4g01570 OS=Arabidopsis thaliana GN=At4g01570 PE=2 SV=1
OsR498G0306937500.01	Chr3	+	31986664	31989333	830.827	401.503	1.0491	5.12e-05	0.0022494	At3g17800	sp|Q9LVJ0|UVB31_ARATH UV-B-induced protein At3g17800, chloroplastic OS=Arabidopsis thaliana GN=At3g17800 PE=2 SV=1
OsR498G0306956900.01	Chr3	+	32331486	32337795	188.67	491.012	-1.3799	8.53e-06	0.00051526	DDM1	sp|Q9XFH4|DDM1_ARATH ATP-dependent DNA helicase DDM1 OS=Arabidopsis thaliana GN=DDM1 PE=1 SV=1
OsR498G0306970700.01	Chr3	+	32531566	32534445	4943.23	3136.87	0.65613	0.0017103	0.034571	TUBA1	sp|O22347|TBA1_ELEIN Tubulin alpha-1 chain OS=Eleusine indica GN=TUBA1 PE=2 SV=1
OsR498G0306979300.01	Chr3	+	32727583	32730943	47.9245	229.137	-2.2574	7.27e-09	1.13e-06	At4g14490	sp|O23305|Y4449_ARATH FHA domain-containing protein At4g14490 OS=Arabidopsis thaliana GN=At4g14490 PE=1 SV=1
OsR498G0306985700.01	Chr3	+	32816493	32819479	188.825	400.599	-1.0851	0.00015873	0.0056619	rsmE	sp|P37995|RSME_DICD3 Ribosomal RNA small subunit methyltransferase E OS=Dickeya dadantii (strain 3937) GN=rsmE PE=3 SV=2
OsR498G0306986800.01	Chr3	-	32845903	32848888	57.0147	172.596	-1.598	8.02e-05	0.0032489	LCAT1	sp|Q9FZI8|LCAT1_ARATH Lecithin-cholesterol acyltransferase-like 1 OS=Arabidopsis thaliana GN=LCAT1 PE=2 SV=1
OsR498G0306990100.01	Chr3	+	32942599	32944073	1686.15	2745.73	-0.70345	0.0012154	0.026973	--	--
OsR498G0306991400.01	Chr3	-	32961415	32965319	6449.98	2408.8	1.421	0.00022727	0.0074928	ISPH	sp|Q6AVG6|ISPH_ORYSJ 4-hydroxy-3-methylbut-2-enyl diphosphate reductase, chloroplastic OS=Oryza sativa subsp. japonica GN=ISPH PE=2 SV=1
OsR498G0306994100.01	Chr3	+	33000672	33011887	4301.13	2187.65	0.97533	0.00033973	0.010343	BLH4	sp|Q94KL5|BLH4_ARATH BEL1-like homeodomain protein 4 OS=Arabidopsis thaliana GN=BLH4 PE=1 SV=2
OsR498G0307002800.01	Chr3	-	33154139	33158967	6040.78	9488.15	-0.65139	0.0011808	0.026388	APL3	sp|P55231|GLGL3_ARATH Glucose-1-phosphate adenylyltransferase large subunit 3, chloroplastic OS=Arabidopsis thaliana GN=APL3 PE=2 SV=2
OsR498G0307008400.01	Chr3	-	33274050	33278278	15207.4	8817.36	0.78636	0.00012992	0.0047964	CBSX3	sp|Q9LEV3|CBSX3_ARATH CBS domain-containing protein CBSX3, mitochondrial OS=Arabidopsis thaliana GN=CBSX3 PE=1 SV=1
OsR498G0307011500.01	Chr3	+	33364306	33369074	21827.4	53621	-1.2967	2.17e-10	4.92e-08	--	sp|P50433|GLYM_SOLTU Serine hydroxymethyltransferase, mitochondrial OS=Solanum tuberosum PE=2 SV=1
OsR498G0307019900.01	Chr3	+	33462992	33470546	222.956	502.071	-1.1711	0.00021833	0.0072769	--	--
OsR498G0307032000.01	Chr3	-	33638881	33641888	2707.58	1323.41	1.0327	7.93e-06	0.00048426	TSJT1	sp|P24805|TSJT1_TOBAC Stem-specific protein TSJT1 OS=Nicotiana tabacum GN=TSJT1 PE=2 SV=1
OsR498G0307078200.01	Chr3	-	34418945	34426130	636.084	246.299	1.3688	0.00073365	0.018685	STP-1	sp|P53535|PHSL2_SOLTU Alpha-1,4 glucan phosphorylase L-2 isozyme, chloroplastic/amyloplastic OS=Solanum tuberosum GN=STP-1 PE=1 SV=1
OsR498G0307103200.01	Chr3	-	34802791	34809227	17773.1	9014.22	0.97942	1.15e-05	0.00066721	NUP58	sp|Q8RWH9|NUP58_ARATH Nuclear pore complex protein NUP58 OS=Arabidopsis thaliana GN=NUP58 PE=1 SV=1
OsR498G0307106700.01	Chr3	+	34852015	34858169	372.57	114.633	1.7005	0.0024424	0.04463	KAN4	sp|Q9FJV5|KAN4_ARATH Probable transcription factor KAN4 OS=Arabidopsis thaliana GN=KAN4 PE=1 SV=1
OsR498G0307124500.01	Chr3	+	35099306	35101560	691.696	187.4	1.884	4.37e-07	4.05e-05	LECRK41	sp|O80939|LRK41_ARATH L-type lectin-domain containing receptor kinase IV.1 OS=Arabidopsis thaliana GN=LECRK41 PE=2 SV=1
OsR498G0307135200.01	Chr3	-	35243616	35246138	361.913	1574.02	-2.1207	3.68e-13	1.4e-10	Mvan_0910	sp|A1T3J8|Y910_MYCVP Putative S-adenosyl-L-methionine-dependent methyltransferase Mvan_0910 OS=Mycobacterium vanbaalenii (strain DSM 7251 / PYR-1) GN=Mvan_0910 PE=3 SV=1
OsR498G0307138100.01	Chr3	+	35281964	35288943	1909.69	3031.67	-0.66678	0.0022183	0.041422	Os03g0776000	sp|P42862|G6PIA_ORYSJ Glucose-6-phosphate isomerase, cytosolic A OS=Oryza sativa subsp. japonica GN=Os03g0776000 PE=2 SV=2
OsR498G0307140500.01	Chr3	+	35318637	35320754	62.2465	147.874	-1.2483	0.0015606	0.032429	TIM14-1	sp|Q8RV04|TI141_ARATH Mitochondrial import inner membrane translocase subunit TIM14-1 OS=Arabidopsis thaliana GN=TIM14-1 PE=1 SV=1
OsR498G0307151900.01	Chr3	+	35445467	35450999	2697.94	1663.67	0.69749	0.0019383	0.037707	impdh	sp|Q84XA3|IMDH_VIGUN Inosine-5&apos;-monophosphate dehydrogenase OS=Vigna unguiculata GN=impdh PE=1 SV=1
OsR498G0307154400.01	Chr3	-	35477956	35479709	3578.26	1486.27	1.2676	0.0012004	0.026705	--	--
OsR498G0307157700.01	Chr3	+	35512009	35515553	4837.32	1244.29	1.9589	2.34e-07	2.43e-05	PIF5	sp|Q84LH8|PIF5_ARATH Transcription factor PIF5 OS=Arabidopsis thaliana GN=PIF5 PE=1 SV=1
OsR498G0307165900.01	Chr3	+	35621235	35628845	966.62	2183.86	-1.1759	3.26e-07	3.18e-05	PSPPH_1014	sp|Q48MT7|RNLS_PSE14 Renalase OS=Pseudomonas savastanoi pv. phaseolicola (strain 1448A / Race 6) GN=PSPPH_1014 PE=1 SV=1
OsR498G0307189300.01	Chr3	+	36044888	36050236	10134.6	5092.46	0.99286	4.47e-06	0.00029601	EGY1	sp|Q852K0|EGY1_ORYSJ Probable zinc metalloprotease EGY1, chloroplastic OS=Oryza sativa subsp. japonica GN=EGY1 PE=2 SV=3
OsR498G0307191600.01	Chr3	-	36075442	36077438	3078.32	1472.8	1.0636	0.001015	0.023797	SAP7	sp|Q852K6|SAP7_ORYSJ Zinc finger A20 and AN1 domain-containing stress-associated protein 7 OS=Oryza sativa subsp. japonica GN=SAP7 PE=2 SV=1
OsR498G0307191800.01	Chr3	-	36078011	36079509	943.792	502.421	0.90957	0.0020535	0.039343	Os05g0123100	sp|Q75L84|GT51_ORYSJ Probable glucuronosyltransferase Os05g0123100 OS=Oryza sativa subsp. japonica GN=Os05g0123100 PE=2 SV=1
OsR498G0307196600.01	Chr3	-	36151851	36153758	4811.07	2979.1	0.69148	0.0010881	0.024983	RPS18A	sp|P34788|RS18_ARATH 40S ribosomal protein S18 OS=Arabidopsis thaliana GN=RPS18A PE=1 SV=1
OsR498G0307199900.01	Chr3	+	36215754	36223167	234.342	469.849	-1.0036	0.00045012	0.012872	TSJT1	sp|P24805|TSJT1_TOBAC Stem-specific protein TSJT1 OS=Nicotiana tabacum GN=TSJT1 PE=2 SV=1
OsR498G0307209700.01	Chr3	+	36326465	36327237	0.31675	19.7829	-5.9648	0.0023777	0.043949	LTD	sp|A3BKF2|LTD_ORYSJ Protein LHCP TRANSLOCATION DEFECT OS=Oryza sativa subsp. japonica GN=LTD PE=2 SV=1
OsR498G0307235100.01	Chr3	+	36751569	36754138	8026.94	4928.24	0.70378	0.0017988	0.035858	PTC52	sp|Q8W496|PTC52_ARATH Protochlorophyllide-dependent translocon component 52, chloroplastic OS=Arabidopsis thaliana GN=PTC52 PE=2 SV=1
OsR498G0307238900.01	Chr3	+	36806114	36809237	1730.06	788.708	1.1333	5.47e-07	4.84e-05	APRL5	sp|Q84M47|APRL5_ORYSJ 5&apos;-adenylylsulfate reductase-like 5 OS=Oryza sativa subsp. japonica GN=APRL5 PE=2 SV=1
OsR498G0307244500.01	Chr3	+	36884830	36886717	168.309	435.221	-1.3706	1.39e-06	0.00010681	RBCX2	sp|Q8L9X2|RBCX2_ARATH Chaperonin-like RbcX protein 2, chloroplastic OS=Arabidopsis thaliana GN=RBCX2 PE=1 SV=1
OsR498G0307267000.01	Chr3	-	37197646	37203223	1426.36	368.127	1.9541	4.95e-15	2.52e-12	Os03g0815200	sp|Q75HE6|MTHR_ORYSJ Probable methylenetetrahydrofolate reductase OS=Oryza sativa subsp. japonica GN=Os03g0815200 PE=2 SV=1
OsR498G0307275400.01	Chr3	-	37314136	37315366	99.2651	384.563	-1.9539	0.0001069	0.0040784	Os03g0817100	sp|B9F6Z0|CSPLH_ORYSJ CASP-like protein 4B3 OS=Oryza sativa subsp. japonica GN=Os03g0817100 PE=2 SV=1
OsR498G0307275500.01	Chr3	+	37317897	37319682	516.293	138.472	1.8986	8.91e-11	2.22e-08	ANT1	sp|Q9SF09|ANT1_ARATH Amino acid transporter ANT1 OS=Arabidopsis thaliana GN=ANT1 PE=1 SV=1
OsR498G0307279400.01	Chr3	-	37379041	37383915	202.888	547.122	-1.4312	3.46e-07	3.34e-05	TBL33	sp|F4IH21|TBL33_ARATH Protein trichome birefringence-like 33 OS=Arabidopsis thaliana GN=TBL33 PE=2 SV=1
OsR498G0307284200.01	Chr3	-	37464457	37466143	2659.32	623.182	2.0933	7.65e-09	1.18e-06	CHI	sp|Q84T92|CFI_ORYSJ Chalcone--flavonone isomerase OS=Oryza sativa subsp. japonica GN=CHI PE=2 SV=1
OsR498G0307329700.01	Chr3	+	38140515	38145287	160.401	724.077	-2.1745	4.22e-15	2.23e-12	TOC159	sp|O81283|TC159_ARATH Translocase of chloroplast 159, chloroplastic OS=Arabidopsis thaliana GN=TOC159 PE=1 SV=1
OsR498G0307329900.01	Chr3	+	38145631	38146627	2115.3	600.351	1.817	9.49e-09	1.42e-06	--	--
OsR498G0307333400.01	Chr3	-	38189102	38192340	9892.86	3534.76	1.4848	6.86e-12	2.11e-09	RZ1A	sp|Q9LIN3|RZ1A_ARATH Glycine-rich RNA-binding protein RZ1A OS=Arabidopsis thaliana GN=RZ1A PE=1 SV=1
OsR498G0307349200.01	Chr3	-	38478249	38483424	1620.18	3031.9	-0.90407	2.39e-05	0.0012136	CRTISO	sp|Q2VEX9|CRTSO_DAUCA Prolycopene isomerase, chloroplastic OS=Daucus carota GN=CRTISO PE=2 SV=1
OsR498G0307352600.01	Chr3	-	38517904	38519841	809.745	445.454	0.86219	0.00047576	0.013398	RABA2A	sp|O04486|RAA2A_ARATH Ras-related protein RABA2a OS=Arabidopsis thaliana GN=RABA2A PE=2 SV=1
OsR498G0307352700.01	Chr3	+	38521899	38527577	488.429	922.69	-0.9177	0.00011385	0.0043076	--	--
OsR498G0307371900.01	Chr3	+	38820047	38825480	2166.8	677.654	1.6769	0.00035542	0.010704	AK1	sp|Q9LYU8|AK1_ARATH Aspartokinase 1, chloroplastic OS=Arabidopsis thaliana GN=AK1 PE=1 SV=1
OsR498G0307373000.01	Chr3	-	38837440	38840360	10020.7	5934.97	0.75567	0.00055631	0.015049	--	--
OsR498G0307373200.01	Chr3	-	38841412	38845365	484.756	143.419	1.757	2.96e-05	0.001439	rsc5	sp|Q55CU8|RSC5_DICDI Random slug protein 5 OS=Dictyostelium discoideum GN=rsc5 PE=2 SV=1
OsR498G0307374600.01	Chr3	-	38856880	38860822	1722.06	958.683	0.84501	0.0015285	0.031907	TUFA	sp|Q9ZT91|EFTM_ARATH Elongation factor Tu, mitochondrial OS=Arabidopsis thaliana GN=TUFA PE=1 SV=1
OsR498G0307376100.01	Chr3	+	38889886	38892896	939.217	532.495	0.81869	0.0010673	0.024615	PANC	sp|O24210|PANC_ORYSJ Pantoate--beta-alanine ligase OS=Oryza sativa subsp. japonica GN=PANC PE=2 SV=2
OsR498G0307392900.01	Chr3	+	39129824	39132404	76813.5	38363.6	1.0016	3.52e-06	0.00023986	PSRP1	sp|P19954|PRSP1_SPIOL Ribosome-binding factor PSRP1, chloroplastic OS=Spinacia oleracea GN=PSRP1 PE=1 SV=2
OsR498G0307396600.01	Chr3	-	39178561	39181052	71.4985	166.236	-1.2172	0.00097072	0.022895	At4g34215	sp|Q8L9J9|CAES_ARATH Probable carbohydrate esterase At4g34215 OS=Arabidopsis thaliana GN=At4g34215 PE=1 SV=2
OsR498G0307397000.01	Chr3	-	39187886	39188399	469.547	879.536	-0.90547	0.00038786	0.011477	--	--
OsR498G0307397100.01	Chr3	+	39194276	39195889	2531.05	4897.14	-0.9522	5.27e-05	0.0022905	LOGL5	sp|Q84M85|LOGL5_ORYSJ Probable cytokinin riboside 5&apos;-monophosphate phosphoribohydrolase LOGL5 OS=Oryza sativa subsp. japonica GN=LOGL5 PE=2 SV=1
OsR498G0363702400.01	Chr3	-	37461434	37462938	295.316	136.131	1.1173	0.00043633	0.012533	CDR1	sp|Q6XBF8|CDR1_ARATH Aspartic proteinase CDR1 OS=Arabidopsis thaliana GN=CDR1 PE=1 SV=1
OsR498G0407426700.01	Chr4	+	356269	359675	939.95	333.333	1.4956	3.43e-05	0.0016125	--	--
OsR498G0407427500.01	Chr4	+	372903	373794	102.393	29.7186	1.7847	0.0025176	0.045703	--	--
OsR498G0407449600.01	Chr4	-	714961	719077	183.979	781.068	-2.0859	6.69e-15	3.34e-12	APS2	sp|Q43870|APS2_ARATH ATP sulfurylase 2 OS=Arabidopsis thaliana GN=APS2 PE=1 SV=1
OsR498G0407490300.01	Chr4	+	1475332	1484040	114.377	422.098	-1.8838	4.17e-08	5.22e-06	SBT3.9	sp|Q9ZSB0|SBT39_ARATH Subtilisin-like protease SBT3.9 OS=Arabidopsis thaliana GN=SBT3.9 PE=3 SV=1
OsR498G0407614400.01	Chr4	-	4302906	4305803	71.9822	191.748	-1.4135	0.00016632	0.0058791	Os10g0113100	sp|Q7G765|NADO2_ORYSJ Probable NAD(P)H-dependent oxidoreductase 2 OS=Oryza sativa subsp. japonica GN=Os10g0113100 PE=2 SV=1
OsR498G0407632800.01	Chr4	-	4663704	4665686	1283.3	755.239	0.76485	0.00068179	0.017648	PCMP-H66	sp|Q9ZQE5|PP153_ARATH Pentatricopeptide repeat-containing protein At2g15690 OS=Arabidopsis thaliana GN=PCMP-H66 PE=2 SV=2
OsR498G0407659900.01	Chr4	+	5280916	5283980	126.344	333.048	-1.3984	2.5e-05	0.0012607	ARB_02965	sp|D4B3C8|A2965_ARTBC Putative amidase ARB_02965 OS=Arthroderma benhamiae (strain ATCC MYA-4681 / CBS 112371) GN=ARB_02965 PE=1 SV=1
OsR498G0407682200.01	Chr4	-	5678721	5680204	3415.11	1896.63	0.8485	0.00020581	0.0069355	--	--
OsR498G0407708700.01	Chr4	+	6231931	6241558	52.8046	126.689	-1.2626	0.002107	0.04008	--	--
OsR498G0407717000.01	Chr4	-	6440313	6448752	17.758	72.8606	-2.0367	0.0002487	0.0080541	AVT1	sp|P47082|AVT1_YEAST Vacuolar amino acid transporter 1 OS=Saccharomyces cerevisiae (strain ATCC 204508 / S288c) GN=AVT1 PE=1 SV=1
OsR498G0407734600.01	Chr4	-	6723924	6732506	462.281	1127.39	-1.2861	2.13e-06	0.00015364	ABCC14	sp|Q9LZJ5|AB14C_ARATH ABC transporter C family member 14 OS=Arabidopsis thaliana GN=ABCC14 PE=1 SV=1
OsR498G0407762000.01	Chr4	-	7648383	7653083	2661.43	661.586	2.0082	1.85e-11	5.3e-09	FMO1	sp|Q9LMA1|FMO1_ARATH Probable flavin-containing monooxygenase 1 OS=Arabidopsis thaliana GN=FMO1 PE=2 SV=1
OsR498G0407793500.01	Chr4	+	8735267	8739778	61.6816	0.848802	6.1833	0.00015172	0.0054543	--	--
OsR498G0407805800.01	Chr4	-	9012524	9015267	13447	21667.7	-0.68826	0.0014094	0.030133	--	sp|P46285|S17P_WHEAT Sedoheptulose-1,7-bisphosphatase, chloroplastic OS=Triticum aestivum PE=2 SV=1
OsR498G0407816200.01	Chr4	-	9222605	9223907	236.523	486.645	-1.0409	0.00027603	0.0086829	HIPP26	sp|Q9SZN7|HIP26_ARATH Heavy metal-associated isoprenylated plant protein 26 OS=Arabidopsis thaliana GN=HIPP26 PE=1 SV=1
OsR498G0407841500.01	Chr4	+	9789273	9790277	52588.9	94523.8	-0.84592	0.00011779	0.0044381	--	sp|P40267|H1_SOLPN Histone H1 OS=Solanum pennellii PE=2 SV=1
OsR498G0407929700.01	Chr4	+	11867710	11870361	1231.34	451.479	1.4475	0.0011554	0.025998	Os04g0281900	sp|Q0JEF7|CSPLA_ORYSJ CASP-like protein 2A1 OS=Oryza sativa subsp. japonica GN=Os04g0281900 PE=2 SV=1
OsR498G0408169700.01	Chr4	+	15748777	15754140	25.4239	85.492	-1.7496	0.0022133	0.041385	Os04g0337500	sp|Q0JE32|AKR1_ORYSJ Probable aldo-keto reductase 1 OS=Oryza sativa subsp. japonica GN=Os04g0337500 PE=2 SV=1
OsR498G0408253100.01	Chr4	+	16916059	16918703	57.2416	8.35245	2.7768	0.0024276	0.04451	At2g19130	sp|O64477|Y2913_ARATH G-type lectin S-receptor-like serine/threonine-protein kinase At2g19130 OS=Arabidopsis thaliana GN=At2g19130 PE=2 SV=1
OsR498G0408305400.01	Chr4	-	17409416	17411776	1336.84	693.623	0.9466	5.64e-05	0.0024171	At4g11060	sp|Q84J78|SSBP_ARATH Single-stranded DNA-binding protein, mitochondrial OS=Arabidopsis thaliana GN=At4g11060 PE=2 SV=1
OsR498G0408339000.01	Chr4	-	17882124	17886485	36.2419	156.125	-2.107	3.8e-05	0.0017522	CRK12	sp|O65472|CRK12_ARATH Putative cysteine-rich receptor-like protein kinase 12 OS=Arabidopsis thaliana GN=CRK12 PE=3 SV=2
OsR498G0408375400.01	Chr4	-	18464025	18465859	50.1411	9.43181	2.4104	0.00078321	0.019564	CHI3L2	sp|Q15782|CH3L2_HUMAN Chitinase-3-like protein 2 OS=Homo sapiens GN=CHI3L2 PE=1 SV=1
OsR498G0408386500.01	Chr4	+	18621505	18626467	14.5908	61.4577	-2.0745	0.00051252	0.014172	--	--
OsR498G0408388600.01	Chr4	-	18664301	18671917	349.857	179.329	0.96416	0.0015959	0.032829	At1g67480	sp|Q9CAG8|FBK28_ARATH F-box/kelch-repeat protein At1g67480 OS=Arabidopsis thaliana GN=At1g67480 PE=2 SV=1
OsR498G0408401400.01	Chr4	-	18808413	18814082	4784.58	1815.58	1.398	7.71e-05	0.0031509	KING1	sp|Q8LBB2|KING1_ARATH SNF1-related protein kinase regulatory subunit gamma-1 OS=Arabidopsis thaliana GN=KING1 PE=1 SV=2
OsR498G0408412400.01	Chr4	-	18967374	18969075	125.068	31.0284	2.011	2.02e-05	0.0010583	At1g67340	sp|Q9FYF9|FB76_ARATH F-box protein At1g67340 OS=Arabidopsis thaliana GN=At1g67340 PE=1 SV=1
OsR498G0408429300.01	Chr4	+	19184581	19189097	2427.87	656.024	1.8879	3.62e-15	1.95e-12	NFD4	sp|F4I9E1|NFD4_ARATH Protein NUCLEAR FUSION DEFECTIVE 4 OS=Arabidopsis thaliana GN=NFD4 PE=3 SV=1
OsR498G0408477200.01	Chr4	-	19893102	19894862	3704.32	2064.26	0.84358	0.001793	0.035768	PI21	sp|A2XT03|PI21_ORYSI Protein PYRICULARIA ORYZAE RESISTANCE 21 OS=Oryza sativa subsp. indica GN=PI21 PE=4 SV=1
OsR498G0408507000.01	Chr4	-	20234249	20236455	4920.96	1228.64	2.0019	1.67e-18	1.52e-15	At4g22758	sp|Q56XJ7|Y4276_ARATH Uncharacterized protein At4g22758 OS=Arabidopsis thaliana GN=At4g22758 PE=2 SV=1
OsR498G0408537300.01	Chr4	+	20602814	20604077	55299.2	19668.6	1.4914	0.0001095	0.0041543	PSAO	sp|Q949Q5|PSAO_ARATH Photosystem I subunit O OS=Arabidopsis thaliana GN=PSAO PE=1 SV=1
OsR498G0408565900.01	Chr4	+	20954593	20957634	5070.68	7868.28	-0.63387	0.0023482	0.043492	PAP7	sp|Q5M755|PAP7_ARATH Probable plastid-lipid-associated protein 7, chloroplastic OS=Arabidopsis thaliana GN=PAP7 PE=2 SV=1
OsR498G0408567100.01	Chr4	+	20978437	20984360	378.944	152.787	1.3105	0.0004131	0.012093	At1g09380	sp|Q8GXB4|WTR2_ARATH WAT1-related protein At1g09380 OS=Arabidopsis thaliana GN=At1g09380 PE=2 SV=1
OsR498G0408569000.01	Chr4	-	21011865	21013084	6883.86	1446.85	2.2503	1.34e-14	6.34e-12	ASR3	sp|P37220|ASR3_SOLLC Abscisic stress-ripening protein 3 OS=Solanum lycopersicum GN=ASR3 PE=4 SV=2
OsR498G0408584900.01	Chr4	+	21283438	21291246	468.286	1132.8	-1.2744	5.41e-07	4.8e-05	NAPRT2	sp|Q84WV8|NPRT2_ARATH Nicotinate phosphoribosyltransferase 2 OS=Arabidopsis thaliana GN=NAPRT2 PE=2 SV=1
OsR498G0408589700.01	Chr4	+	21357781	21362409	2366.52	1405.16	0.75203	0.0015767	0.032615	grpE	sp|Q7V9C9|GRPE_PROMM Protein GrpE OS=Prochlorococcus marinus (strain MIT 9313) GN=grpE PE=3 SV=1
OsR498G0408599200.01	Chr4	-	21512481	21517144	1995.26	1091.82	0.86984	0.00036204	0.010865	PCMP-H24	sp|Q9SY02|PP301_ARATH Pentatricopeptide repeat-containing protein At4g02750 OS=Arabidopsis thaliana GN=PCMP-H24 PE=3 SV=1
OsR498G0408603200.01	Chr4	-	21577307	21588593	159.674	358.808	-1.1681	0.00016952	0.0059759	RECQL4A	sp|Q8L840|RQL4A_ARATH ATP-dependent DNA helicase Q-like 4A OS=Arabidopsis thaliana GN=RECQL4A PE=2 SV=1
OsR498G0408605800.01	Chr4	-	21622731	21633991	279.718	525.399	-0.90944	0.0004353	0.012516	KIN7E	sp|B9FFA3|KN7E_ORYSJ Kinesin-like protein KIN-7E, chloroplastic OS=Oryza sativa subsp. japonica GN=KIN7E PE=3 SV=2
OsR498G0408615000.01	Chr4	-	21766549	21772640	6365.57	3522.01	0.85389	0.001643	0.033507	MAPKKK3	sp|F4HRJ4|M3K3A_ARATH Mitogen-activated protein kinase kinase kinase 3 OS=Arabidopsis thaliana GN=MAPKKK3 PE=1 SV=1
OsR498G0408631200.01	Chr4	-	21998511	22004094	6547.31	3266.85	1.003	4.3e-06	0.00028541	clptm1	sp|Q6DEL2|CLPT1_DANRE Cleft lip and palate transmembrane protein 1 homolog OS=Danio rerio GN=clptm1 PE=2 SV=1
OsR498G0408633500.01	Chr4	+	22025733	22034717	224.812	429.708	-0.93464	0.00074785	0.018959	RR1	sp|Q4GZL0|ORR1_ORYSI Two-component response regulator ORR1 OS=Oryza sativa subsp. indica GN=RR1 PE=2 SV=1
OsR498G0408637300.01	Chr4	+	22091764	22094597	4271.43	2459.43	0.7964	0.0002376	0.0077679	KIN12A	sp|Q7XKR9|KN12A_ORYSJ Kinesin-like protein KIN-12A OS=Oryza sativa subsp. japonica GN=KIN12A PE=2 SV=2
OsR498G0408648900.01	Chr4	+	22278026	22282372	305.225	86.3158	1.8222	1.43e-07	1.59e-05	FRO7	sp|Q3KTM0|FRO7_ARATH Ferric reduction oxidase 7, chloroplastic OS=Arabidopsis thaliana GN=FRO7 PE=2 SV=1
OsR498G0408650000.01	Chr4	-	22297680	22298532	3116.6	5472.86	-0.81232	0.00042364	0.012284	--	--
OsR498G0408658500.01	Chr4	+	22400393	22404885	270.981	127.281	1.0902	0.0010412	0.024207	Os04g0447100	sp|Q7XV13|LOX5_ORYSJ Putative lipoxygenase 5 OS=Oryza sativa subsp. japonica GN=Os04g0447100 PE=3 SV=2
OsR498G0408688400.01	Chr4	-	22902789	22904223	22219.7	3359.97	2.7253	0.00024044	0.0078515	CAP10A	sp|P27524|CB4A_SOLLC Chlorophyll a-b binding protein CP24 10A, chloroplastic OS=Solanum lycopersicum GN=CAP10A PE=3 SV=1
OsR498G0408708600.01	Chr4	-	23156226	23164940	241.828	526.796	-1.1233	0.00024679	0.0080017	At5g64080	sp|Q8VYI9|NLTL5_ARATH Non-specific lipid-transfer protein-like protein At5g64080 OS=Arabidopsis thaliana GN=At5g64080 PE=1 SV=1
OsR498G0408710300.01	Chr4	+	23181045	23182585	396.605	203.828	0.96035	0.0010346	0.024092	--	--
OsR498G0408712800.01	Chr4	-	23208187	23211882	538.796	930.549	-0.78834	0.002315	0.043022	ASB1	sp|Q7XUS2|ASB1_ORYSJ Anthranilate synthase beta subunit 1, chloroplastic OS=Oryza sativa subsp. japonica GN=ASB1 PE=1 SV=1
OsR498G0408773400.01	Chr4	-	24117681	24124676	2163.13	761.193	1.5068	3.88e-10	8.19e-08	RFS2	sp|Q94A08|RFS2_ARATH Probable galactinol--sucrose galactosyltransferase 2 OS=Arabidopsis thaliana GN=RFS2 PE=2 SV=2
OsR498G0408782300.01	Chr4	+	24221891	24228925	750.757	396.661	0.92044	0.00049662	0.01388	At3g27390	sp|Q8GUM4|Y3739_ARATH Uncharacterized membrane protein At3g27390 OS=Arabidopsis thaliana GN=At3g27390 PE=1 SV=2
OsR498G0408789100.01	Chr4	+	24327068	24333534	6495.1	1894.87	1.7773	7.13e-08	8.54e-06	ACG12	sp|Q9FJI5|G6PD6_ARATH Glucose-6-phosphate 1-dehydrogenase, cytoplasmic isoform 2 OS=Arabidopsis thaliana GN=ACG12 PE=2 SV=1
OsR498G0408793100.01	Chr4	+	24378506	24385660	9.75799	52.828	-2.4366	0.0004381	0.01257	RECQL5	sp|Q0WVW7|RQL5_ARATH ATP-dependent DNA helicase Q-like 5 OS=Arabidopsis thaliana GN=RECQL5 PE=2 SV=2
OsR498G0408809700.01	Chr4	+	24589711	24592843	4074.92	2019.72	1.0126	3.37e-06	0.00023133	PTI13	sp|B9DFG5|PTI13_ARATH PTI1-like tyrosine-protein kinase 3 OS=Arabidopsis thaliana GN=PTI13 PE=1 SV=1
OsR498G0408813800.01	Chr4	-	24638787	24644266	67.6887	168.534	-1.3161	0.00075951	0.019148	NPF4.3	sp|Q93VV5|PTR16_ARATH Protein NRT1/ PTR FAMILY 4.3 OS=Arabidopsis thaliana GN=NPF4.3 PE=2 SV=1
OsR498G0408817100.01	Chr4	+	24692581	24696411	2106.57	1177.72	0.83889	0.00047401	0.013377	METTL18	sp|Q2KIJ2|MET18_BOVIN Histidine protein methyltransferase 1 homolog OS=Bos taurus GN=METTL18 PE=2 SV=1
OsR498G0408817300.01	Chr4	+	24696742	24712333	5381.06	1883.27	1.5146	3.03e-11	8.31e-09	GCN2	sp|Q9LX30|GCN2_ARATH eIF-2-alpha kinase GCN2 OS=Arabidopsis thaliana GN=GCN2 PE=2 SV=2
OsR498G0408819400.01	Chr4	-	24762179	24763831	6300.41	979.538	2.6853	0.0018122	0.036047	BBX24	sp|Q96288|BBX24_ARATH B-box zinc finger protein 24 OS=Arabidopsis thaliana GN=BBX24 PE=1 SV=1
OsR498G0408820400.01	Chr4	-	24769450	24774569	587.344	1766.55	-1.5887	4.36e-07	4.05e-05	BHLH113	sp|Q9LT67|BH113_ARATH Transcription factor bHLH113 OS=Arabidopsis thaliana GN=BHLH113 PE=2 SV=1
OsR498G0408829900.01	Chr4	+	24958932	24959968	94.2208	18.1926	2.3727	8.52e-06	0.00051526	--	--
OsR498G0408832200.01	Chr4	-	24995905	24999931	1887.61	1176.59	0.68195	0.0024084	0.044396	LA1	sp|Q93ZV7|LA1_ARATH La protein 1 OS=Arabidopsis thaliana GN=LA1 PE=1 SV=1
OsR498G0408832700.01	Chr4	+	25003134	25004632	8326.71	4861.48	0.77635	0.00079452	0.019705	COL3	sp|Q9SK53|COL3_ARATH Zinc finger protein CONSTANS-LIKE 3 OS=Arabidopsis thaliana GN=COL3 PE=1 SV=1
OsR498G0408832900.01	Chr4	+	25009397	25015472	599.732	334.475	0.84242	0.0012575	0.027773	--	--
OsR498G0408850300.01	Chr4	+	25288876	25294125	5959.89	3616.35	0.72075	0.0009101	0.021822	APT5	sp|Q9LFP0|APT5_ARATH Adenine phosphoribosyltransferase 5 OS=Arabidopsis thaliana GN=APT5 PE=1 SV=1
OsR498G0408890900.01	Chr4	+	25887021	25889898	866.682	324.683	1.4165	0.0028641	0.04977	Dctpp1	sp|Q9QY93|DCTP1_MOUSE dCTP pyrophosphatase 1 OS=Mus musculus GN=Dctpp1 PE=1 SV=1
OsR498G0408897800.01	Chr4	-	25961083	25965271	193.532	553.906	-1.5171	1.12e-06	8.88e-05	THA1	sp|Q8RXU4|THA1_ARATH Probable low-specificity L-threonine aldolase 1 OS=Arabidopsis thaliana GN=THA1 PE=1 SV=1
OsR498G0408908300.01	Chr4	+	26093719	26097823	205.528	58.823	1.8049	3.12e-06	0.00021685	LOGL6	sp|Q0JBP5|LOGL6_ORYSJ Probable cytokinin riboside 5&apos;-monophosphate phosphoribohydrolase LOGL6 OS=Oryza sativa subsp. japonica GN=LOGL6 PE=2 SV=1
OsR498G0408932500.01	Chr4	+	26433746	26441538	4648.83	2558.18	0.86175	0.00014329	0.0052128	At5g64500	sp|Q9FLG8|SPNS2_ARATH Probable sphingolipid transporter spinster homolog 2 OS=Arabidopsis thaliana GN=At5g64500 PE=2 SV=1
OsR498G0408953800.01	Chr4	-	26677379	26681079	365.478	716.782	-0.97175	0.00033019	0.010132	BXL6	sp|Q9LXA8|BXL6_ARATH Probable beta-D-xylosidase 6 OS=Arabidopsis thaliana GN=BXL6 PE=2 SV=1
OsR498G0408956500.01	Chr4	+	26710242	26712916	781.847	270.451	1.5315	1.59e-08	2.2e-06	LECRK41	sp|O80939|LRK41_ARATH L-type lectin-domain containing receptor kinase IV.1 OS=Arabidopsis thaliana GN=LECRK41 PE=2 SV=1
OsR498G0408956900.01	Chr4	+	26717264	26719367	3211.87	517.424	2.634	2.9e-05	0.0014112	SALR	sp|A4UHT7|SALR_PAPBR Salutaridine reductase OS=Papaver bracteatum GN=SALR PE=1 SV=1
OsR498G0408958500.01	Chr4	+	26751528	26753278	338.747	103.743	1.7072	1.64e-05	0.00089964	SALR	sp|A4UHT7|SALR_PAPBR Salutaridine reductase OS=Papaver bracteatum GN=SALR PE=1 SV=1
OsR498G0408962200.01	Chr4	-	26799083	26802875	26054.2	14075.7	0.88831	6.45e-05	0.0027177	--	--
OsR498G0408965700.01	Chr4	+	26854548	26855836	1339.15	2422.14	-0.85496	0.0014543	0.030877	PEX11-4	sp|Q7XU74|PX114_ORYSJ Peroxisomal membrane protein 11-4 OS=Oryza sativa subsp. japonica GN=PEX11-4 PE=2 SV=2
OsR498G0408982800.01	Chr4	-	27063063	27067233	831.565	1635.63	-0.97595	0.0025337	0.045845	fusA2	sp|I1K0K6|EFGC2_SOYBN Elongation factor G-2, chloroplastic OS=Glycine max GN=fusA2 PE=3 SV=1
OsR498G0409023700.01	Chr4	+	27554054	27556939	2645.34	893.224	1.5664	0.00011326	0.004291	NUDT8	sp|Q8L7W2|NUDT8_ARATH Nudix hydrolase 8 OS=Arabidopsis thaliana GN=NUDT8 PE=2 SV=2
OsR498G0409033700.01	Chr4	+	27692946	27696301	642.209	378.963	0.76099	0.0021907	0.041101	NAGK	sp|Q9SCL7|NAGK_ARATH Acetylglutamate kinase, chloroplastic OS=Arabidopsis thaliana GN=NAGK PE=1 SV=1
OsR498G0409039400.01	Chr4	-	27751270	27756478	2834.24	4648.32	-0.71375	0.00087073	0.021155	PAP11	sp|O81304|PAP11_ARATH Probable plastid-lipid-associated protein 11 OS=Arabidopsis thaliana GN=PAP11 PE=2 SV=1
OsR498G0409048200.01	Chr4	-	27839404	27844449	2066.13	1104.4	0.90367	0.00059147	0.015767	PGSIP7	sp|F4JMI5|GUX7_ARATH Putative glucuronosyltransferase PGSIP7 OS=Arabidopsis thaliana GN=PGSIP7 PE=3 SV=1
OsR498G0409052300.01	Chr4	+	27907009	27909667	393.79	708.249	-0.84683	0.001137	0.025733	SCL6	sp|O81316|SCL6_ARATH Scarecrow-like protein 6 OS=Arabidopsis thaliana GN=SCL6 PE=1 SV=1
OsR498G0409067700.01	Chr4	+	28234684	28240366	288.493	711.072	-1.3015	0.0018221	0.036133	CPK12	sp|Q7XSQ5|CDPKC_ORYSJ Calcium-dependent protein kinase 12 OS=Oryza sativa subsp. japonica GN=CPK12 PE=2 SV=2
OsR498G0409069500.01	Chr4	+	28267903	28272765	494.683	5495.97	-3.4738	3.99e-09	6.67e-07	Prep	sp|Q9QUR6|PPCE_MOUSE Prolyl endopeptidase OS=Mus musculus GN=Prep PE=1 SV=1
OsR498G0409083400.01	Chr4	-	28542770	28543746	856.273	488.07	0.81098	0.00071459	0.018319	--	--
OsR498G0409085900.01	Chr4	+	28584347	28591815	11177.3	4928.28	1.1814	1.46e-08	2.06e-06	IDD2	sp|Q9SCQ6|IDD2_ARATH Protein indeterminate-domain 2 OS=Arabidopsis thaliana GN=IDD2 PE=2 SV=1
OsR498G0409115900.01	Chr4	+	28994907	29008512	59.6732	143.395	-1.2648	0.0015405	0.03211	NRPD1	sp|Q9LQ02|NRPD1_ARATH DNA-directed RNA polymerase IV subunit 1 OS=Arabidopsis thaliana GN=NRPD1 PE=1 SV=1
OsR498G0409116500.01	Chr4	+	29010441	29014420	392.106	843.513	-1.1052	2.52e-05	0.0012613	Os02g0677700	sp|Q0DYP5|C3H17_ORYSJ Zinc finger CCCH domain-containing protein 17 OS=Oryza sativa subsp. japonica GN=Os02g0677700 PE=2 SV=2
OsR498G0409122500.01	Chr4	+	29096085	29098346	830.741	226.795	1.873	2.5e-07	2.58e-05	SLAC1	sp|Q9LD83|SLAC1_ARATH Guard cell S-type anion channel SLAC1 OS=Arabidopsis thaliana GN=SLAC1 PE=1 SV=1
OsR498G0409125200.01	Chr4	-	29178169	29185365	4088.42	2224.2	0.87826	6.25e-05	0.0026475	--	--
OsR498G0409133900.01	Chr4	+	29361194	29362904	75.8986	278.007	-1.873	1.68e-07	1.82e-05	--	--
OsR498G0409163700.01	Chr4	+	29813201	29822917	427.033	1203.25	-1.4945	1.56e-06	0.00011595	HERC2	sp|O95714|HERC2_HUMAN E3 ubiquitin-protein ligase HERC2 OS=Homo sapiens GN=HERC2 PE=1 SV=2
OsR498G0409164400.01	Chr4	-	29820595	29823573	14.2549	416.343	-4.8682	2.77e-34	1.52e-30	RVE2	sp|F4K5X6|RVE2_ARATH Protein REVEILLE 2 OS=Arabidopsis thaliana GN=RVE2 PE=2 SV=1
OsR498G0409165000.01	Chr4	-	29833540	29837609	79.927	264.684	-1.7275	1.59e-06	0.0001179	Os04g0584300	sp|Q7XUC5|P2C43_ORYSJ Probable protein phosphatase 2C 43 OS=Oryza sativa subsp. japonica GN=Os04g0584300 PE=3 SV=2
OsR498G0409178100.01	Chr4	+	30031202	30032893	661.008	1177.3	-0.83274	0.00090922	0.021822	PUP11	sp|Q9LPF6|PUP11_ARATH Probable purine permease 11 OS=Arabidopsis thaliana GN=PUP11 PE=1 SV=1
OsR498G0409178500.01	Chr4	+	30036437	30039495	509.365	179.7	1.5031	1.06e-06	8.46e-05	PUP11	sp|Q9LPF6|PUP11_ARATH Probable purine permease 11 OS=Arabidopsis thaliana GN=PUP11 PE=1 SV=1
OsR498G0409205000.01	Chr4	-	30406035	30408818	3645.09	2235.18	0.70556	0.0022448	0.041831	At3g17800	sp|Q9LVJ0|UVB31_ARATH UV-B-induced protein At3g17800, chloroplastic OS=Arabidopsis thaliana GN=At3g17800 PE=2 SV=1
OsR498G0409206800.01	Chr4	-	30434779	30438519	775.534	1445.1	-0.89791	0.00014847	0.0053514	SCAMP6	sp|Q0JAI9|SCAM6_ORYSJ Secretory carrier-associated membrane protein 6 OS=Oryza sativa subsp. japonica GN=SCAMP6 PE=2 SV=1
OsR498G0409218900.01	Chr4	+	30652816	30655761	597.293	1614.13	-1.4342	2.35e-09	4.08e-07	CDC20-1	sp|Q9SZA4|CDC21_ARATH Cell division cycle 20.1, cofactor of APC complex OS=Arabidopsis thaliana GN=CDC20-1 PE=1 SV=1
OsR498G0409223800.01	Chr4	-	30721741	30724151	345.713	150.384	1.2009	0.0004886	0.013704	--	--
OsR498G0409242600.01	Chr4	-	31019217	31020910	3463.98	1067.52	1.6982	1.95e-10	4.5e-08	PAP8	sp|Q941D3|PAP8_ARATH Probable plastid-lipid-associated protein 8, chloroplastic OS=Arabidopsis thaliana GN=PAP8 PE=1 SV=1
OsR498G0409256200.01	Chr4	-	31207197	31211542	1121.74	668.192	0.74741	0.0018776	0.036894	Os04g0609600	sp|Q0JAA0|P2C44_ORYSJ Probable protein phosphatase 2C 44 OS=Oryza sativa subsp. japonica GN=Os04g0609600 PE=2 SV=1
OsR498G0409305600.01	Chr4	-	32099740	32101905	2196.46	1177.42	0.89955	7.53e-05	0.0030927	GTE4	sp|Q9LNC4|GTE4_ARATH Transcription factor GTE4 OS=Arabidopsis thaliana GN=GTE4 PE=2 SV=1
OsR498G0409307900.01	Chr4	+	32129522	32133218	3674.48	1977.38	0.89395	3.8e-05	0.0017522	GLO2	sp|Q7XPR4|GLO2_ORYSJ Peroxisomal (S)-2-hydroxy-acid oxidase GLO2 OS=Oryza sativa subsp. japonica GN=GLO2 PE=3 SV=3
OsR498G0409325300.01	Chr4	+	32410108	32412964	402.072	1391.96	-1.7916	1.46e-13	5.96e-11	CYCP1-1	sp|Q0J9W0|CCP11_ORYSJ Cyclin-P1-1 OS=Oryza sativa subsp. japonica GN=CYCP1-1 PE=3 SV=2
OsR498G0409329100.01	Chr4	+	32483111	32486025	413.743	127.167	1.702	0.00049954	0.013939	ANR	sp|D7U6G6|ANRPN_VITVI Anthocyanidin reductase ((2S)-flavan-3-ol-forming) OS=Vitis vinifera GN=ANR PE=3 SV=1
OsR498G0409339000.01	Chr4	-	32642310	32646289	180.453	34.1075	2.4035	2.09e-08	2.8e-06	SD18	sp|O81905|SD18_ARATH Receptor-like serine/threonine-protein kinase SD1-8 OS=Arabidopsis thaliana GN=SD18 PE=1 SV=1
OsR498G0409351100.01	Chr4	+	32817168	32818475	3048.13	8257.24	-1.4377	7.6e-06	0.00046557	2022-09-02	sp|Q9SJ02|STEP2_ARATH Stress enhanced protein 2, chloroplastic OS=Arabidopsis thaliana GN=SEP2 PE=2 SV=1
OsR498G0409355300.01	Chr4	+	32901698	32905389	623.789	344.589	0.85618	0.0013256	0.028812	WRKY19	sp|Q9SZ67|WRK19_ARATH Probable WRKY transcription factor 19 OS=Arabidopsis thaliana GN=WRKY19 PE=2 SV=1
OsR498G0409368900.01	Chr4	+	33118442	33123266	1898.35	743.985	1.3514	8.55e-09	1.3e-06	CBSCLC6	sp|P60300|CLCG_ARATH Putative chloride channel-like protein CLC-g OS=Arabidopsis thaliana GN=CBSCLC6 PE=3 SV=2
OsR498G0409370100.01	Chr4	+	33132988	33146818	8132.29	16452	-1.0165	6.73e-07	5.83e-05	TSS	sp|F4JKH6|TSS_ARATH Protein TSS OS=Arabidopsis thaliana GN=TSS PE=1 SV=1
OsR498G0409391400.01	Chr4	-	33411780	33415261	99.6053	232.593	-1.2235	0.0005053	0.014027	Os04g0650300	sp|B9FCV3|GT43_ORYSJ Probable glucuronosyltransferase Os04g0650300 OS=Oryza sativa subsp. japonica GN=Os04g0650300 PE=3 SV=1
OsR498G0409409000.01	Chr4	-	33680816	33681632	3990.69	1664.67	1.2614	0.0027562	0.048602	--	--
OsR498G0409409300.01	Chr4	+	33683768	33686769	1807.66	1021.73	0.82312	0.00047505	0.013392	LRK10	sp|P93604|LRK10_WHEAT Rust resistance kinase Lr10 OS=Triticum aestivum GN=LRK10 PE=2 SV=1
OsR498G0409417600.01	Chr4	-	33804316	33805056	21.2776	89.521	-2.0729	0.00025968	0.0083425	--	--
OsR498G0409417800.01	Chr4	-	33806339	33810089	487.515	1289.1	-1.4028	2.94e-07	2.93e-05	FPS2	sp|O24242|FPPS2_PARAR Farnesyl pyrophosphate synthase 2 OS=Parthenium argentatum GN=FPS2 PE=2 SV=1
OsR498G0409417900.01	Chr4	+	33811711	33815360	433.693	743.475	-0.77761	0.0022279	0.041545	--	--
OsR498G0409423800.01	Chr4	-	33881662	33890249	18431.4	33509.5	-0.86241	5.96e-05	0.002533	GLN2	sp|P14655|GLNA2_ORYSJ Glutamine synthetase, chloroplastic OS=Oryza sativa subsp. japonica GN=GLN2 PE=1 SV=1
OsR498G0409435600.01	Chr4	-	34083079	34087638	274.139	1235.04	-2.1716	2.64e-17	2.19e-14	GCH1	sp|Q8VYU3|GCH1_SOLLC GTP cyclohydrolase 1 OS=Solanum lycopersicum GN=GCH1 PE=1 SV=1
OsR498G0409436400.01	Chr4	-	34097789	34102322	2396.37	4111.15	-0.77869	0.00016995	0.0059759	--	--
OsR498G0409456100.01	Chr4	+	34358334	34362487	1092.02	1954.12	-0.83953	0.00029758	0.0092757	ARP8	sp|Q7XR80|ARP8_ORYSJ Actin-related protein 8 OS=Oryza sativa subsp. japonica GN=ARP8 PE=2 SV=1
OsR498G0409477200.01	Chr4	-	34668582	34670262	581.311	224.429	1.3731	8.55e-06	0.00051526	--	--
OsR498G0409491600.01	Chr4	-	34879274	34883146	2242.69	1380.6	0.69993	0.0020224	0.038957	--	sp|Q42806|KPYC_SOYBN Pyruvate kinase, cytosolic isozyme OS=Glycine max PE=2 SV=1
OsR498G0409495300.01	Chr4	+	34929347	34930860	18357.6	2410.82	2.9288	2.31e-15	1.32e-12	PORA	sp|Q7XKF3|PORA_ORYSJ Protochlorophyllide reductase A, chloroplastic OS=Oryza sativa subsp. japonica GN=PORA PE=2 SV=1
OsR498G0409497600.01	Chr4	-	34960238	34963209	19443.3	10051.6	0.95185	0.0016925	0.034313	TSJT1	sp|P24805|TSJT1_TOBAC Stem-specific protein TSJT1 OS=Nicotiana tabacum GN=TSJT1 PE=2 SV=1
OsR498G0409505400.01	Chr4	-	35103044	35105713	2653.74	1388.55	0.93445	2.13e-05	0.0011083	OsI_17963	sp|B8ARI7|DRE22_ORYSI Anamorsin homolog 2 OS=Oryza sativa subsp. indica GN=OsI_17963 PE=2 SV=1
OsR498G0409511600.01	Chr4	-	35205159	35205761	221.325	64.9854	1.768	0.00018106	0.0063028	--	--
OsR498G0409512600.01	Chr4	-	35218987	35221030	284.416	40.3136	2.8187	2.47e-07	2.56e-05	AAE3	sp|Q9SMT7|4CLLA_ARATH Oxalate--CoA ligase OS=Arabidopsis thaliana GN=AAE3 PE=1 SV=1
OsR498G0409528900.01	Chr4	+	35461977	35467196	6588.69	2194.35	1.5862	1.78e-12	6.02e-10	TULP7	sp|Q7XSV4|TLP7_ORYSJ Tubby-like F-box protein 7 OS=Oryza sativa subsp. japonica GN=TULP7 PE=2 SV=1
OsR498G0409538500.01	Chr4	+	35580025	35582023	8535	5416.49	0.65603	0.0027787	0.048712	SAPK5	sp|Q7XKA8|SAPK5_ORYSJ Serine/threonine-protein kinase SAPK5 OS=Oryza sativa subsp. japonica GN=SAPK5 PE=2 SV=1
OsR498G0409539100.01	Chr4	+	35595748	35599255	823.568	221.075	1.8974	2.14e-12	7.15e-10	NPF5.12	sp|Q9C7U1|PTR25_ARATH Protein NRT1/ PTR FAMILY 5.12 OS=Arabidopsis thaliana GN=NPF5.12 PE=2 SV=1
OsR498G0409543600.01	Chr4	-	35693420	35700256	43.8839	115.265	-1.3932	0.002761	0.04861	CHR24	sp|Q8W103|CHR24_ARATH Protein CHROMATIN REMODELING 24 OS=Arabidopsis thaliana GN=CHR24 PE=2 SV=1
OsR498G0464287200.01	Chr4	+	17892402	17906836	11.9554	79.3624	-2.7308	0.0014365	0.030642	--	sp|P83304|LEC_PARPC Mannose/glucose-specific lectin (Fragment) OS=Parkia platycephala PE=1 SV=1
OsR498G0509557400.01	Chr5	-	99404	101890	2876.45	1760.78	0.70808	0.0010203	0.02386	At4g28440	sp|O49453|Y4844_ARATH Uncharacterized protein At4g28440 OS=Arabidopsis thaliana GN=At4g28440 PE=1 SV=1
OsR498G0509563400.01	Chr5	-	189406	196701	294.695	660.43	-1.1642	8.02e-06	0.00048906	ML3	sp|Q75M35|OML3_ORYSJ Protein MEI2-like 3 OS=Oryza sativa subsp. japonica GN=ML3 PE=2 SV=2
OsR498G0509564700.01	Chr5	+	218386	219867	2135.49	3911.51	-0.87316	9.54e-05	0.0037224	--	--
OsR498G0509565100.01	Chr5	+	221872	222518	1626.38	2593.3	-0.67312	0.001726	0.034787	--	--
OsR498G0509571000.01	Chr5	-	316101	319601	211.625	441.868	-1.0621	0.0001921	0.0066033	YPTM1	sp|P16976|YPTM1_MAIZE GTP-binding protein YPTM1 OS=Zea mays GN=YPTM1 PE=2 SV=2
OsR498G0509572200.01	Chr5	-	332868	339893	80.9143	212.498	-1.393	0.00016392	0.005822	YTHDF2	sp|Q4R5D9|YTHD2_MACFA YTH domain-containing family protein 2 OS=Macaca fascicularis GN=YTHDF2 PE=2 SV=1
OsR498G0509574600.01	Chr5	-	382951	386891	2170.58	1328.34	0.70846	0.00095835	0.022642	AC97	sp|P30171|ACT11_SOLTU Actin-97 OS=Solanum tuberosum GN=AC97 PE=3 SV=1
OsR498G0509585100.01	Chr5	+	567787	577639	1550.32	2758.09	-0.8311	0.00018011	0.0062775	At2g37660	sp|O80934|Y2766_ARATH Uncharacterized protein At2g37660, chloroplastic OS=Arabidopsis thaliana GN=At2g37660 PE=1 SV=2
OsR498G0509586500.01	Chr5	+	590497	592583	1338.01	674.072	0.98912	7.13e-05	0.0029416	PGRL1A	sp|Q8H112|PGL1A_ARATH PGR5-like protein 1A, chloroplastic OS=Arabidopsis thaliana GN=PGRL1A PE=1 SV=1
OsR498G0509601700.01	Chr5	+	825413	827707	5534.29	2686.71	1.0426	0.0014814	0.031209	MYBAS2	sp|Q4JL76|MYBA2_ORYSJ Myb-related protein MYBAS2 OS=Oryza sativa subsp. japonica GN=MYBAS2 PE=2 SV=1
OsR498G0509615200.01	Chr5	-	1030109	1031863	449.086	232.924	0.94713	0.00080639	0.01991	--	--
OsR498G0509635000.01	Chr5	-	1335605	1338663	46.8405	131.215	-1.4861	0.0017035	0.034484	At5g60370	sp|Q9FKK6|EXO5_ARATH Exonuclease V, chloroplastic OS=Arabidopsis thaliana GN=At5g60370 PE=2 SV=1
OsR498G0509663100.01	Chr5	+	1702837	1705330	1379.37	802.726	0.78102	0.0011718	0.026281	AG118	sp|O04866|ARGD_ALNGL Acetylornithine aminotransferase, mitochondrial OS=Alnus glutinosa GN=AG118 PE=2 SV=1
OsR498G0509702300.01	Chr5	+	2346419	2348462	189.467	54.7977	1.7898	9.16e-05	0.0036044	APG	sp|Q6AT90|APG_ORYSJ Transcription factor APG OS=Oryza sativa subsp. japonica GN=APG PE=1 SV=1
OsR498G0509736600.01	Chr5	-	2905042	2911219	1789.64	1007.06	0.82952	0.00043941	0.012594	NHX3	sp|Q84WG1|NHX3_ARATH Sodium/hydrogen exchanger 3 OS=Arabidopsis thaliana GN=NHX3 PE=2 SV=2
OsR498G0509738700.01	Chr5	+	2945519	2947249	1047.95	387.641	1.4348	0.00059339	0.015803	MAO1B	sp|Q9FR99|ACCO_MUSAC 1-aminocyclopropane-1-carboxylate oxidase OS=Musa acuminata GN=MAO1B PE=3 SV=1
OsR498G0509747400.01	Chr5	-	3079937	3082085	1316.89	775.811	0.76335	0.00109	0.024999	OsI_017815	sp|A2Y0H2|Y5513_ORYSI REF/SRPP-like protein OsI_017815 OS=Oryza sativa subsp. indica GN=OsI_017815 PE=3 SV=1
OsR498G0509793900.01	Chr5	+	3718236	3720981	24.8864	87.9506	-1.8213	0.00077701	0.019466	CRSH2	sp|Q6ATB2|CRSH2_ORYSJ Probable GTP diphosphokinase CRSH2, chloroplastic OS=Oryza sativa subsp. japonica GN=CRSH2 PE=2 SV=1
OsR498G0509801900.01	Chr5	+	3865117	3873809	12254.1	20196.5	-0.72085	0.0018124	0.036047	FKFBP	sp|Q9MB58|F26_ARATH 6-phosphofructo-2-kinase/fructose-2,6-bisphosphatase OS=Arabidopsis thaliana GN=FKFBP PE=1 SV=1
OsR498G0509802100.01	Chr5	+	3874073	3875498	1126.33	1901.82	-0.75575	0.00046854	0.013277	ATL32	sp|Q8W571|ATL32_ARATH RING-H2 finger protein ATL32 OS=Arabidopsis thaliana GN=ATL32 PE=2 SV=3
OsR498G0509820000.01	Chr5	-	4078853	4082976	251.528	598.607	-1.2509	2.03e-06	0.00014707	TM_1254	sp|Q9X0Y1|P1254_THEMA Phosphorylated carbohydrates phosphatase TM_1254 OS=Thermotoga maritima (strain ATCC 43589 / MSB8 / DSM 3109 / JCM 10099) GN=TM_1254 PE=1 SV=1
OsR498G0509830800.01	Chr5	-	4225000	4228325	2910.97	750.124	1.9563	9.4e-17	7.37e-14	apaG	sp|Q2VZE7|APAG_MAGSA Protein ApaG OS=Magnetospirillum magneticum (strain AMB-1 / ATCC 700264) GN=apaG PE=3 SV=1
OsR498G0509831100.01	Chr5	+	4231471	4237161	187.153	41.8025	2.1626	2.34e-07	2.43e-05	PPT3	sp|Q5VQL3|PPT3_ORYSJ Phosphoenolpyruvate/phosphate translocator 3, chloroplastic OS=Oryza sativa subsp. japonica GN=PPT3 PE=2 SV=1
OsR498G0509835300.01	Chr5	+	4281283	4285917	791.083	35.3803	4.4828	8.29e-29	3.14e-25	--	--
OsR498G0509846900.01	Chr5	+	4806769	4810140	1446.59	876.446	0.72292	0.0010735	0.024723	MED36A	sp|Q94AH9|MD36A_ARATH Mediator of RNA polymerase II transcription subunit 36a OS=Arabidopsis thaliana GN=MED36A PE=1 SV=2
OsR498G0509854200.01	Chr5	-	4924706	4927797	2781.25	1429.04	0.96069	0.001768	0.035373	IAA15	sp|Q6AT10|IAA15_ORYSJ Auxin-responsive protein IAA15 OS=Oryza sativa subsp. japonica GN=IAA15 PE=2 SV=1
OsR498G0509890000.01	Chr5	-	5527556	5531162	5926.2	9423.6	-0.66917	0.0022103	0.041379	--	--
OsR498G0509895600.01	Chr5	-	5590550	5594601	997.823	284.847	1.8086	2.86e-12	9.22e-10	HXK7	sp|Q1WM16|HXK7_ORYSJ Hexokinase-7 OS=Oryza sativa subsp. japonica GN=HXK7 PE=2 SV=2
OsR498G0509901500.01	Chr5	+	5663920	5665438	27539.2	16311	0.75564	0.00042261	0.012284	--	--
OsR498G0509902100.01	Chr5	+	5668634	5670740	1464.33	672.329	1.123	1.52e-06	0.00011385	--	--
OsR498G0509982800.01	Chr5	-	6723167	6728188	347.768	169.756	1.0347	0.00081408	0.020027	NIP1-3	sp|Q0DK16|NIP13_ORYSJ Aquaporin NIP1-3 OS=Oryza sativa subsp. japonica GN=NIP1-3 PE=3 SV=2
OsR498G0509990500.01	Chr5	+	6866592	6869020	4256.54	2386.94	0.83452	0.00014668	0.0053078	RPL11	sp|Q0DK10|RL11_ORYSJ 60S ribosomal protein L11 OS=Oryza sativa subsp. japonica GN=RPL11 PE=2 SV=1
OsR498G0510005600.01	Chr5	-	7218545	7226823	3140.95	1574	0.99676	1.91e-05	0.0010134	--	--
OsR498G0510086700.01	Chr5	+	8325932	8330227	40659.1	6164.51	2.7215	6.53e-28	1.72e-24	TIP4-1	sp|Q75GA5|TIP41_ORYSJ Probable aquaporin TIP4-1 OS=Oryza sativa subsp. japonica GN=TIP4-1 PE=2 SV=1
OsR498G0510123300.01	Chr5	+	8958165	8961100	24.0526	75.6479	-1.6531	0.0021648	0.040727	At1g09620	sp|F4I116|SYLC_ARATH Leucine--tRNA ligase, cytoplasmic OS=Arabidopsis thaliana GN=At1g09620 PE=1 SV=1
OsR498G0510246000.01	Chr5	-	11486395	11488398	19.6614	76.3253	-1.9568	0.00049374	0.01382	--	--
OsR498G0510348500.01	Chr5	+	13154184	13155291	1353.43	2704.17	-0.99856	1.16e-05	0.00066925	OHP1	sp|O81208|OHP1_ARATH Light-harvesting complex-like protein OHP1, chloroplastic OS=Arabidopsis thaliana GN=OHP1 PE=1 SV=1
OsR498G0510436100.01	Chr5	+	14555680	14559907	8576.62	5309.49	0.69183	0.00087749	0.021263	Ctsb	sp|P00787|CATB_RAT Cathepsin B OS=Rattus norvegicus GN=Ctsb PE=1 SV=2
OsR498G0510472500.01	Chr5	+	15133455	15135351	1770.15	505.637	1.8077	1.13e-07	1.29e-05	--	--
OsR498G0510530600.01	Chr5	-	16197584	16199510	512.688	262.808	0.96407	0.00048981	0.013724	AZG1	sp|Q9SRK7|AZG1_ARATH Adenine/guanine permease AZG1 OS=Arabidopsis thaliana GN=AZG1 PE=2 SV=1
OsR498G0510567700.01	Chr5	+	16847232	16849718	5658.62	2538.04	1.1567	0.00088296	0.021376	WRKY24	sp|Q6B6R4|WRK24_ORYSI WRKY transcription factor WRKY24 OS=Oryza sativa subsp. indica GN=WRKY24 PE=2 SV=1
OsR498G0510578300.01	Chr5	+	16998713	17006714	3568.55	6377.06	-0.83755	0.00010464	0.0040133	ndhL	sp|Q9CAC5|NDHL_ARATH NAD(P)H-quinone oxidoreductase subunit L, chloroplastic OS=Arabidopsis thaliana GN=ndhL PE=2 SV=1
OsR498G0510581000.01	Chr5	-	17039244	17042115	69.6944	186.504	-1.4201	0.00057697	0.01545	Os05g0344400	sp|Q5W6M3|CSPLG_ORYSJ CASP-like protein 4B4 OS=Oryza sativa subsp. japonica GN=Os05g0344400 PE=3 SV=1
OsR498G0510592800.01	Chr5	-	17287072	17293475	213.427	651.474	-1.61	9.41e-09	1.42e-06	WAKL16	sp|Q9LSV3|WAKLS_ARATH Putative wall-associated receptor kinase-like 16 OS=Arabidopsis thaliana GN=WAKL16 PE=3 SV=1
OsR498G0510613500.01	Chr5	+	17559802	17564651	729.247	397.294	0.8762	0.00057138	0.015366	KPNB1	sp|Q9FJD4|IMB1_ARATH Importin subunit beta-1 OS=Arabidopsis thaliana GN=KPNB1 PE=1 SV=1
OsR498G0510653300.01	Chr5	+	18135427	18136019	695.509	346.533	1.0051	7.4e-05	0.0030445	--	--
OsR498G0510664200.01	Chr5	-	18292840	18300446	65.8917	180.051	-1.4502	0.00070598	0.018166	CERBERUS	sp|C6L7U1|LIN1_LOTJA Putative E3 ubiquitin-protein ligase LIN-1 OS=Lotus japonicus GN=CERBERUS PE=2 SV=2
OsR498G0510674500.01	Chr5	+	18494374	18501656	124.576	340.275	-1.4497	3.35e-06	0.00023087	BGLU19	sp|Q0DIT2|BGL19_ORYSJ Beta-glucosidase 19 OS=Oryza sativa subsp. japonica GN=BGLU19 PE=2 SV=1
OsR498G0510680000.01	Chr5	-	18680223	18682675	593.277	288.713	1.0391	0.00012879	0.004761	NOP16	sp|Q75AB6|NOP16_ASHGO Nucleolar protein 16 OS=Ashbya gossypii (strain ATCC 10895 / CBS 109.51 / FGSC 9923 / NRRL Y-1056) GN=NOP16 PE=3 SV=1
OsR498G0510682100.01	Chr5	+	18713062	18714046	169.654	358.334	-1.0787	0.00040207	0.011859	NHL1	sp|Q9SRN0|NHL1_ARATH NDR1/HIN1-like protein 1 OS=Arabidopsis thaliana GN=NHL1 PE=2 SV=1
OsR498G0510692500.01	Chr5	+	18939609	18944052	56.3415	156.993	-1.4784	0.00037989	0.011314	FTIP1	sp|Q9FL59|FTIP1_ARATH FT-interacting protein 1 OS=Arabidopsis thaliana GN=FTIP1 PE=1 SV=1
OsR498G0510710800.01	Chr5	-	19227093	19231843	1528.56	785.008	0.96139	0.0020872	0.039758	--	--
OsR498G0510713900.01	Chr5	+	19247223	19250498	535.893	1328.89	-1.3102	1.15e-08	1.67e-06	PRFB3	sp|F4J264|PRFB3_ARATH Peptide chain release factor PrfB3, chloroplastic OS=Arabidopsis thaliana GN=PRFB3 PE=2 SV=1
OsR498G0510740800.01	Chr5	-	19644778	19649070	257.834	472.213	-0.873	0.0014414	0.030697	AP3M	sp|F4I562|AP3M_ARATH AP-3 complex subunit mu OS=Arabidopsis thaliana GN=AP3M PE=1 SV=1
OsR498G0510782000.01	Chr5	-	20422781	20430103	2538.74	945.328	1.4252	1.18e-09	2.21e-07	--	sp|P81898|PNAA_PRUDU Peptide-N4-(N-acetyl-beta-glucosaminyl)asparagine amidase A OS=Prunus dulcis PE=1 SV=2
OsR498G0510788800.01	Chr5	-	20645021	20648844	411.423	1125.4	-1.4517	4.15e-06	0.00027693	--	--
OsR498G0510810100.01	Chr5	+	21119557	21123682	3611.74	6441.07	-0.83461	0.00010071	0.0038799	At4g15545	sp|Q93W28|Y4554_ARATH Uncharacterized protein At4g15545 OS=Arabidopsis thaliana GN=At4g15545 PE=1 SV=1
OsR498G0510811600.01	Chr5	-	21137933	21148983	144.489	278.663	-0.94757	0.0021245	0.040217	rihA	sp|B1KHA5|RIHA_SHEWM Pyrimidine-specific ribonucleoside hydrolase RihA OS=Shewanella woodyi (strain ATCC 51908 / MS32) GN=rihA PE=3 SV=1
OsR498G0510821200.01	Chr5	-	21284174	21289997	6763.84	893.765	2.9199	8.31e-07	6.92e-05	CLA1	sp|O22567|DXS1_ORYSJ 1-deoxy-D-xylulose-5-phosphate synthase 1, chloroplastic OS=Oryza sativa subsp. japonica GN=CLA1 PE=2 SV=2
OsR498G0510825800.01	Chr5	-	21364362	21366964	1401.99	544.62	1.3642	2.41e-08	3.21e-06	--	--
OsR498G0510828200.01	Chr5	-	21409401	21414412	1268.59	625.807	1.0194	1.98e-05	0.0010455	NPF3.1	sp|Q9SX20|PTR18_ARATH Protein NRT1/ PTR FAMILY 3.1 OS=Arabidopsis thaliana GN=NPF3.1 PE=2 SV=1
OsR498G0510850100.01	Chr5	+	21754036	21757135	3183.69	1961.56	0.6987	0.0013011	0.028399	--	--
OsR498G0510868000.01	Chr5	-	22002874	22009865	232.578	82.2134	1.5003	3.15e-05	0.0015054	20ox2	sp|Q0JH50|GAOX2_ORYSJ Gibberellin 20 oxidase 2 OS=Oryza sativa subsp. japonica GN=20ox2 PE=1 SV=1
OsR498G0510879700.01	Chr5	+	22217808	22221591	2700.85	952.7	1.5033	1.85e-10	4.3e-08	SWEET1B	sp|B8AYH1|SWT1B_ORYSI Bidirectional sugar transporter SWEET1b OS=Oryza sativa subsp. indica GN=SWEET1B PE=3 SV=1
OsR498G0510884900.01	Chr5	+	22284590	22287288	1376.91	2306.96	-0.74456	0.001883	0.036942	--	--
OsR498G0510892600.01	Chr5	-	22394750	22399875	666.682	1086.61	-0.70477	0.0017752	0.035465	SHM7	sp|Q84WV0|GLYC7_ARATH Serine hydroxymethyltransferase 7 OS=Arabidopsis thaliana GN=SHM7 PE=2 SV=1
OsR498G0510894800.01	Chr5	-	22425357	22426809	26734	11572.8	1.2079	0.0027698	0.048639	cmbl	sp|Q6P7K0|CMBL_XENTR Carboxymethylenebutenolidase homolog OS=Xenopus tropicalis GN=cmbl PE=2 SV=1
OsR498G0510897600.01	Chr5	-	22454815	22456109	1595.08	667.195	1.2575	9.75e-08	1.13e-05	MYB308	sp|P81393|MYB08_ANTMA Myb-related protein 308 OS=Antirrhinum majus GN=MYB308 PE=2 SV=1
OsR498G0510899100.01	Chr5	+	22496909	22499070	736.054	421.945	0.80276	0.0021099	0.040107	ASE1	sp|Q9SI61|ASE1_ARATH Amidophosphoribosyltransferase 1, chloroplastic OS=Arabidopsis thaliana GN=ASE1 PE=2 SV=1
OsR498G0510901800.01	Chr5	-	22540136	22547388	1250.64	164.978	2.9223	6.91e-28	1.72e-24	NPF5.10	sp|Q0WP01|PTR9_ARATH Protein NRT1/ PTR FAMILY 5.10 OS=Arabidopsis thaliana GN=NPF5.10 PE=2 SV=1
OsR498G0510913500.01	Chr5	+	22688985	22689750	144.156	29.0406	2.3115	2.83e-07	2.85e-05	--	--
OsR498G0510925700.01	Chr5	+	22881292	22882919	1578.68	856.152	0.88278	0.00041071	0.012039	PUB29	sp|Q9LSA6|PUB29_ARATH U-box domain-containing protein 29 OS=Arabidopsis thaliana GN=PUB29 PE=1 SV=1
OsR498G0510937400.01	Chr5	-	23073804	23078134	1204.21	644.985	0.90075	0.0017566	0.035221	At2g27500	sp|Q9ZQG9|E1314_ARATH Glucan endo-1,3-beta-glucosidase 14 OS=Arabidopsis thaliana GN=At2g27500 PE=1 SV=2
OsR498G0510950000.01	Chr5	-	23278055	23283288	900.955	250.96	1.844	3.21e-05	0.0015229	Os05g0447200	sp|Q688J2|LAX2_ORYSJ Auxin transporter-like protein 2 OS=Oryza sativa subsp. japonica GN=Os05g0447200 PE=2 SV=1
OsR498G0510954600.01	Chr5	-	23367683	23369593	46.6687	2.54651	4.1959	3.18e-06	0.00021994	At3g50280	sp|Q9SND9|Y3028_ARATH Uncharacterized acetyltransferase At3g50280 OS=Arabidopsis thaliana GN=At3g50280 PE=3 SV=1
OsR498G0510968600.01	Chr5	-	23577256	23579680	175.363	533.924	-1.6063	0.00019186	0.0066031	--	--
OsR498G0510969800.01	Chr5	-	23608792	23612759	8465.98	3322.05	1.3496	3.62e-08	4.57e-06	--	--
OsR498G0510979100.01	Chr5	+	23792020	23794268	387.319	127.423	1.6039	1.86e-07	1.97e-05	--	--
OsR498G0510979800.01	Chr5	-	23807181	23809113	156.747	1.41726	6.7892	2.01e-06	0.00014584	Os05g0457200	sp|Q65XG6|P2C49_ORYSJ Probable protein phosphatase 2C 49 OS=Oryza sativa subsp. japonica GN=Os05g0457200 PE=3 SV=1
OsR498G0510994000.01	Chr5	-	24042374	24043620	4563.1	1501.23	1.6039	1.01e-12	3.57e-10	--	--
OsR498G0511001600.01	Chr5	-	24172026	24172596	615.873	142.756	2.1091	5.02e-05	0.0022208	--	--
OsR498G0511014900.01	Chr5	+	24381617	24386718	2210.12	1129.99	0.96782	0.00063436	0.016664	AMT2-1	sp|Q84KJ7|AMT21_ORYSJ Ammonium transporter 2 member 1 OS=Oryza sativa subsp. japonica GN=AMT2-1 PE=2 SV=1
OsR498G0511036300.01	Chr5	+	24727277	24729352	776.319	45.4003	4.0959	0.0025328	0.045845	NFD4	sp|F4I9E1|NFD4_ARATH Protein NUCLEAR FUSION DEFECTIVE 4 OS=Arabidopsis thaliana GN=NFD4 PE=3 SV=1
OsR498G0511046100.01	Chr5	+	24852939	24853827	1775.98	535.143	1.7306	1.82e-13	7.22e-11	ATL72	sp|Q9SG96|ATL72_ARATH RING-H2 finger protein ATL72 OS=Arabidopsis thaliana GN=ATL72 PE=2 SV=1
OsR498G0511046600.01	Chr5	-	24854543	24855099	31.4144	3.76155	3.062	0.0020539	0.039343	--	--
OsR498G0511051300.01	Chr5	+	24922149	24926558	367.536	677.769	-0.88291	0.0019373	0.037707	STN8	sp|Q9LZV4|STN8_ARATH Serine/threonine-protein kinase STN8, chloroplastic OS=Arabidopsis thaliana GN=STN8 PE=2 SV=1
OsR498G0511055300.01	Chr5	+	24977284	24986847	4367.14	1467.38	1.5734	2.62e-05	0.0013013	At3g53590	sp|Q9LFG1|Y3359_ARATH Putative leucine-rich repeat receptor-like serine/threonine-protein kinase At3g53590 OS=Arabidopsis thaliana GN=At3g53590 PE=3 SV=2
OsR498G0511072500.01	Chr5	+	25207202	25211049	533.277	234.199	1.1872	1.03e-05	0.00061069	tmem56-b	sp|Q6PGS5|TM56B_XENLA Transmembrane protein 56-B OS=Xenopus laevis GN=tmem56-b PE=2 SV=1
OsR498G0511079800.01	Chr5	-	25367523	25371612	661.62	1195.07	-0.85302	0.00201	0.038745	MYR1	sp|Q9FK47|PHLA_ARATH Myb-related protein 1 OS=Arabidopsis thaliana GN=MYR1 PE=1 SV=1
OsR498G0511086400.01	Chr5	-	25468934	25473273	499.535	817.567	-0.71075	0.002757	0.048602	PAG1	sp|Q9LSU0|PSA3_ORYSJ Proteasome subunit alpha type-3 OS=Oryza sativa subsp. japonica GN=PAG1 PE=2 SV=1
OsR498G0511090900.01	Chr5	+	25536055	25540274	91.4256	212.349	-1.2158	0.0008198	0.020114	RGA3	sp|Q7XA40|RGA3_SOLBU Putative disease resistance protein RGA3 OS=Solanum bulbocastanum GN=RGA3 PE=2 SV=2
OsR498G0511095500.01	Chr5	+	25593500	25597680	1563.83	479.409	1.7058	2.94e-12	9.38e-10	CYP98A1	sp|O48956|C98A1_SORBI Cytochrome P450 98A1 OS=Sorghum bicolor GN=CYP98A1 PE=2 SV=1
OsR498G0511099400.01	Chr5	-	25645997	25646943	216.33	75.6306	1.5162	2.7e-05	0.001332	--	--
OsR498G0511106500.01	Chr5	+	25791463	25795127	309.096	542.917	-0.81267	0.0024875	0.045278	prmA	sp|Q39JS9|PRMA_BURL3 Ribosomal protein L11 methyltransferase OS=Burkholderia lata (strain ATCC 17760 / LMG 22485 / NCIMB 9086 / R18194 / 383) GN=prmA PE=3 SV=1
OsR498G0511109100.01	Chr5	+	25851895	25863327	18.4031	68.4999	-1.8962	0.0010636	0.024569	MSH5	sp|Q6L4V0|MSH5_ORYSJ DNA mismatch repair protein MSH5 OS=Oryza sativa subsp. japonica GN=MSH5 PE=2 SV=1
OsR498G0511109500.01	Chr5	+	25865155	25867566	5232.09	2325.89	1.1696	7.72e-05	0.0031509	GOS2	sp|Q0D5W6|SUI1_ORYSJ Protein translation factor SUI1 homolog OS=Oryza sativa subsp. japonica GN=GOS2 PE=3 SV=1
OsR498G0511115700.01	Chr5	+	25959983	25962174	23.3481	78.549	-1.7503	0.0012688	0.027868	--	--
OsR498G0511119300.01	Chr5	+	26017819	26021039	336.248	806.006	-1.2613	3.03e-06	0.00021273	PHOS34	sp|Q8L4N1|PHO34_ARATH Universal stress protein PHOS34 OS=Arabidopsis thaliana GN=PHOS34 PE=1 SV=1
OsR498G0511122000.01	Chr5	-	26051073	26054549	1407.96	618.922	1.1858	5.36e-07	4.77e-05	--	--
OsR498G0511143700.01	Chr5	+	26421162	26425705	2097.6	4942.7	-1.2366	6.76e-05	0.002824	CRT3	sp|O04153|CALR3_ARATH Calreticulin-3 OS=Arabidopsis thaliana GN=CRT3 PE=1 SV=2
OsR498G0511155900.01	Chr5	+	26585141	26589243	5916.88	2267.72	1.3836	0.00090641	0.02179	--	--
OsR498G0511195200.01	Chr5	-	27166339	27173184	1294.67	2141.41	-0.72597	0.0014366	0.030642	NSF	sp|Q9M0Y8|NSF_ARATH Vesicle-fusing ATPase OS=Arabidopsis thaliana GN=NSF PE=2 SV=2
OsR498G0511216000.01	Chr5	-	27490796	27492046	863.926	281.809	1.6162	3.74e-10	7.95e-08	Os05g0525900	sp|Q65X92|C3H37_ORYSJ Zinc finger CCCH domain-containing protein 37 OS=Oryza sativa subsp. japonica GN=Os05g0525900 PE=2 SV=1
OsR498G0511218000.01	Chr5	-	27519136	27519909	110.374	9.52838	3.534	1.03e-06	8.23e-05	--	--
OsR498G0511234300.01	Chr5	+	27723081	27723778	757.795	195.007	1.9583	1.67e-05	0.00091062	--	--
OsR498G0511249700.01	Chr5	+	27973084	27977680	157.502	334.342	-1.086	0.0002645	0.008446	IQD31	sp|Q8L4D8|IQD31_ARATH Protein IQ-DOMAIN 31 OS=Arabidopsis thaliana GN=IQD31 PE=1 SV=1
OsR498G0511250100.01	Chr5	+	27978873	27984215	178.43	349.049	-0.96808	0.0013296	0.028832	--	--
OsR498G0511272500.01	Chr5	+	28302801	28308569	3871.35	1697.53	1.1894	3.08e-05	0.0014861	At1g80170	sp|Q94AJ5|PGLR5_ARATH Probable polygalacturonase At1g80170 OS=Arabidopsis thaliana GN=At1g80170 PE=1 SV=1
OsR498G0511289600.01	Chr5	-	28554564	28558754	5035.46	1573.97	1.6777	4.11e-11	1.1e-08	STN7	sp|Q9S713|STT7_ARATH Serine/threonine-protein kinase STN7, chloroplastic OS=Arabidopsis thaliana GN=STN7 PE=1 SV=1
OsR498G0511299400.01	Chr5	-	28697081	28698505	342.137	176.682	0.95342	0.0022089	0.041379	--	--
OsR498G0511318100.01	Chr5	+	28927847	28942935	32317.6	3801.68	3.0876	2.27e-41	6.22e-37	Os05g0555600	sp|Q0DG35|GLT2_ORYSJ Glutamate synthase 2 [NADH], chloroplastic OS=Oryza sativa subsp. japonica GN=Os05g0555600 PE=2 SV=2
OsR498G0511322100.01	Chr5	+	29007808	29010135	2929.24	1842.25	0.66906	0.0017082	0.034555	Os05g0557000	sp|P0DKK2|RL372_ORYSJ 60S ribosomal protein L37a-2 OS=Oryza sativa subsp. japonica GN=Os05g0557000 PE=1 SV=1
OsR498G0511325000.01	Chr5	-	29051218	29061037	3011.08	1594.93	0.91679	0.00078383	0.019564	UBC24	sp|Q8VY10|UBC24_ARATH Probable ubiquitin-conjugating enzyme E2 24 OS=Arabidopsis thaliana GN=UBC24 PE=1 SV=1
OsR498G0511345700.01	Chr5	+	29371359	29376877	781.316	422.356	0.88745	0.00071037	0.018243	ARF15	sp|Q8S985|ARFO_ORYSJ Auxin response factor 15 OS=Oryza sativa subsp. japonica GN=ARF15 PE=2 SV=1
OsR498G0511352200.01	Chr5	-	29480202	29482448	375.483	172.425	1.1228	0.00079451	0.019705	At4g29120	sp|Q9SZE1|3HID1_ARATH Probable 3-hydroxyisobutyrate dehydrogenase-like 1, mitochondrial OS=Arabidopsis thaliana GN=At4g29120 PE=1 SV=1
OsR498G0511356300.01	Chr5	+	29558941	29561731	74.6255	170.746	-1.1941	0.0023317	0.043274	--	--
OsR498G0511365200.01	Chr5	-	29669387	29675547	1837.63	3423.42	-0.89759	4.42e-05	0.0019991	DEGP1	sp|O22609|DEGP1_ARATH Protease Do-like 1, chloroplastic OS=Arabidopsis thaliana GN=DEGP1 PE=1 SV=2
OsR498G0511383800.01	Chr5	-	29983038	29987076	3675.11	1145.13	1.6823	5.86e-08	7.17e-06	MMDH	sp|P17783|MDHM_CITLA Malate dehydrogenase, mitochondrial OS=Citrullus lanatus GN=MMDH PE=1 SV=1
OsR498G0511400300.01	Chr5	+	30188069	30189962	32.9242	120.372	-1.8703	9.49e-05	0.0037125	ZHD6	sp|B8AX53|ZHD6_ORYSI Zinc-finger homeodomain protein 6 OS=Oryza sativa subsp. indica GN=ZHD6 PE=3 SV=1
OsR498G0511410500.01	Chr5	+	30335421	30341788	71.585	184.156	-1.3632	0.00022296	0.0073953	MPK9	sp|Q6L5D4|MPK9_ORYSJ Mitogen-activated protein kinase 9 OS=Oryza sativa subsp. japonica GN=MPK9 PE=3 SV=2
OsR498G0511411500.01	Chr5	+	30349735	30351477	328.947	166.236	0.98462	0.0016217	0.033297	SCPL50	sp|Q9M9Q6|SCP50_ARATH Serine carboxypeptidase-like 50 OS=Arabidopsis thaliana GN=SCPL50 PE=2 SV=1
OsR498G0511418600.01	Chr5	-	30465551	30470903	98.9689	640.206	-2.6935	2.73e-19	2.77e-16	SPCC24B10.10c	sp|Q9P7J5|YJNA_SCHPO Uncharacterized AAA domain-containing protein C24B10.10c OS=Schizosaccharomyces pombe (strain 972 / ATCC 24843) GN=SPCC24B10.10c PE=3 SV=1
OsR498G0511434500.01	Chr5	+	30738103	30740988	19430.8	10437.8	0.89652	2.65e-05	0.0013114	SIGC	sp|O24621|SIGC_ARATH RNA polymerase sigma factor sigC OS=Arabidopsis thaliana GN=SIGC PE=2 SV=1
OsR498G0511443400.01	Chr5	-	30872901	30878328	40790.3	22735.4	0.84328	3.63e-05	0.0016894	HIR1	sp|Q9FM19|HIR1_ARATH Hypersensitive-induced response protein 1 OS=Arabidopsis thaliana GN=HIR1 PE=1 SV=1
OsR498G0611469100.01	Chr6	+	63495	65556	36.9086	378.089	-3.3567	0.00064943	0.016967	CYP93A1	sp|Q42798|C93A1_SOYBN 3,9-dihydroxypterocarpan 6A-monooxygenase OS=Glycine max GN=CYP93A1 PE=1 SV=1
OsR498G0611472700.01	Chr6	+	131626	136805	5911.45	3517.55	0.74894	0.00093001	0.022222	ACX1	sp|O65202|ACOX1_ARATH Peroxisomal acyl-coenzyme A oxidase 1 OS=Arabidopsis thaliana GN=ACX1 PE=1 SV=1
OsR498G0611484800.01	Chr6	-	359494	362042	58920.9	92292.4	-0.64743	0.0011414	0.025767	Os06g0107700	sp|P41344|FENR1_ORYSJ Ferredoxin--NADP reductase, leaf isozyme, chloroplastic OS=Oryza sativa subsp. japonica GN=Os06g0107700 PE=2 SV=1
OsR498G0611493500.01	Chr6	+	448610	454405	305.008	144.375	1.079	0.00062972	0.016577	KAO	sp|Q5VRM7|KAO_ORYSJ Ent-kaurenoic acid oxidase OS=Oryza sativa subsp. japonica GN=KAO PE=1 SV=1
OsR498G0611496300.01	Chr6	+	510780	513928	4451.5	1921.25	1.2122	7.49e-08	8.9e-06	G6PGH1	sp|Q9LI00|6PGD1_ORYSJ 6-phosphogluconate dehydrogenase, decarboxylating 1 OS=Oryza sativa subsp. japonica GN=G6PGH1 PE=2 SV=1
OsR498G0611576400.01	Chr6	-	1631691	1638375	124.005	251.536	-1.0204	0.0025393	0.045885	Rad1	sp|Q9QWZ1|RAD1_MOUSE Cell cycle checkpoint protein RAD1 OS=Mus musculus GN=Rad1 PE=1 SV=1
OsR498G0611582200.01	Chr6	-	1686325	1689921	15909.7	31632.5	-0.9915	3.04e-06	0.0002129	--	sp|Q7SIC9|TKTC_MAIZE Transketolase, chloroplastic OS=Zea mays PE=1 SV=1
OsR498G0611594100.01	Chr6	+	1887709	1893372	2225.74	1282.88	0.79489	0.00076961	0.01936	At4g34730	sp|O65693|RBFA_ARATH Probable ribosome-binding factor A, chloroplastic OS=Arabidopsis thaliana GN=At4g34730 PE=2 SV=2
OsR498G0611601900.01	Chr6	+	2015154	2016795	15.3816	60.9427	-1.9862	0.0015091	0.031623	HOX2	sp|Q5VPE3|HOX2_ORYSJ Homeobox-leucine zipper protein HOX2 OS=Oryza sativa subsp. japonica GN=HOX2 PE=1 SV=1
OsR498G0611622100.01	Chr6	+	2331962	2332551	14.632	92.5699	-2.6614	7.43e-06	0.00045624	--	--
OsR498G0611626200.01	Chr6	-	2377365	2381456	1518.91	2707.86	-0.83412	0.0022172	0.041422	MKK2	sp|Q9S7U9|M2K2_ARATH Mitogen-activated protein kinase kinase 2 OS=Arabidopsis thaliana GN=MKK2 PE=1 SV=2
OsR498G0611645500.01	Chr6	+	2693643	2696993	792.071	1350.39	-0.76967	0.00078655	0.019596	YOR059C	sp|Q08448|YO059_YEAST Putative lipase YOR059C OS=Saccharomyces cerevisiae (strain ATCC 204508 / S288c) GN=YOR059C PE=1 SV=1
OsR498G0611659000.01	Chr6	-	2864711	2870322	742.033	1509.65	-1.0247	2.19e-05	0.0011322	RPM1	sp|Q39214|RPM1_ARATH Disease resistance protein RPM1 OS=Arabidopsis thaliana GN=RPM1 PE=1 SV=1
OsR498G0611669700.01	Chr6	+	3026468	3029472	25.7515	91.0249	-1.8216	0.00088849	0.021416	--	--
OsR498G0611677500.01	Chr6	+	3170652	3174204	182.721	359.883	-0.97788	0.0016326	0.03342	ALC	sp|Q9FHA2|ALC_ARATH Transcription factor ALC OS=Arabidopsis thaliana GN=ALC PE=2 SV=1
OsR498G0611691200.01	Chr6	-	3400487	3403926	45.9627	190.064	-2.0479	1.89e-07	1.99e-05	WAK2	sp|Q9LMP1|WAK2_ARATH Wall-associated receptor kinase 2 OS=Arabidopsis thaliana GN=WAK2 PE=1 SV=1
OsR498G0611733200.01	Chr6	-	3987605	3991901	1043.17	385.631	1.4357	2.01e-08	2.7e-06	--	--
OsR498G0611738100.01	Chr6	+	4089548	4091300	596.729	332.063	0.84562	0.0010305	0.024037	H2A-9	sp|P02275|H2A1_WHEAT Histone H2A.1 OS=Triticum aestivum GN=H2A-9 PE=1 SV=2
OsR498G0611738500.01	Chr6	+	4105625	4107192	2063.78	757.953	1.4451	2.53e-10	5.64e-08	PHT1	sp|Q5SMM8|PHT1_ORYSJ Putrescine hydroxycinnamoyltransferase 1 OS=Oryza sativa subsp. japonica GN=PHT1 PE=2 SV=1
OsR498G0611772600.01	Chr6	-	4599161	4605513	5382.54	3192.56	0.75357	0.00054927	0.014962	SUS2	sp|P30298|SUS2_ORYSJ Sucrose synthase 2 OS=Oryza sativa subsp. japonica GN=SUS2 PE=1 SV=2
OsR498G0611789800.01	Chr6	-	4799858	4810877	4104.97	2232.41	0.87877	5.18e-05	0.002258	EMB1270	sp|Q5G1S8|PP241_ARATH Pentatricopeptide repeat-containing protein At3g18110, chloroplastic OS=Arabidopsis thaliana GN=EMB1270 PE=2 SV=2
OsR498G0611811000.01	Chr6	-	5056537	5066066	472.146	810.643	-0.77984	0.0011257	0.025583	AAPT1	sp|O82567|AAPT1_ARATH Choline/ethanolaminephosphotransferase 1 OS=Arabidopsis thaliana GN=AAPT1 PE=1 SV=1
OsR498G0611849900.01	Chr6	+	5616054	5620002	459.618	790.378	-0.78211	0.0028141	0.049151	--	--
OsR498G0611861000.01	Chr6	-	5816196	5832403	1365.15	3245.44	-1.2494	1.13e-08	1.65e-06	KIN14L	sp|B9FS74|KN14L_ORYSJ Kinesin-like protein KIN-14L OS=Oryza sativa subsp. japonica GN=KIN14L PE=2 SV=1
OsR498G0611880000.01	Chr6	-	6142508	6144590	647.922	345.816	0.90581	0.00055422	0.015037	RAP2-4	sp|Q8H1E4|RAP24_ARATH Ethylene-responsive transcription factor RAP2-4 OS=Arabidopsis thaliana GN=RAP2-4 PE=1 SV=1
OsR498G0611927800.01	Chr6	-	6711268	6715884	983.411	3447.81	-1.8098	0.00013182	0.0048599	NIP2-2	sp|Q67WJ8|NIP22_ORYSJ Aquaporin NIP2-2 OS=Oryza sativa subsp. japonica GN=NIP2-2 PE=2 SV=1
OsR498G0611932200.01	Chr6	-	6764252	6767303	54.1765	2.40684	4.4925	1.02e-07	1.18e-05	FTSH6	sp|Q67WJ2|FTSH6_ORYSJ ATP-dependent zinc metalloprotease FTSH 6, chloroplastic OS=Oryza sativa subsp. japonica GN=FTSH6 PE=3 SV=1
OsR498G0611952700.01	Chr6	+	7063333	7064448	76.4004	23.3646	1.7093	0.0018464	0.03649	AXY4L	sp|Q9LRS2|TBL22_ARATH Protein ALTERED XYLOGLUCAN 4-like OS=Arabidopsis thaliana GN=AXY4L PE=2 SV=1
OsR498G0611978300.01	Chr6	+	7552127	7553108	3.51819	172.783	-5.618	7.11e-05	0.0029378	AAMT1	sp|D9J0Z7|AAMT1_MAIZE Anthranilate O-methyltransferase 1 OS=Zea mays GN=AAMT1 PE=1 SV=1
OsR498G0612027700.01	Chr6	+	8200588	8207944	820.82	3872.99	-2.2383	3.94e-22	5.4e-19	Os06g0256500	sp|P42863|G6PIB_ORYSJ Glucose-6-phosphate isomerase, cytosolic B OS=Oryza sativa subsp. japonica GN=Os06g0256500 PE=2 SV=2
OsR498G0612064600.01	Chr6	-	8819011	8820668	67.3542	2.1265	4.9852	8.18e-10	1.6e-07	CYP71A1	sp|P24465|C71A1_PERAE Cytochrome P450 71A1 OS=Persea americana GN=CYP71A1 PE=1 SV=2
OsR498G0612075300.01	Chr6	+	9038530	9045011	23554.4	14485.5	0.70139	0.001034	0.024092	ALDH2B7	sp|Q8S528|AL2B7_ARATH Aldehyde dehydrogenase family 2 member B7, mitochondrial OS=Arabidopsis thaliana GN=ALDH2B7 PE=2 SV=2
OsR498G0612082800.01	Chr6	-	9138489	9140060	213.472	80.0513	1.4151	5.56e-05	0.0023909	TBL21	sp|Q9LFT1|TBL21_ARATH Protein trichome birefringence-like 21 OS=Arabidopsis thaliana GN=TBL21 PE=3 SV=1
OsR498G0612083900.01	Chr6	+	9163295	9165044	68.557	215.415	-1.6517	1.67e-05	0.00090979	TBL21	sp|Q9LFT1|TBL21_ARATH Protein trichome birefringence-like 21 OS=Arabidopsis thaliana GN=TBL21 PE=3 SV=1
OsR498G0612085100.01	Chr6	+	9201145	9203269	883.642	400.941	1.1401	3.41e-06	0.00023304	At5g08180	sp|Q9LEY9|NHP2_ARATH H/ACA ribonucleoprotein complex subunit 2-like protein OS=Arabidopsis thaliana GN=At5g08180 PE=1 SV=1
OsR498G0612093400.01	Chr6	-	9307007	9311932	212.539	419.009	-0.97925	0.0019264	0.03765	PUB42	sp|Q9CAA7|PUB42_ARATH Putative U-box domain-containing protein 42 OS=Arabidopsis thaliana GN=PUB42 PE=2 SV=1
OsR498G0612159500.01	Chr6	+	10115641	10118587	4117.1	2596.23	0.66521	0.0019288	0.037656	--	--
OsR498G0612164700.01	Chr6	+	10199217	10203426	20.7242	88.5384	-2.095	0.00028066	0.0088185	RPM1	sp|Q39214|RPM1_ARATH Disease resistance protein RPM1 OS=Arabidopsis thaliana GN=RPM1 PE=1 SV=1
OsR498G0612172800.01	Chr6	-	10382641	10388660	494.178	980.434	-0.98839	8.14e-05	0.0032807	--	--
OsR498G0612192000.01	Chr6	-	10671044	10677736	2606.42	10442.2	-2.0023	5.88e-19	5.76e-16	COL9	sp|Q9SSE5|COL9_ARATH Zinc finger protein CONSTANS-LIKE 9 OS=Arabidopsis thaliana GN=COL9 PE=2 SV=1
OsR498G0612215200.01	Chr6	-	11093433	11095479	735.337	1367.44	-0.895	0.00011598	0.004379	--	--
OsR498G0612262000.01	Chr6	-	11837601	11840224	18.2173	67.5043	-1.8897	0.0017878	0.03569	--	--
OsR498G0612274100.01	Chr6	+	12096791	12099604	814.292	483.986	0.75058	0.0020518	0.039343	RPL31	sp|Q9M573|RL31_PERFR 60S ribosomal protein L31 OS=Perilla frutescens GN=RPL31 PE=2 SV=1
OsR498G0612275900.01	Chr6	+	12126414	12127957	156119	40561.2	1.9445	2.01e-08	2.7e-06	21	sp|Q9SDM1|CB121_HORVU Chlorophyll a-b binding protein 1B-21, chloroplastic OS=Hordeum vulgare GN=LHC Ib-21 PE=1 SV=1
OsR498G0612293700.01	Chr6	+	12434139	12440130	923.233	498.964	0.88776	0.00023518	0.0077072	PFP-ALPHA	sp|Q41140|PFPA_RICCO Pyrophosphate--fructose 6-phosphate 1-phosphotransferase subunit alpha OS=Ricinus communis GN=PFP-ALPHA PE=3 SV=1
OsR498G0612314100.01	Chr6	+	12912523	12915125	1133.1	490.219	1.2088	0.0016467	0.033539	MFT1	sp|Q656A5|MFT1_ORYSJ Protein MOTHER of FT and TFL1 homolog 1 OS=Oryza sativa subsp. japonica GN=MFT1 PE=3 SV=1
OsR498G0612327800.01	Chr6	-	13218069	13223315	41.6334	7.19607	2.5325	0.0012652	0.027866	DTX16	sp|Q9FHB6|DTX16_ARATH Protein DETOXIFICATION 16 OS=Arabidopsis thaliana GN=DTX16 PE=2 SV=1
OsR498G0612365000.01	Chr6	-	13823631	13827413	3333.86	2052.97	0.69948	0.0013441	0.029029	Os06g0486800	sp|Q9SXP2|FDH1_ORYSJ Formate dehydrogenase 1, mitochondrial OS=Oryza sativa subsp. japonica GN=Os06g0486800 PE=1 SV=2
OsR498G0612408400.01	Chr6	-	14909116	14909927	3721.02	1446.34	1.3633	1.47e-09	2.69e-07	--	--
OsR498G0612408600.01	Chr6	-	14910048	14913823	21993.6	12924.9	0.76693	0.00015276	0.0054773	fd1	sp|P00210|FER1_DESAF Ferredoxin-1 OS=Desulfovibrio africanus GN=fd1 PE=1 SV=3
OsR498G0612412710.01	Chr6	+	15038827	15061261	13923.9	8872.04	0.65022	0.0021628	0.040727	algC	sp|P26276|ALGC_PSEAE Phosphomannomutase/phosphoglucomutase OS=Pseudomonas aeruginosa (strain ATCC 15692 / DSM 22644 / CIP 104116 / JCM 14847 / LMG 12228 / 1C / PRS 101 / PAO1) GN=algC PE=1 SV=4
OsR498G0612450300.01	Chr6	+	15960139	15964844	57.9897	8.25867	2.8118	0.0027368	0.048526	ULP1B	sp|O65278|ULP1B_ARATH Putative ubiquitin-like-specific protease 1B OS=Arabidopsis thaliana GN=ULP1B PE=5 SV=2
OsR498G0612546600.01	Chr6	-	18222196	18223712	6073.63	1909.08	1.6697	3.42e-14	1.56e-11	TIP2-2	sp|Q5Z6F0|TIP22_ORYSJ Probable aquaporin TIP2-2 OS=Oryza sativa subsp. japonica GN=TIP2-2 PE=2 SV=1
OsR498G0612548600.01	Chr6	-	18263631	18268140	4617.45	588.317	2.9724	1.84e-07	1.96e-05	XTH26	sp|Q9SVV2|XTH26_ARATH Probable xyloglucan endotransglucosylase/hydrolase protein 26 OS=Arabidopsis thaliana GN=XTH26 PE=2 SV=1
OsR498G0612632200.01	Chr6	-	19847564	19848264	782.813	2558.16	-1.7084	6.05e-14	2.68e-11	--	--
OsR498G0612645500.01	Chr6	+	20101738	20104835	663.508	1567.49	-1.2403	1.5e-07	1.65e-05	TBL24	sp|Q8H1R3|TBL24_ARATH Protein trichome birefringence-like 24 OS=Arabidopsis thaliana GN=TBL24 PE=2 SV=1
OsR498G0612688700.01	Chr6	+	20798973	20799753	1266.86	225.8	2.4881	5.07e-22	6.39e-19	ATL57	sp|Q9SJJ7|ATL57_ARATH RING-H2 finger protein ATL57 OS=Arabidopsis thaliana GN=ATL57 PE=2 SV=1
OsR498G0612706300.01	Chr6	+	21037156	21044010	210.677	524.746	-1.3166	7.01e-06	0.00043333	--	--
OsR498G0612713400.01	Chr6	-	21145450	21147541	505.037	1402.2	-1.4732	1.42e-06	0.00010791	CIPK25	sp|Q5Z6X0|CIPKP_ORYSJ CBL-interacting protein kinase 25 OS=Oryza sativa subsp. japonica GN=CIPK25 PE=2 SV=1
OsR498G0612727700.01	Chr6	+	21529284	21530410	750.417	234.151	1.6803	0.00091575	0.021938	--	--
OsR498G0612730500.01	Chr6	+	21565191	21571119	351.388	684.657	-0.96231	0.00015253	0.0054762	SD25	sp|Q8RWZ5|SD25_ARATH G-type lectin S-receptor-like serine/threonine-protein kinase SD2-5 OS=Arabidopsis thaliana GN=SD25 PE=1 SV=1
OsR498G0612743000.01	Chr6	-	21760820	21761859	527.159	35.1411	3.907	3.74e-05	0.0017347	--	--
OsR498G0612749100.01	Chr6	+	21860927	21865073	4387.95	2660.14	0.72204	0.00075342	0.019036	RPS24B	sp|Q8LC83|RS242_ARATH 40S ribosomal protein S24-2 OS=Arabidopsis thaliana GN=RPS24B PE=2 SV=2
OsR498G0612770700.01	Chr6	+	22242022	22242910	29.8996	2.82286	3.4049	0.0015702	0.032533	PYL2	sp|O80992|PYL2_ARATH Abscisic acid receptor PYL2 OS=Arabidopsis thaliana GN=PYL2 PE=1 SV=1
OsR498G0612805400.01	Chr6	-	23242962	23247150	2791.06	1786.19	0.64393	0.0019644	0.038054	Os06g0571400	sp|Q5Z627|EF1G3_ORYSJ Elongation factor 1-gamma 3 OS=Oryza sativa subsp. japonica GN=Os06g0571400 PE=2 SV=1
OsR498G0612810100.01	Chr6	+	23331504	23337989	283.372	69.003	2.038	1.29e-05	0.00073554	Os06g0573600	sp|Q5Z7L0|BGAL9_ORYSJ Beta-galactosidase 9 OS=Oryza sativa subsp. japonica GN=Os06g0573600 PE=2 SV=1
OsR498G0612845300.01	Chr6	+	24211622	24215047	63.5219	159.632	-1.3294	0.000682	0.017648	At3g47570	sp|C0LGP4|Y3475_ARATH Probable LRR receptor-like serine/threonine-protein kinase At3g47570 OS=Arabidopsis thaliana GN=At3g47570 PE=2 SV=1
OsR498G0612846200.01	Chr6	-	24247545	24257266	33.7648	136.643	-2.0168	4.79e-06	0.00031411	--	--
OsR498G0612863100.01	Chr6	+	24584012	24587784	1144.43	1994.39	-0.80132	0.00036772	0.011012	DHRS12	sp|A6QP05|DHR12_BOVIN Dehydrogenase/reductase SDR family member 12 OS=Bos taurus GN=DHRS12 PE=2 SV=1
OsR498G0612872400.01	Chr6	-	24740512	24742209	51.6967	468.667	-3.1804	2.67e-11	7.41e-09	UGT75L6	sp|F8WKW0|UGT1_GARJA Crocetin glucosyltransferase, chloroplastic OS=Gardenia jasminoides GN=UGT75L6 PE=1 SV=1
OsR498G0612897600.01	Chr6	-	25221719	25225771	251.197	113.249	1.1493	0.0025543	0.046126	POLR3F	sp|Q2T9S3|RPC6_BOVIN DNA-directed RNA polymerase III subunit RPC6 OS=Bos taurus GN=POLR3F PE=2 SV=1
OsR498G0612900400.01	Chr6	-	25258446	25263459	35.1682	188.374	-2.4213	2.1e-09	3.75e-07	PLD2	sp|P93844|PLDA2_ORYSJ Phospholipase D alpha 2 OS=Oryza sativa subsp. japonica GN=PLD2 PE=2 SV=2
OsR498G0612901700.01	Chr6	+	25279606	25283276	355.611	770.566	-1.1156	3.13e-05	0.0014986	PLD2	sp|P93844|PLDA2_ORYSJ Phospholipase D alpha 2 OS=Oryza sativa subsp. japonica GN=PLD2 PE=2 SV=2
OsR498G0612911100.01	Chr6	+	25443546	25444422	5335.92	2849.25	0.90515	2.4e-05	0.0012154	--	--
OsR498G0612914400.01	Chr6	-	25482868	25488550	262.834	643.525	-1.2918	7.1e-07	6.05e-05	ROD1	sp|Q9LVZ7|PDCT1_ARATH Phosphatidylcholine:diacylglycerol cholinephosphotransferase 1 OS=Arabidopsis thaliana GN=ROD1 PE=1 SV=1
OsR498G0612917100.01	Chr6	+	25545809	25551282	23831.1	41711	-0.80758	8.25e-05	0.0033047	FBA5	sp|O65581|ALFC5_ARATH Fructose-bisphosphate aldolase 5, cytosolic OS=Arabidopsis thaliana GN=FBA5 PE=1 SV=1
OsR498G0612920700.01	Chr6	+	25619730	25622500	55.5851	148.93	-1.4219	0.00019367	0.0066322	--	--
OsR498G0612925400.01	Chr6	-	25697283	25701108	54.5406	145.597	-1.4166	0.00066282	0.017233	PCMP-E4	sp|Q9LR69|PPR8_ARATH Pentatricopeptide repeat-containing protein At1g03540 OS=Arabidopsis thaliana GN=PCMP-E4 PE=2 SV=1
OsR498G0612961000.01	Chr6	-	26183894	26184966	553.146	264.952	1.0619	0.00020167	0.0068377	--	--
OsR498G0612961500.01	Chr6	+	26195739	26209271	378.222	759.518	-1.0059	0.00024922	0.0080613	RGA3	sp|Q7XA40|RGA3_SOLBU Putative disease resistance protein RGA3 OS=Solanum bulbocastanum GN=RGA3 PE=2 SV=2
OsR498G0612967800.01	Chr6	-	26337483	26348494	238.899	622.587	-1.3819	2.95e-07	2.93e-05	Morc3	sp|F7BJB9|MORC3_MOUSE MORC family CW-type zinc finger protein 3 OS=Mus musculus GN=Morc3 PE=1 SV=1
OsR498G0612981000.01	Chr6	-	26545248	26555252	12984.7	6051.58	1.1014	1.99e-05	0.0010498	SPP	sp|Q69TY5|SPP_ORYSJ Stromal processing peptidase, chloroplastic OS=Oryza sativa subsp. japonica GN=SPP PE=2 SV=2
OsR498G0612981300.01	Chr6	+	26559195	26560468	903.588	543.801	0.73259	0.0027517	0.048602	PRXIIE-1	sp|Q69TY4|PR2E1_ORYSJ Peroxiredoxin-2E-1, chloroplastic OS=Oryza sativa subsp. japonica GN=PRXIIE-1 PE=2 SV=1
OsR498G0613017700.01	Chr6	+	27094039	27097846	6745.5	3337.8	1.015	2.23e-05	0.0011488	SLC38A1	sp|Q9H2H9|S38A1_HUMAN Sodium-coupled neutral amino acid transporter 1 OS=Homo sapiens GN=SLC38A1 PE=1 SV=1
OsR498G0613019800.01	Chr6	-	27121544	27125586	1207.07	2189.86	-0.85933	9.38e-05	0.003677	NUDT2	sp|Q94B74|NUDT2_ARATH Nudix hydrolase 2 OS=Arabidopsis thaliana GN=NUDT2 PE=1 SV=1
OsR498G0613035300.01	Chr6	+	27353154	27356038	53.3508	174.515	-1.7098	2.45e-05	0.0012357	METTL22	sp|Q9BUU2|MET22_HUMAN Methyltransferase-like protein 22 OS=Homo sapiens GN=METTL22 PE=1 SV=2
OsR498G0613050500.01	Chr6	+	27628490	27634245	9209.86	4837.26	0.92899	2.16e-05	0.0011195	--	sp|P21616|AVP_VIGRR Pyrophosphate-energized vacuolar membrane proton pump OS=Vigna radiata var. radiata PE=1 SV=4
OsR498G0613057800.01	Chr6	-	27764462	27767779	15923.3	9884.08	0.68796	0.0024438	0.04463	HOS59	sp|Q94LW4|KNOSB_ORYSJ Homeobox protein knotted-1-like 11 OS=Oryza sativa subsp. japonica GN=HOS59 PE=2 SV=2
OsR498G0613074000.01	Chr6	-	28017919	28019502	1832.89	466.69	1.9736	9.42e-16	6.3e-13	--	--
OsR498G0613074600.01	Chr6	-	28024375	28028204	704.915	186.985	1.9145	1.53e-06	0.00011436	ANR	sp|D7U6G6|ANRPN_VITVI Anthocyanidin reductase ((2S)-flavan-3-ol-forming) OS=Vitis vinifera GN=ANR PE=3 SV=1
OsR498G0613080100.01	Chr6	+	28138914	28141364	176.73	67.8169	1.3818	0.0002292	0.0075382	--	--
OsR498G0613088000.01	Chr6	-	28239403	28241395	1382.19	796.079	0.79597	0.0010679	0.024615	AFR	sp|Q8LAW2|AFR_ARATH F-box protein AFR OS=Arabidopsis thaliana GN=AFR PE=1 SV=2
OsR498G0613109100.01	Chr6	+	28642149	28648915	1094.06	2982.46	-1.4468	1.23e-10	2.93e-08	SRF3	sp|Q6R2K3|SRF3_ARATH Protein STRUBBELIG-RECEPTOR FAMILY 3 OS=Arabidopsis thaliana GN=SRF3 PE=2 SV=1
OsR498G0613111100.01	Chr6	+	28678191	28681944	1137.24	621.256	0.87228	0.00058788	0.015686	KTI11	sp|Q3E840|DPH3_YEAST Diphthamide biosynthesis protein 3 OS=Saccharomyces cerevisiae (strain ATCC 204508 / S288c) GN=KTI11 PE=1 SV=1
OsR498G0613111800.01	Chr6	-	28690771	28694180	61.625	221.47	-1.8455	1.16e-06	9.17e-05	CRYD	sp|Q651U1|CRYD_ORYSJ Cryptochrome DASH, chloroplastic/mitochondrial OS=Oryza sativa subsp. japonica GN=CRYD PE=2 SV=1
OsR498G0613121800.01	Chr6	-	28840132	28842362	2213.52	3486.35	-0.65537	0.0022115	0.041379	--	sp|P22418|F16P1_SPIOL Fructose-1,6-bisphosphatase, chloroplastic OS=Spinacia oleracea PE=1 SV=2
OsR498G0613146600.01	Chr6	-	29179715	29183355	61.0875	233.947	-1.9372	9.74e-08	1.13e-05	JASON	sp|F4IDQ5|JASON_ARATH Protein JASON OS=Arabidopsis thaliana GN=JASON PE=2 SV=1
OsR498G0613151300.01	Chr6	+	29243201	29250552	1346.07	236.38	2.5096	0.00046483	0.013185	HAK13	sp|Q652J4|HAK13_ORYSJ Probable potassium transporter 13 OS=Oryza sativa subsp. japonica GN=HAK13 PE=2 SV=1
OsR498G0613163800.01	Chr6	-	29391146	29396399	138.807	359.672	-1.3736	1.95e-06	0.00014275	--	--
OsR498G0613200400.01	Chr6	-	29905986	29911249	5078.29	8430.14	-0.73121	0.0025938	0.046716	RPL24	sp|Q02764|RK24_TOBAC 50S ribosomal protein L24, chloroplastic OS=Nicotiana tabacum GN=RPL24 PE=1 SV=1
OsR498G0613205300.01	Chr6	+	30003619	30009481	1811.46	3511.39	-0.95489	2.28e-05	0.0011665	SYT3	sp|Q7XA06|SYT3_ARATH Synaptotagmin-3 OS=Arabidopsis thaliana GN=SYT3 PE=2 SV=1
OsR498G0613208200.01	Chr6	-	30059539	30060355	940.483	194.402	2.2744	0.001095	0.025075	--	--
OsR498G0613231400.01	Chr6	-	30462254	30463750	6542.86	2357.83	1.4725	1.33e-08	1.91e-06	--	--
OsR498G0613250700.01	Chr6	+	30745321	30750997	522.7	1060.71	-1.021	2.21e-05	0.0011399	ADCS	sp|Q5Z856|ADCS_ORYSJ Probable aminodeoxychorismate synthase, chloroplastic OS=Oryza sativa subsp. japonica GN=ADCS PE=2 SV=1
OsR498G0613256400.01	Chr6	-	30865447	30867498	32.9736	2.41073	3.7738	0.00015379	0.0055071	HKT9	sp|Q8L4K5|HKT9_ORYSJ Probable cation transporter HKT9 OS=Oryza sativa subsp. japonica GN=HKT9 PE=2 SV=1
OsR498G0613263100.01	Chr6	+	31001046	31009547	627.134	1357.61	-1.1142	2.74e-06	0.0001932	ARA1	sp|O23461|ARAK_ARATH L-arabinokinase OS=Arabidopsis thaliana GN=ARA1 PE=1 SV=1
OsR498G0613271600.01	Chr6	-	31131922	31142087	2864.7	4771.59	-0.73609	0.00057733	0.01545	HEMB	sp|Q5Z8V9|HEM2_ORYSJ Delta-aminolevulinic acid dehydratase, chloroplastic OS=Oryza sativa subsp. japonica GN=HEMB PE=2 SV=1
OsR498G0613275500.01	Chr6	+	31203142	31205622	555.465	1090.17	-0.97278	5.71e-05	0.002443	NPF8.3	sp|P46032|PTR2_ARATH Protein NRT1/ PTR FAMILY 8.3 OS=Arabidopsis thaliana GN=NPF8.3 PE=1 SV=1
OsR498G0613283200.01	Chr6	-	31354782	31357977	6076.37	2825.5	1.1047	1.15e-05	0.00066476	At5g45370	sp|F4KD68|WTR43_ARATH WAT1-related protein At5g45370 OS=Arabidopsis thaliana GN=At5g45370 PE=2 SV=1
OsR498G0613285800.01	Chr6	-	31389419	31392045	1445.79	703.304	1.0396	2.13e-05	0.0011084	--	--
OsR498G0613302000.01	Chr6	-	31625483	31631905	236.276	444.961	-0.9132	0.0025253	0.045812	--	--
OsR498G0613308200.01	Chr6	-	31721754	31724878	942.476	512.105	0.88002	0.00040865	0.012014	ERD7	sp|O48832|ERD7_ARATH Protein EARLY-RESPONSIVE TO DEHYDRATION 7, chloroplastic OS=Arabidopsis thaliana GN=ERD7 PE=1 SV=1
OsR498G0613309900.01	Chr6	+	31749953	31753396	957.12	453.212	1.0785	0.00016407	0.005822	NIP1	sp|Q8GT75|NIP1_ARATH NEP1-interacting protein 1 OS=Arabidopsis thaliana GN=NIP1 PE=1 SV=2
OsR498G0613325600.01	Chr6	-	31968800	31971349	1288.23	556.988	1.2097	7.05e-07	6.04e-05	Dnlz	sp|Q9D113|DNLZ_MOUSE DNL-type zinc finger protein OS=Mus musculus GN=Dnlz PE=1 SV=1
OsR498G0613327400.01	Chr6	-	31992040	32010802	82.4072	222.209	-1.4311	3.55e-05	0.0016614	OsI_023634	sp|A2YH41|ATR_ORYSI Serine/threonine-protein kinase ATR OS=Oryza sativa subsp. indica GN=OsI_023634 PE=3 SV=2
OsR498G0613328000.01	Chr6	-	32018311	32021036	1553.03	122.051	3.6695	0.0001257	0.0046719	STR15	sp|Q38853|STR15_ARATH Rhodanese-like domain-containing protein 15, chloroplastic OS=Arabidopsis thaliana GN=STR15 PE=2 SV=1
OsR498G0613334200.01	Chr6	-	32146449	32149397	19.5124	82.1759	-2.0743	6.61e-05	0.0027768	GAUT3	sp|Q0WQD2|GAUT3_ARATH Probable galacturonosyltransferase 3 OS=Arabidopsis thaliana GN=GAUT3 PE=2 SV=2
OsR498G0613341500.01	Chr6	+	32277416	32285933	509.986	864.384	-0.76121	0.0025336	0.045845	AGO1D	sp|Q5Z5B2|AGO1D_ORYSJ Protein argonaute 1D OS=Oryza sativa subsp. japonica GN=AGO1D PE=2 SV=1
OsR498G0613346900.01	Chr6	+	32351247	32353999	139.729	501.452	-1.8435	0.00063071	0.016587	RHL1	sp|O81242|RHL1_ARATH DNA-binding protein RHL1 OS=Arabidopsis thaliana GN=RHL1 PE=1 SV=1
OsR498G0665935400.01	Chr6	+	2107900	2110867	654.393	2075.84	-1.6655	3.79e-07	3.58e-05	WAK5	sp|Q9LMN7|WAK5_ARATH Wall-associated receptor kinase 5 OS=Arabidopsis thaliana GN=WAK5 PE=2 SV=1
OsR498G0713376200.01	Chr7	-	536262	544088	60844.2	92967.9	-0.61161	0.0020085	0.038745	GGAT1	sp|Q9LR30|GGT1_ARATH Glutamate--glyoxylate aminotransferase 1 OS=Arabidopsis thaliana GN=GGAT1 PE=1 SV=1
OsR498G0713387500.01	Chr7	+	686724	687892	776.104	370.767	1.0657	2.01e-05	0.0010541	--	--
OsR498G0713392100.01	Chr7	+	754313	756802	380.25	151.775	1.325	0.00070369	0.018124	At5g61290	sp|Q9FLK4|GSXL8_ARATH Flavin-containing monooxygenase FMO GS-OX-like 8 OS=Arabidopsis thaliana GN=At5g61290 PE=1 SV=1
OsR498G0713466600.01	Chr7	-	1829491	1831409	27.105	107.639	-1.9896	0.00020197	0.0068394	--	--
OsR498G0713493200.01	Chr7	-	2195467	2197258	94805.6	52494.4	0.85281	5.28e-05	0.0022905	PSBP	sp|Q00434|PSBP_WHEAT Oxygen-evolving enhancer protein 2, chloroplastic OS=Triticum aestivum GN=PSBP PE=2 SV=1
OsR498G0713497100.01	Chr7	+	2256438	2260321	2431.67	5057.17	-1.0564	1.19e-05	0.00068442	At1g06690	sp|Q94A68|Y1669_ARATH Uncharacterized oxidoreductase At1g06690, chloroplastic OS=Arabidopsis thaliana GN=At1g06690 PE=1 SV=1
OsR498G0713499200.01	Chr7	-	2281758	2283916	3397.12	6607.25	-0.95974	3.02e-05	0.0014637	At4g19070	sp|P42735|CDI8_ARATH Cadmium-induced protein AS8 OS=Arabidopsis thaliana GN=At4g19070 PE=2 SV=1
OsR498G0713539800.01	Chr7	-	2855172	2865546	49.6547	144.495	-1.541	0.0001597	0.005689	Fancd2	sp|Q80V62|FACD2_MOUSE Fanconi anemia group D2 protein homolog OS=Mus musculus GN=Fancd2 PE=1 SV=2
OsR498G0713550300.01	Chr7	+	3000322	3007097	223.513	602.53	-1.4307	3.95e-07	3.72e-05	tatdn1	sp|Q640V9|TATD1_XENLA Putative deoxyribonuclease TATDN1 OS=Xenopus laevis GN=tatdn1 PE=2 SV=1
OsR498G0713550700.01	Chr7	+	3007511	3011209	290.595	578.104	-0.99232	0.00026488	0.0084483	tatdn1	sp|Q640V9|TATD1_XENLA Putative deoxyribonuclease TATDN1 OS=Xenopus laevis GN=tatdn1 PE=2 SV=1
OsR498G0713560700.01	Chr7	+	3133454	3140540	35.9879	103.647	-1.5261	0.0012323	0.027325	UBP8	sp|Q9C585|UBP8_ARATH Ubiquitin carboxyl-terminal hydrolase 8 OS=Arabidopsis thaliana GN=UBP8 PE=2 SV=2
OsR498G0713571400.01	Chr7	-	3286049	3287592	276.691	84.5117	1.7111	3.05e-07	2.99e-05	CXE15	sp|Q9FG13|CXE15_ARATH Probable carboxylesterase 15 OS=Arabidopsis thaliana GN=CXE15 PE=2 SV=1
OsR498G0713573100.01	Chr7	+	3336224	3337418	70.5932	185.537	-1.3941	0.00026833	0.0084906	--	--
OsR498G0713583100.01	Chr7	+	3566973	3569504	791.553	435.431	0.86224	0.00060157	0.015994	Snrpb	sp|P27048|RSMB_MOUSE Small nuclear ribonucleoprotein-associated protein B OS=Mus musculus GN=Snrpb PE=1 SV=1
OsR498G0713588900.01	Chr7	+	3654468	3655504	1159.05	227.955	2.3461	0.00028666	0.008966	GSTU17	sp|Q9FUS8|GSTUH_ARATH Glutathione S-transferase U17 OS=Arabidopsis thaliana GN=GSTU17 PE=2 SV=1
OsR498G0713593500.01	Chr7	+	3691760	3693779	391.116	110.586	1.8224	0.00012212	0.0045573	IDS3	sp|Q40062|IDS3_HORVU 2&apos;-deoxymugineic-acid 2&apos;-dioxygenase OS=Hordeum vulgare GN=IDS3 PE=1 SV=3
OsR498G0713599500.01	Chr7	+	3752121	3754263	3435.42	6267.36	-0.86737	0.00014547	0.0052711	LPA1	sp|Q9SRY4|LPA1_ARATH Protein LOW PSII ACCUMULATION 1, chloroplastic OS=Arabidopsis thaliana GN=LPA1 PE=1 SV=1
OsR498G0713605700.01	Chr7	+	3858275	3860710	6278.07	3912.77	0.68213	0.0011921	0.026585	RPS18A	sp|P34788|RS18_ARATH 40S ribosomal protein S18 OS=Arabidopsis thaliana GN=RPS18A PE=1 SV=1
OsR498G0713615500.01	Chr7	+	3966867	3975781	853.368	1485.4	-0.79961	0.0013852	0.029753	TCX2	sp|F4JIF5|TCX2_ARATH Protein tesmin/TSO1-like CXC 2 OS=Arabidopsis thaliana GN=TCX2 PE=1 SV=1
OsR498G0713630600.01	Chr7	-	4183967	4187585	2216.62	1152.64	0.94342	0.00050288	0.01399	--	--
OsR498G0713631700.01	Chr7	+	4215766	4218460	7638.22	4445.45	0.78091	0.00085067	0.020723	RPL4A	sp|Q9SF40|RL4A_ARATH 60S ribosomal protein L4-1 OS=Arabidopsis thaliana GN=RPL4A PE=1 SV=1
OsR498G0713641800.01	Chr7	-	4462805	4464915	750.022	400.651	0.90459	0.00026984	0.0085272	RPS15	sp|P31674|RS15_ORYSJ 40S ribosomal protein S15 OS=Oryza sativa subsp. japonica GN=RPS15 PE=2 SV=2
OsR498G0713654200.01	Chr7	-	4667939	4672001	391.31	729.428	-0.89845	0.00036977	0.011061	ycf45	sp|P51281|YCF45_PORPU Uncharacterized protein ycf45 OS=Porphyra purpurea GN=ycf45 PE=3 SV=1
OsR498G0713656400.01	Chr7	-	4699027	4701370	171.107	74.5421	1.1988	0.0020887	0.039758	NFD4	sp|F4I9E1|NFD4_ARATH Protein NUCLEAR FUSION DEFECTIVE 4 OS=Arabidopsis thaliana GN=NFD4 PE=3 SV=1
OsR498G0713671700.01	Chr7	+	4937880	4943928	143.647	364.118	-1.3419	1.66e-05	0.00090744	ABCG19	sp|Q9M3D6|AB19G_ARATH ABC transporter G family member 19 OS=Arabidopsis thaliana GN=ABCG19 PE=1 SV=1
OsR498G0713687000.01	Chr7	-	5162119	5164822	133.98	24.5973	2.4454	8.45e-07	6.98e-05	--	--
OsR498G0713792900.01	Chr7	+	6753973	6757794	1021.03	2074.39	-1.0227	0.00018351	0.0063475	kdgA	sp|P50846|ALKH_BACSU KHG/KDPG aldolase OS=Bacillus subtilis (strain 168) GN=kdgA PE=2 SV=1
OsR498G0713825000.01	Chr7	-	7147131	7149280	3880.1	1915.21	1.0186	1.4e-05	0.00078813	RPS12	sp|Q9XHS0|RS12_HORVU 40S ribosomal protein S12 OS=Hordeum vulgare GN=RPS12 PE=2 SV=1
OsR498G0713830700.01	Chr7	+	7271439	7274580	1631.9	2673.89	-0.71239	0.0024134	0.044429	--	--
OsR498G0713863300.01	Chr7	+	7952764	7954606	678.655	2155.21	-1.6671	0.00026771	0.0084906	BX9	sp|B4G072|BX9_MAIZE DIMBOA UDP-glucosyltransferase BX9 OS=Zea mays GN=BX9 PE=1 SV=1
OsR498G0713863500.01	Chr7	+	7955938	7957756	218.167	1269.36	-2.5406	7.69e-14	3.29e-11	BX9	sp|B4G072|BX9_MAIZE DIMBOA UDP-glucosyltransferase BX9 OS=Zea mays GN=BX9 PE=1 SV=1
OsR498G0713875100.01	Chr7	+	8168144	8170709	143.988	365.367	-1.3434	1.11e-05	0.00064491	guaD	sp|O34598|GUAD_BACSU Guanine deaminase OS=Bacillus subtilis (strain 168) GN=guaD PE=1 SV=1
OsR498G0713888000.01	Chr7	-	8399059	8404153	39.9732	168.325	-2.0741	4.13e-06	0.00027601	ILL8	sp|Q8H3C8|ILL8_ORYSJ IAA-amino acid hydrolase ILR1-like 8 OS=Oryza sativa subsp. japonica GN=ILL8 PE=2 SV=1
OsR498G0714006500.01	Chr7	+	11185602	11188818	53.1657	163.415	-1.62	9.21e-05	0.0036197	--	--
OsR498G0714023300.01	Chr7	+	11576507	11577307	3581.62	1192.92	1.5861	0.00021548	0.0072043	--	--
OsR498G0714036400.01	Chr7	-	11917056	11919327	28.7087	0.841022	5.0932	0.0008064	0.01991	--	--
OsR498G0714036600.01	Chr7	-	11919339	11928315	647.35	158.579	2.0293	6.91e-09	1.09e-06	--	--
OsR498G0714084500.01	Chr7	+	13153011	13157107	2121.29	3546.7	-0.74154	0.0007778	0.019466	--	--
OsR498G0714097100.01	Chr7	+	13389790	13400706	334.919	655.779	-0.9694	0.00021375	0.0071676	PARP1	sp|Q7EYV7|PARP1_ORYSJ Poly [ADP-ribose] polymerase 1 OS=Oryza sativa subsp. japonica GN=PARP1 PE=2 SV=1
OsR498G0714129300.01	Chr7	+	13955473	13956219	122.945	252.007	-1.0354	0.0017601	0.035266	RHA2A	sp|Q9ZT50|RHA2A_ARATH E3 ubiquitin-protein ligase RHA2A OS=Arabidopsis thaliana GN=RHA2A PE=1 SV=1
OsR498G0714154400.01	Chr7	-	14583259	14590021	223.243	430.94	-0.94887	0.00047042	0.013303	DRD1	sp|Q9SIW2|CHR35_ARATH Protein CHROMATIN REMODELING 35 OS=Arabidopsis thaliana GN=DRD1 PE=1 SV=1
OsR498G0714200800.01	Chr7	-	15864653	15867378	3020.06	1689.67	0.83784	0.00013908	0.0050798	--	--
OsR498G0714248200.01	Chr7	-	17020131	17022876	37.1159	161.357	-2.1201	1.26e-06	9.78e-05	ASMT1	sp|Q6EPG8|ASMT1_ORYSJ Acetylserotonin O-methyltransferase 1 OS=Oryza sativa subsp. japonica GN=ASMT1 PE=1 SV=1
OsR498G0714260200.01	Chr7	-	17347667	17351069	3125.49	1630.57	0.9387	5.81e-05	0.0024746	slr0305	sp|Q55909|Y305_SYNY3 TVP38/TMEM64 family membrane protein slr0305 OS=Synechocystis sp. (strain PCC 6803 / Kazusa) GN=slr0305 PE=3 SV=1
OsR498G0714260700.01	Chr7	+	17364777	17371525	954.003	541.909	0.81594	0.0011079	0.025219	PAT12	sp|Q5M757|ZDH15_ARATH Probable protein S-acyltransferase 12 OS=Arabidopsis thaliana GN=PAT12 PE=2 SV=1
OsR498G0714262600.01	Chr7	-	17453307	17456028	1691.71	845.875	0.99996	3.06e-05	0.0014807	--	--
OsR498G0714263100.01	Chr7	+	17470008	17472307	7112.93	4050.48	0.81235	0.0017337	0.034899	CURT1B	sp|Q8LCA1|CUT1B_ARATH Protein CURVATURE THYLAKOID 1B, chloroplastic OS=Arabidopsis thaliana GN=CURT1B PE=1 SV=2
OsR498G0714263300.01	Chr7	+	17491483	17492168	3968.56	1994.05	0.99292	7.77e-05	0.0031651	--	--
OsR498G0714289000.01	Chr7	-	17990227	18001289	5113.62	2194.43	1.2205	0.00057306	0.015366	STY17	sp|Q8RWL6|STY17_ARATH Serine/threonine-protein kinase STY17 OS=Arabidopsis thaliana GN=STY17 PE=1 SV=1
OsR498G0714350500.01	Chr7	+	19151107	19155365	6945.72	4378.46	0.6657	0.0020614	0.039377	CKB4	sp|O80507|CSK2E_ARATH Putative casein kinase II subunit beta-4 OS=Arabidopsis thaliana GN=CKB4 PE=1 SV=1
OsR498G0714356500.01	Chr7	+	19253153	19254361	32.5473	4.68468	2.7965	0.0027429	0.048571	EXL5	sp|Q9SII5|EXOL5_ARATH Protein EXORDIUM-like 5 OS=Arabidopsis thaliana GN=EXL5 PE=2 SV=1
OsR498G0714359600.01	Chr7	-	19320406	19324808	200.094	60.8473	1.7174	0.0011038	0.025188	GSO1	sp|C0LGQ5|GSO1_ARATH LRR receptor-like serine/threonine-protein kinase GSO1 OS=Arabidopsis thaliana GN=GSO1 PE=2 SV=1
OsR498G0714364700.01	Chr7	+	19397028	19399430	2474.62	1542.66	0.68179	0.0014509	0.030827	SDP1	sp|Q9LZA6|SDP1_ARATH Triacylglycerol lipase SDP1 OS=Arabidopsis thaliana GN=SDP1 PE=1 SV=1
OsR498G0714366700.01	Chr7	+	19422626	19427834	249.929	119.024	1.0703	0.0017123	0.034587	NEURL1B	sp|A8MQ27|NEU1B_HUMAN E3 ubiquitin-protein ligase NEURL1B OS=Homo sapiens GN=NEURL1B PE=1 SV=1
OsR498G0714374200.01	Chr7	-	19558098	19561485	14.0436	116.408	-3.0512	2e-05	0.0010517	--	--
OsR498G0714374800.01	Chr7	-	19565148	19572005	251.514	105.897	1.248	0.0012478	0.027603	DTX19	sp|Q9LUH2|DTX19_ARATH Protein DETOXIFICATION 19 OS=Arabidopsis thaliana GN=DTX19 PE=2 SV=1
OsR498G0714394700.01	Chr7	+	19932829	19938974	173.324	429.713	-1.3099	5.27e-06	0.00033997	BUB1	sp|F4IVI0|BUB1_ARATH Mitotic checkpoint serine/threonine-protein kinase BUB1 OS=Arabidopsis thaliana GN=BUB1 PE=1 SV=1
OsR498G0714419600.01	Chr7	-	20298616	20302639	327.299	588.047	-0.84532	0.0014693	0.031098	--	--
OsR498G0714462100.01	Chr7	+	20845541	20851990	208.304	560.394	-1.4278	6.82e-05	0.0028438	--	--
OsR498G0714482300.01	Chr7	+	21204494	21205988	288652	81071.3	1.8321	5.08e-06	0.00033009	THI1-2	sp|C5X2M4|THI42_SORBI Thiamine thiazole synthase 2, chloroplastic OS=Sorghum bicolor GN=THI1-2 PE=3 SV=1
OsR498G0714482800.01	Chr7	-	21213227	21215640	39105.6	19947.1	0.97119	0.0023175	0.04304	GOS2	sp|Q0D5W6|SUI1_ORYSJ Protein translation factor SUI1 homolog OS=Oryza sativa subsp. japonica GN=GOS2 PE=3 SV=1
OsR498G0714495500.01	Chr7	+	21453531	21457235	98.3642	222.663	-1.1787	0.00068673	0.017737	CRK10	sp|Q8GYA4|CRK10_ARATH Cysteine-rich receptor-like protein kinase 10 OS=Arabidopsis thaliana GN=CRK10 PE=1 SV=3
OsR498G0714496300.01	Chr7	+	21465185	21468827	502.728	198.753	1.3388	0.00079053	0.019642	CRK20	sp|O65479|CRK20_ARATH Putative cysteine-rich receptor-like protein kinase 20 OS=Arabidopsis thaliana GN=CRK20 PE=2 SV=2
OsR498G0714497100.01	Chr7	+	21477683	21483573	420.522	226.29	0.89401	0.0023699	0.043865	SD16	sp|Q9S972|SD16_ARATH Receptor-like serine/threonine-protein kinase SD1-6 OS=Arabidopsis thaliana GN=SD16 PE=1 SV=2
OsR498G0714527700.01	Chr7	+	22264254	22267233	622.328	1078.97	-0.79391	0.00084418	0.020601	At4g18975	sp|Q2V3H0|PP322_ARATH Pentatricopeptide repeat-containing protein At4g18975, chloroplastic OS=Arabidopsis thaliana GN=At4g18975 PE=2 SV=2
OsR498G0714534700.01	Chr7	+	22433956	22437318	2637.1	1548.29	0.76827	0.00073317	0.018685	At5g01610	sp|Q9M015|Y5161_ARATH Uncharacterized protein At5g01610 OS=Arabidopsis thaliana GN=At5g01610 PE=1 SV=1
OsR498G0714542600.01	Chr7	-	22530376	22536861	318.014	756.739	-1.2507	0.0001372	0.0050313	B120	sp|O81906|B120_ARATH G-type lectin S-receptor-like serine/threonine-protein kinase B120 OS=Arabidopsis thaliana GN=B120 PE=2 SV=1
OsR498G0714550700.01	Chr7	+	22720111	22722479	1854.88	721.761	1.3617	8.31e-09	1.27e-06	MPC4	sp|O49636|MPC4_ARATH Mitochondrial pyruvate carrier 4 OS=Arabidopsis thaliana GN=MPC4 PE=3 SV=1
OsR498G0714570800.01	Chr7	-	23005360	23008065	1411.69	801.043	0.81747	0.00077776	0.019466	STC	sp|Q41144|STC_RICCO Sugar carrier protein C OS=Ricinus communis GN=STC PE=2 SV=1
OsR498G0714578700.01	Chr7	+	23115135	23116423	16620	2308.98	2.8476	2.77e-27	5.85e-24	LHBC	sp|P27523|CB23_HORVU Chlorophyll a-b binding protein of LHCII type III, chloroplastic OS=Hordeum vulgare GN=LHBC PE=2 SV=1
OsR498G0714582200.01	Chr7	-	23179780	23181459	25.8052	103.486	-2.0037	0.0002437	0.0079297	--	--
OsR498G0714594900.01	Chr7	+	23488261	23489946	321.718	134.442	1.2588	3.76e-05	0.0017404	SCL23	sp|Q9FHZ1|SCL23_ARATH Scarecrow-like protein 23 OS=Arabidopsis thaliana GN=SCL23 PE=1 SV=1
OsR498G0714602000.01	Chr7	-	23590870	23595071	1876.59	730.264	1.3616	1.15e-08	1.67e-06	LECRK91	sp|Q9LXA5|LRK91_ARATH L-type lectin-domain containing receptor kinase IX.1 OS=Arabidopsis thaliana GN=LECRK91 PE=1 SV=1
OsR498G0714609700.01	Chr7	+	23770407	23774840	1940.11	324.202	2.5812	2.27e-25	4.15e-22	--	sp|Q43077|AMO_PEA Primary amine oxidase OS=Pisum sativum PE=1 SV=1
OsR498G0714610500.01	Chr7	+	23787614	23789531	579.832	247.164	1.2302	1.68e-05	0.00091431	--	--
OsR498G0714612500.01	Chr7	+	23822159	23823068	466.42	253.949	0.87709	0.0014982	0.031467	Os08g0117300	sp|Q69UI1|RS132_ORYSJ 40S ribosomal protein S13-2 OS=Oryza sativa subsp. japonica GN=Os08g0117300 PE=1 SV=1
OsR498G0714615200.01	Chr7	-	23867138	23871958	2546.49	4439.9	-0.80201	0.00010687	0.0040784	--	--
OsR498G0714621300.01	Chr7	+	23964163	23967724	189.396	724.065	-1.9347	9.91e-11	2.45e-08	PPH	sp|Q9FFZ1|PPH_ARATH Pheophytinase, chloroplastic OS=Arabidopsis thaliana GN=PPH PE=1 SV=1
OsR498G0714623900.01	Chr7	+	24034424	24036417	67632.2	31200.3	1.1162	0.0024848	0.045278	--	sp|P13869|CB12_PETHY Chlorophyll a-b binding protein, chloroplastic OS=Petunia hybrida PE=2 SV=1
OsR498G0714699700.01	Chr7	+	25059139	25063826	2471.72	1176.15	1.0714	3.07e-05	0.0014853	EDL2	sp|Q9FLZ8|EDL2_ARATH EID1-like F-box protein 2 OS=Arabidopsis thaliana GN=EDL2 PE=2 SV=1
OsR498G0714723800.01	Chr7	-	25443129	25447335	3988.44	2385.92	0.74128	0.00075589	0.019075	TIM17-2	sp|Q9SP35|TI172_ARATH Mitochondrial import inner membrane translocase subunit TIM17-2 OS=Arabidopsis thaliana GN=TIM17-2 PE=1 SV=2
OsR498G0714740700.01	Chr7	+	25719712	25721166	0	15.5055	#NAME?	0.0014061	0.030086	--	--
OsR498G0714746100.01	Chr7	+	25810758	25811834	66.4603	203.777	-1.6164	0.00040601	0.011962	--	--
OsR498G0714756300.01	Chr7	+	25965895	25971281	2557.87	1225.54	1.0615	3.5e-06	0.00023855	GLO4	sp|Q8H3I4|GLO4_ORYSJ Peroxisomal (S)-2-hydroxy-acid oxidase GLO4 OS=Oryza sativa subsp. japonica GN=GLO4 PE=2 SV=2
OsR498G0714759700.01	Chr7	+	25999588	26000431	362.398	113.18	1.679	1.26e-07	1.42e-05	DIR2	sp|Q9FIG7|DIR2_ARATH Dirigent protein 2 OS=Arabidopsis thaliana GN=DIR2 PE=2 SV=1
OsR498G0714763000.01	Chr7	-	26048706	26049763	80.9594	20.0075	2.0167	0.00099923	0.023527	ATL3	sp|Q9XF63|ATL3_ARATH RING-H2 finger protein ATL3 OS=Arabidopsis thaliana GN=ATL3 PE=2 SV=1
OsR498G0714764100.01	Chr7	+	26080032	26083486	4870.87	2198.32	1.1478	6.53e-07	5.71e-05	--	--
OsR498G0714765300.01	Chr7	+	26113040	26116973	7904.39	4248.95	0.89555	4.92e-05	0.0021814	--	--
OsR498G0714768100.01	Chr7	+	26139221	26149094	3561.19	1623.88	1.1329	2.73e-07	2.76e-05	RLT3	sp|F4JRF5|RLT3_ARATH Homeobox-DDT domain protein RLT3 OS=Arabidopsis thaliana GN=RLT3 PE=3 SV=1
OsR498G0714774900.01	Chr7	+	26273913	26278335	2521.71	863.322	1.5464	3.91e-11	1.05e-08	SAPK2	sp|A2YNT8|SAPK2_ORYSI Serine/threonine-protein kinase SAPK2 OS=Oryza sativa subsp. indica GN=SAPK2 PE=2 SV=2
OsR498G0714798800.01	Chr7	-	26618765	26622660	20056.5	9790.94	1.0345	9.95e-07	8.03e-05	CRK10	sp|Q0D5R2|CRK10_ORYSJ Cysteine-rich receptor-like protein kinase 10 OS=Oryza sativa subsp. japonica GN=CRK10 PE=2 SV=1
OsR498G0714804800.01	Chr7	-	26706092	26708285	145.751	39.388	1.8877	0.0014869	0.031282	At3g47520	sp|Q9SN86|MDHP_ARATH Malate dehydrogenase, chloroplastic OS=Arabidopsis thaliana GN=At3g47520 PE=1 SV=1
OsR498G0714805900.01	Chr7	+	26726646	26727438	475.719	18.1729	4.7102	9.61e-09	1.43e-06	At3g19950	sp|Q8LPN7|RNG1L_ARATH E3 ubiquitin-protein ligase RING1-like OS=Arabidopsis thaliana GN=At3g19950 PE=1 SV=1
OsR498G0714808700.01	Chr7	+	26755070	26757207	43019.1	16155.8	1.4129	7.21e-08	8.6e-06	--	sp|Q08937|ROC2_NICSY 29 kDa ribonucleoprotein B, chloroplastic OS=Nicotiana sylvestris PE=2 SV=1
OsR498G0714821700.01	Chr7	+	26958708	26961453	1316	3596.97	-1.4506	6.77e-08	8.15e-06	CYP709B2	sp|F4IK45|C70B2_ARATH Cytochrome P450 709B2 OS=Arabidopsis thaliana GN=CYP709B2 PE=2 SV=1
OsR498G0714822200.01	Chr7	-	26971149	26973322	1129.17	513.499	1.1368	0.00042954	0.012394	CBF5	sp|Q9LD90|CBF5_ARATH H/ACA ribonucleoprotein complex subunit 4 OS=Arabidopsis thaliana GN=CBF5 PE=1 SV=1
OsR498G0714841800.01	Chr7	-	27319873	27340768	747.087	1428.25	-0.9349	3.6e-05	0.0016778	RpA-70	sp|Q24492|RFA1_DROME Replication protein A 70 kDa DNA-binding subunit OS=Drosophila melanogaster GN=RpA-70 PE=1 SV=1
OsR498G0714842300.01	Chr7	+	27344521	27346930	1956.96	1054.35	0.89226	0.0026159	0.046991	TRAPPC3	sp|Q5ZI57|TPPC3_CHICK Trafficking protein particle complex subunit 3 OS=Gallus gallus GN=TRAPPC3 PE=2 SV=1
OsR498G0714874800.01	Chr7	-	27919289	27924431	196.856	357.562	-0.86106	0.0019556	0.037964	--	--
OsR498G0714876800.01	Chr7	-	27952944	27956056	89.1499	193.753	-1.1199	0.001513	0.031631	--	--
OsR498G0714882800.01	Chr7	-	28052848	28057861	394.425	51.7919	2.929	4.1e-05	0.0018718	CXP;2-3	sp|P52711|CBP23_HORVU Serine carboxypeptidase II-3 OS=Hordeum vulgare GN=CXP;2-3 PE=2 SV=1
OsR498G0714887200.01	Chr7	-	28122135	28125896	593.04	1040.32	-0.81083	0.00033525	0.010241	--	--
OsR498G0714888000.01	Chr7	-	28143884	28159246	32904.1	60871.6	-0.8875	1.78e-05	0.00095318	GLU	sp|Q69RJ0|GLTB_ORYSJ Ferredoxin-dependent glutamate synthase, chloroplastic OS=Oryza sativa subsp. japonica GN=GLU PE=2 SV=2
OsR498G0714893500.01	Chr7	+	28246543	28251211	7783.38	4269.03	0.86649	4.42e-05	0.0019991	Os03g0669000	sp|Q7Y183|RH10_ORYSJ DEAD-box ATP-dependent RNA helicase 10 OS=Oryza sativa subsp. japonica GN=Os03g0669000 PE=2 SV=1
OsR498G0714900500.01	Chr7	+	28364993	28367594	7553.53	4879.6	0.63039	0.0024291	0.04451	Os07g0662500	sp|P29545|EF1B_ORYSJ Elongation factor 1-beta OS=Oryza sativa subsp. japonica GN=Os07g0662500 PE=1 SV=3
OsR498G0714901600.01	Chr7	-	28374146	28380887	890.488	1820.04	-1.0313	6.76e-06	0.00042032	tyrP	sp|P0AAD5|TYRP_SHIFL Tyrosine-specific transport protein OS=Shigella flexneri GN=tyrP PE=3 SV=1
OsR498G0714918300.01	Chr7	+	28584400	28589303	433.421	209.198	1.0509	0.0002632	0.0084184	NHX2	sp|Q56XP4|NHX2_ARATH Sodium/hydrogen exchanger 2 OS=Arabidopsis thaliana GN=NHX2 PE=2 SV=2
OsR498G0714919400.01	Chr7	-	28604311	28607313	1.98601	33.2416	-4.065	0.00025497	0.0082183	COL13	sp|O82256|COL13_ARATH Zinc finger protein CONSTANS-LIKE 13 OS=Arabidopsis thaliana GN=COL13 PE=2 SV=1
OsR498G0714924400.01	Chr7	-	28663986	28664550	206.807	78.4793	1.3979	8.85e-05	0.0035074	--	--
OsR498G0714934800.01	Chr7	-	28822611	28831230	50.3683	159.197	-1.6602	3.59e-05	0.0016778	GH3.11	sp|P0C0M3|GH311_ORYSJ Probable indole-3-acetic acid-amido synthetase GH3.11 OS=Oryza sativa subsp. japonica GN=GH3.11 PE=2 SV=1
OsR498G0714935100.01	Chr7	+	28841450	28844067	7956.55	4576.92	0.79777	0.0024358	0.044572	SRP	sp|Q9SW70|SRP_VITRI Stress-related protein OS=Vitis riparia GN=SRP PE=2 SV=1
OsR498G0714938800.01	Chr7	-	28882968	28886887	265.007	471.948	-0.83259	0.0014804	0.031209	OsI_27296	sp|B8B5U8|BAHL2_ORYSI Probable E3 ubiquitin-protein ligase BAH1-like 1 OS=Oryza sativa subsp. indica GN=OsI_27296 PE=3 SV=1
OsR498G0714976700.01	Chr7	+	29550064	29551128	13561.3	36269.5	-1.4193	2.69e-10	5.96e-08	R40G3	sp|Q6Z4N4|40G3_ORYSJ Ricin B-like lectin R40G3 OS=Oryza sativa subsp. japonica GN=R40G3 PE=2 SV=1
OsR498G0714987100.01	Chr7	+	29687746	29690066	87.1409	18.8812	2.2064	0.00014894	0.0053613	DPBF4	sp|Q9C5Q2|AI5L3_ARATH ABSCISIC ACID-INSENSITIVE 5-like protein 3 OS=Arabidopsis thaliana GN=DPBF4 PE=1 SV=1
OsR498G0715007500.01	Chr7	+	29962253	29971700	6415.46	16020.2	-1.3203	8.05e-10	1.59e-07	ddl	sp|A5D2F9|DDL_PELTS D-alanine--D-alanine ligase OS=Pelotomaculum thermopropionicum (strain DSM 13744 / JCM 10971 / SI) GN=ddl PE=3 SV=1
OsR498G0715009300.01	Chr7	+	30001697	30005984	82.631	168.099	-1.0246	0.0027793	0.048712	SCAR2	sp|Q5XPJ9|SCAR2_ARATH Protein SCAR2 OS=Arabidopsis thaliana GN=SCAR2 PE=1 SV=1
OsR498G0715015100.01	Chr7	+	30100817	30103657	106.276	1172.6	-3.4638	8.87e-36	8.11e-32	FAD7A-1	sp|P48619|FAD3C_RICCO Omega-3 fatty acid desaturase, chloroplastic OS=Ricinus communis GN=FAD7A-1 PE=2 SV=1
OsR498G0715016600.01	Chr7	-	30140607	30142711	134.601	44.4857	1.5973	0.00022973	0.0075467	PER21	sp|Q42580|PER21_ARATH Peroxidase 21 OS=Arabidopsis thaliana GN=PER21 PE=1 SV=1
OsR498G0715020100.01	Chr7	+	30206528	30219019	22245.2	9890.36	1.1694	0.0003607	0.010837	PRR37	sp|A2YQ93|PRR37_ORYSI Two-component response regulator-like PRR37 OS=Oryza sativa subsp. indica GN=PRR37 PE=2 SV=2
OsR498G0715021300.01	Chr7	+	30243092	30246575	102.21	246.476	-1.2699	0.00088393	0.021381	--	--
OsR498G0767628300.01	Chr7	-	25371117	25371956	137.508	50.3754	1.4487	0.00055054	0.014967	At2g35615	sp|Q3EBM5|ASPR1_ARATH Probable aspartic protease At2g35615 OS=Arabidopsis thaliana GN=At2g35615 PE=3 SV=1
OsR498G0815035200.01	Chr8	-	273707	274558	21776.6	44648.1	-1.0358	4.42e-05	0.0019991	ADI1	sp|Q0J8M2|FER1_ORYSJ Ferredoxin-1, chloroplastic OS=Oryza sativa subsp. japonica GN=ADI1 PE=1 SV=1
OsR498G0815039000.01	Chr8	-	333863	336279	490.695	873.023	-0.83119	0.00066616	0.017304	CYP71C4	sp|Q43257|C71C4_MAIZE indole-2-monooxygenase OS=Zea mays GN=CYP71C4 PE=1 SV=1
OsR498G0815042400.01	Chr8	-	388057	393568	1198.08	689.663	0.79676	0.0012658	0.027866	GONST1	sp|Q941R4|GONS1_ARATH GDP-mannose transporter GONST1 OS=Arabidopsis thaliana GN=GONST1 PE=1 SV=2
OsR498G0815044600.01	Chr8	-	426616	427691	138.79	30.6747	2.1778	2.4e-06	0.0001717	C/VIF2	sp|O49603|CVIF2_ARATH Cell wall / vacuolar inhibitor of fructosidase 2 OS=Arabidopsis thaliana GN=C/VIF2 PE=1 SV=1
OsR498G0815057200.01	Chr8	-	614481	620941	3662.51	1182.8	1.6306	6.3e-06	0.00040109	Gba2	sp|Q69ZF3|GBA2_MOUSE Non-lysosomal glucosylceramidase OS=Mus musculus GN=Gba2 PE=1 SV=2
OsR498G0815061700.01	Chr8	+	700383	702787	139.778	321.829	-1.2032	0.00034138	0.01038	MADS26	sp|Q0J8G8|MAD26_ORYSJ MADS-box transcription factor 26 OS=Oryza sativa subsp. japonica GN=MADS26 PE=2 SV=1
OsR498G0815064300.01	Chr8	+	756872	760795	1719.19	901.25	0.93173	0.00017015	0.0059759	NAC035	sp|Q9ZVP8|NAC35_ARATH NAC domain-containing protein 35 OS=Arabidopsis thaliana GN=NAC035 PE=1 SV=2
OsR498G0815077300.01	Chr8	+	932481	934109	12826.7	6830.93	0.90899	0.0021635	0.040727	RPP1A	sp|P52855|RLA1_MAIZE 60S acidic ribosomal protein P1 OS=Zea mays GN=RPP1A PE=1 SV=1
OsR498G0815078900.01	Chr8	+	976420	980976	51.8526	137.635	-1.4084	0.00095047	0.022495	KIN1	sp|F9W301|KN1_ORYSJ Kinesin-like protein KIN-1 OS=Oryza sativa subsp. japonica GN=KIN1 PE=1 SV=1
OsR498G0815079600.01	Chr8	-	990938	992927	4847.51	3154.03	0.62005	0.0027629	0.048612	Os08g0117300	sp|Q69UI1|RS132_ORYSJ 40S ribosomal protein S13-2 OS=Oryza sativa subsp. japonica GN=Os08g0117300 PE=1 SV=1
OsR498G0815123800.01	Chr8	-	1805254	1808867	204.364	378.819	-0.89037	0.0027534	0.048602	--	--
OsR498G0815140400.01	Chr8	-	2094876	2097259	64274	32824.2	0.96947	4.02e-06	0.00026937	MORF9	sp|Q9LPZ1|MORF9_ARATH Multiple organellar RNA editing factor 9, chloroplastic OS=Arabidopsis thaliana GN=MORF9 PE=1 SV=1
OsR498G0815154900.01	Chr8	+	2387402	2390529	150.74	812.725	-2.4307	1.23e-18	1.16e-15	At5g61620	sp|Q9FKF9|M5162_ARATH Probable transcription factor At5g61620 OS=Arabidopsis thaliana GN=At5g61620 PE=3 SV=1
OsR498G0815210200.01	Chr8	-	3161381	3165335	1793.75	759.891	1.2391	0.00016161	0.0057496	tal	sp|B0UV30|TAL_HISS2 Transaldolase OS=Histophilus somni (strain 2336) GN=tal PE=3 SV=1
OsR498G0815224900.01	Chr8	+	3359149	3362080	2651.17	1364.58	0.95817	1.08e-05	0.00063356	RPL34	sp|P40590|RL34_PEA 60S ribosomal protein L34 OS=Pisum sativum GN=RPL34 PE=2 SV=1
OsR498G0815231500.01	Chr8	+	3426170	3438752	658.066	149.843	2.1348	1.49e-06	0.00011257	CCA1	sp|P92973|CCA1_ARATH Protein CCA1 OS=Arabidopsis thaliana GN=CCA1 PE=1 SV=1
OsR498G0815236600.01	Chr8	-	3486758	3497572	1687.58	2840.3	-0.75109	0.00065863	0.017173	NOG1	sp|Q6CM00|NOG1_KLULA Nucleolar GTP-binding protein 1 OS=Kluyveromyces lactis (strain ATCC 8585 / CBS 2359 / DSM 70799 / NBRC 1267 / NRRL Y-1140 / WM37) GN=NOG1 PE=3 SV=1
OsR498G0815342400.01	Chr8	-	5118670	5123809	3427.66	2194.95	0.64303	0.0027515	0.048602	RBP45	sp|Q9LEB4|RBP45_NICPL Polyadenylate-binding protein RBP45 OS=Nicotiana plumbaginifolia GN=RBP45 PE=1 SV=1
OsR498G0815344900.01	Chr8	+	5183416	5186009	1459.8	585.902	1.317	3.06e-06	0.00021349	PILS2	sp|Q9C999|PILS2_ARATH Protein PIN-LIKES 2 OS=Arabidopsis thaliana GN=PILS2 PE=2 SV=1
OsR498G0815350700.01	Chr8	+	5278720	5280838	2593.48	1293.58	1.0035	0.00081294	0.020017	GTE5	sp|Q8H1D7|GTE5_ARATH Transcription factor GTE5, chloroplastic OS=Arabidopsis thaliana GN=GTE5 PE=1 SV=1
OsR498G0815351000.01	Chr8	-	5282390	5286917	2730.93	1695.28	0.68787	0.0012657	0.027866	Os08g0192900	sp|Q6Z1C0|NUCL1_ORYSJ Nucleolin 1 OS=Oryza sativa subsp. japonica GN=Os08g0192900 PE=2 SV=1
OsR498G0815386700.01	Chr8	+	5877363	5884961	1142.26	594.368	0.94247	0.00096878	0.022869	At1g56130	sp|C0LGH2|Y1561_ARATH Probable LRR receptor-like serine/threonine-protein kinase At1g56130 OS=Arabidopsis thaliana GN=At1g56130 PE=2 SV=2
OsR498G0815387700.01	Chr8	+	5920293	5928224	22546.7	14000.4	0.68745	0.0013107	0.028556	At1g56130	sp|C0LGH2|Y1561_ARATH Probable LRR receptor-like serine/threonine-protein kinase At1g56130 OS=Arabidopsis thaliana GN=At1g56130 PE=2 SV=2
OsR498G0815387900.01	Chr8	+	5929560	5937649	21.024	109.108	-2.3757	1.53e-05	0.00084749	At1g56130	sp|C0LGH2|Y1561_ARATH Probable LRR receptor-like serine/threonine-protein kinase At1g56130 OS=Arabidopsis thaliana GN=At1g56130 PE=2 SV=2
OsR498G0815394100.01	Chr8	+	6092285	6093494	174.928	66.8436	1.3879	0.0018067	0.03599	--	--
OsR498G0815426900.01	Chr8	+	6723258	6728685	5028.77	3212.48	0.64652	0.002834	0.049325	--	--
OsR498G0815464100.01	Chr8	+	7705118	7710247	545.991	89.9537	2.6016	1.47e-08	2.06e-06	At4g31140	sp|Q9M088|E135_ARATH Glucan endo-1,3-beta-glucosidase 5 OS=Arabidopsis thaliana GN=At4g31140 PE=1 SV=1
OsR498G0815465800.01	Chr8	-	7736910	7740306	614.892	266.298	1.2073	8.57e-06	0.00051569	RTNLB23	sp|P0C941|RTNLU_ARATH Reticulon-like protein B23 OS=Arabidopsis thaliana GN=RTNLB23 PE=2 SV=1
OsR498G0815484200.01	Chr8	-	8058397	8058908	1013.03	499.101	1.0213	1.8e-05	0.00096239	--	--
OsR498G0815489000.01	Chr8	-	8136082	8137174	129.562	27.7302	2.2241	1.19e-06	9.36e-05	--	--
OsR498G0815498100.01	Chr8	+	8273884	8276488	5784.47	3274.6	0.82087	0.00071095	0.018243	RPL7D	sp|Q9LHP1|RL74_ARATH 60S ribosomal protein L7-4 OS=Arabidopsis thaliana GN=RPL7D PE=2 SV=1
OsR498G0815501300.01	Chr8	+	8328428	8330151	350.278	762.451	-1.1221	5.73e-06	0.00036815	--	--
OsR498G0815539300.01	Chr8	+	9157232	9158427	749.164	249.489	1.5863	0.00021563	0.0072043	COL5	sp|Q9FHH8|COL5_ARATH Zinc finger protein CONSTANS-LIKE 5 OS=Arabidopsis thaliana GN=COL5 PE=2 SV=2
OsR498G0815539600.01	Chr8	-	9159887	9164397	136.866	52.8236	1.3735	0.00081562	0.020047	At5g57670	sp|Q5XF57|Y5576_ARATH Probable receptor-like serine/threonine-protein kinase At5g57670 OS=Arabidopsis thaliana GN=At5g57670 PE=2 SV=1
OsR498G0815545200.01	Chr8	-	9236474	9244913	1213.76	419.176	1.5339	0.00017781	0.0062133	DLO2	sp|Q9ZSA7|DLO2_ARATH Protein DMR6-LIKE OXYGENASE 2 OS=Arabidopsis thaliana GN=DLO2 PE=2 SV=1
OsR498G0815561600.01	Chr8	-	9517593	9518591	249.418	83.6778	1.5756	1.84e-05	0.00098048	--	--
OsR498G0815581600.01	Chr8	-	10029975	10033351	1473.98	769.208	0.93827	9.6e-05	0.0037276	--	--
OsR498G0815584300.01	Chr8	+	10077027	10081433	2566.19	6106.44	-1.2507	1.42e-08	2.01e-06	BRL1	sp|Q69JN6|BRL1_ORYSJ Brassinosteroid LRR receptor kinase BRL1 OS=Oryza sativa subsp. japonica GN=BRL1 PE=2 SV=1
OsR498G0815615900.01	Chr8	+	10634273	10638357	4180.43	12705.8	-1.6038	8.09e-13	2.88e-10	PNSB1	sp|Q9S9N6|PNSB1_ARATH Photosynthetic NDH subunit of subcomplex B 1, chloroplastic OS=Arabidopsis thaliana GN=PNSB1 PE=2 SV=1
OsR498G0815627400.01	Chr8	-	10826098	10829131	752.763	1752.6	-1.2192	0.0008247	0.020198	SDF2	sp|Q93ZE8|SDF2_ARATH Stromal cell-derived factor 2-like protein OS=Arabidopsis thaliana GN=SDF2 PE=1 SV=1
OsR498G0815645100.01	Chr8	+	11188298	11191902	3.17294	37.931	-3.5795	0.00025621	0.0082487	ddb2	sp|Q66JG1|DDB2_XENTR DNA damage-binding protein 2 OS=Xenopus tropicalis GN=ddb2 PE=2 SV=1
OsR498G0815689800.01	Chr8	-	12004988	12010133	567.266	1837.93	-1.696	1.5e-12	5.16e-10	HIP	sp|K7TQE3|HIP_MAIZE HSP-interacting protein OS=Zea mays GN=HIP PE=1 SV=1
OsR498G0815705100.01	Chr8	+	12386907	12393269	1740.73	929.913	0.90452	0.0018538	0.036557	CBSCLC6	sp|P60300|CLCG_ARATH Putative chloride channel-like protein CLC-g OS=Arabidopsis thaliana GN=CBSCLC6 PE=3 SV=2
OsR498G0815706500.01	Chr8	+	12401818	12407000	3910.11	6263.83	-0.67984	0.0018221	0.036133	--	--
OsR498G0815724900.01	Chr8	+	13068391	13069290	31.826	109.942	-1.7885	0.0003156	0.0097488	--	--
OsR498G0815817100.01	Chr8	+	15742804	15754395	412.107	759.583	-0.88219	0.00039577	0.011686	EDM2	sp|F4K3G5|EDM2_ARATH Protein ENHANCED DOWNY MILDEW 2 OS=Arabidopsis thaliana GN=EDM2 PE=1 SV=1
OsR498G0815825400.01	Chr8	-	15896132	15899597	2156.22	1082.83	0.9937	2.88e-05	0.0014085	grpE	sp|Q3SW78|GRPE_NITWN Protein GrpE OS=Nitrobacter winogradskyi (strain ATCC 25391 / DSM 10237 / CIP 104748 / NCIMB 11846 / Nb-255) GN=grpE PE=3 SV=1
OsR498G0815853100.01	Chr8	+	16406592	16414329	338.572	608.557	-0.84593	0.0010639	0.024569	PHL7	sp|Q9SJW0|PHL7_ARATH Myb family transcription factor PHL7 OS=Arabidopsis thaliana GN=PHL7 PE=2 SV=1
OsR498G0815877000.01	Chr8	-	16874643	16876840	300.627	137.763	1.1258	0.00026666	0.0084906	At3g47200	sp|Q9SD53|Y3720_ARATH UPF0481 protein At3g47200 OS=Arabidopsis thaliana GN=At3g47200 PE=2 SV=1
OsR498G0815877200.01	Chr8	-	16883985	16889509	37011.6	21700.6	0.77024	0.00045135	0.012872	BBD2	sp|Q6YZM6|BBD2_ORYSJ Bifunctional nuclease 2 OS=Oryza sativa subsp. japonica GN=BBD2 PE=2 SV=1
OsR498G0815877900.01	Chr8	+	16924427	16926656	333.505	98.127	1.765	7.68e-05	0.0031432	BZIP44	sp|C0Z2L5|BZP44_ARATH bZIP transcription factor 44 OS=Arabidopsis thaliana GN=BZIP44 PE=1 SV=1
OsR498G0815961500.01	Chr8	+	19156549	19162564	76.3095	205.161	-1.4268	0.00017646	0.0061737	ALA8	sp|Q9LK90|ALA8_ARATH Probable phospholipid-transporting ATPase 8 OS=Arabidopsis thaliana GN=ALA8 PE=3 SV=1
OsR498G0815985000.01	Chr8	-	19623213	19626623	815.263	1312.73	-0.68724	0.0020455	0.039291	GLU15	sp|Q6ZA06|GUN20_ORYSJ Endoglucanase 20 OS=Oryza sativa subsp. japonica GN=GLU15 PE=2 SV=1
OsR498G0815992300.01	Chr8	+	19770470	19776038	4626.76	2816.23	0.71624	0.0015982	0.032837	--	--
OsR498G0816026500.01	Chr8	+	20330468	20336208	94.7526	204.183	-1.1076	0.0021391	0.040438	ABCA7	sp|Q9STT5|AB7A_ARATH ABC transporter A family member 7 OS=Arabidopsis thaliana GN=ABCA7 PE=3 SV=2
OsR498G0816039100.01	Chr8	+	20540869	20541972	6.0717	47.9301	-2.9808	0.00019405	0.0066368	--	--
OsR498G0816081300.01	Chr8	+	21192778	21193687	50.2196	199.762	-1.992	1.54e-06	0.00011486	--	--
OsR498G0816099200.01	Chr8	-	21517377	21523097	241.409	459.793	-0.92951	0.0010172	0.023826	CYCD1-2	sp|Q8H339|CCD12_ORYSJ Cyclin-D1-2 OS=Oryza sativa subsp. japonica GN=CYCD1-2 PE=3 SV=2
OsR498G0816112800.01	Chr8	-	21827727	21831402	1441.16	751.127	0.9401	0.001587	0.032779	--	--
OsR498G0816134200.01	Chr8	-	22160483	22163534	266.629	111.994	1.2514	0.00022812	0.0075118	Os04g0620700	sp|Q7XTT4|NUCL2_ORYSJ Nucleolin 2 OS=Oryza sativa subsp. japonica GN=Os04g0620700 PE=2 SV=2
OsR498G0816135200.01	Chr8	-	22170554	22173692	4475.16	1894.15	1.2404	3.34e-08	4.26e-06	GF14C	sp|Q6ZKC0|14333_ORYSJ 14-3-3-like protein GF14-C OS=Oryza sativa subsp. japonica GN=GF14C PE=1 SV=1
OsR498G0816159000.01	Chr8	-	22521934	22523507	149553	44190.5	1.7589	7.77e-16	5.32e-13	lhcA-P4	sp|Q9SQL2|CB24_PEA Chlorophyll a-b binding protein P4, chloroplastic OS=Pisum sativum GN=lhcA-P4 PE=1 SV=1
OsR498G0816166700.01	Chr8	+	22670165	22673637	629.118	255.916	1.2977	2.34e-06	0.00016799	ARAD1	sp|Q6DBG8|ARAD1_ARATH Probable arabinosyltransferase ARAD1 OS=Arabidopsis thaliana GN=ARAD1 PE=1 SV=1
OsR498G0816174900.01	Chr8	+	22817842	22822955	766.942	1768.15	-1.2051	2.14e-07	2.24e-05	GAPN	sp|Q8LK61|GAPN_WHEAT NADP-dependent glyceraldehyde-3-phosphate dehydrogenase OS=Triticum aestivum GN=GAPN PE=1 SV=2
OsR498G0816231400.01	Chr8	-	23730756	23733900	445.882	799.662	-0.84273	0.00073689	0.018733	--	--
OsR498G0816253600.01	Chr8	-	24035557	24039747	45.4847	128.9	-1.5028	0.0009437	0.022392	At1g13570	sp|Q9FZ70|FDL1_ARATH F-box/FBD/LRR-repeat protein At1g13570 OS=Arabidopsis thaliana GN=At1g13570 PE=2 SV=1
OsR498G0816301700.01	Chr8	+	24914707	24921416	530.199	229.145	1.2103	1.76e-05	0.00094615	--	--
OsR498G0816312000.01	Chr8	-	25074278	25076050	322.108	73.8048	2.1258	1.08e-09	2.08e-07	PUMP5	sp|Q9SJY5|PUMP5_ARATH Mitochondrial uncoupling protein 5 OS=Arabidopsis thaliana GN=PUMP5 PE=2 SV=1
OsR498G0816314700.01	Chr8	+	25113455	25116528	30.3343	142.063	-2.2275	0.0001905	0.0065646	CYCD4-2	sp|Q4KYM5|CCD42_ORYSJ Cyclin-D4-2 OS=Oryza sativa subsp. japonica GN=CYCD4-2 PE=2 SV=2
OsR498G0816319500.01	Chr8	+	25178249	25183140	57.0011	181.63	-1.6719	9.51e-06	0.00056683	DTX27	sp|Q9FKQ1|DTX27_ARATH Protein DETOXIFICATION 27 OS=Arabidopsis thaliana GN=DTX27 PE=2 SV=1
OsR498G0816320000.01	Chr8	-	25189231	25192866	617.509	187.398	1.7204	0.0012695	0.027868	DLO2	sp|Q9ZSA7|DLO2_ARATH Protein DMR6-LIKE OXYGENASE 2 OS=Arabidopsis thaliana GN=DLO2 PE=2 SV=1
OsR498G0816382800.01	Chr8	-	25957837	25959008	59.4563	2.82286	4.3966	9.01e-06	0.00053979	--	--
OsR498G0816388500.01	Chr8	+	26026453	26031833	1305.81	234.465	2.4775	1.64e-06	0.00012122	SFH6	sp|F4JVA6|SFH6_ARATH Phosphatidylinositol/phosphatidylcholine transfer protein SFH6 OS=Arabidopsis thaliana GN=SFH6 PE=2 SV=1
OsR498G0816408800.01	Chr8	-	26280207	26282465	57.1741	251.058	-2.1346	0.0005065	0.014034	FLA7	sp|Q9SJ81|FLA7_ARATH Fasciclin-like arabinogalactan protein 7 OS=Arabidopsis thaliana GN=FLA7 PE=1 SV=1
OsR498G0816415100.01	Chr8	+	26344960	26348385	15674.2	153.616	6.6729	1.8e-24	3.09e-21	TDT	sp|Q8LG88|TDT_ARATH Tonoplast dicarboxylate transporter OS=Arabidopsis thaliana GN=TDT PE=2 SV=2
OsR498G0816432100.01	Chr8	+	26582747	26584401	669.829	273.814	1.2906	4e-06	0.00026899	CYP76M5	sp|Q6YTF5|C76M5_ORYSJ Cytochrome P450 76M5 OS=Oryza sativa subsp. japonica GN=CYP76M5 PE=1 SV=1
OsR498G0816440900.01	Chr8	+	26707039	26716337	795.175	302.59	1.3939	0.00021833	0.0072769	CM-LOX2	sp|Q84YK8|LOXC2_ORYSJ Probable lipoxygenase 8, chloroplastic OS=Oryza sativa subsp. japonica GN=CM-LOX2 PE=2 SV=1
OsR498G0816453100.01	Chr8	+	26881436	26884123	8059.87	2751.51	1.5505	0.0013962	0.029956	PPD3	sp|Q9S720|PPD3_ARATH PsbP domain-containing protein 3, chloroplastic OS=Arabidopsis thaliana GN=PPD3 PE=1 SV=2
OsR498G0816481400.01	Chr8	-	27297051	27304977	385.104	880.56	-1.1932	2e-06	0.00014527	ISA1	sp|O04196|ISOA1_ARATH Isoamylase 1, chloroplastic OS=Arabidopsis thaliana GN=ISA1 PE=1 SV=1
OsR498G0816482400.01	Chr8	-	27318794	27321953	27.4262	3.08764	3.151	0.0027249	0.048378	At4g31250	sp|C0LGR9|Y4312_ARATH Probable LRR receptor-like serine/threonine-protein kinase At4g31250 OS=Arabidopsis thaliana GN=At4g31250 PE=2 SV=1
OsR498G0816482800.01	Chr8	-	27322336	27324071	490.128	185.506	1.4017	7.04e-05	0.0029186	--	--
OsR498G0816517100.01	Chr8	+	27834594	27844007	355.291	63.6992	2.4797	6.6e-13	2.38e-10	PAP27	sp|Q5MAU8|PPA27_ARATH Probable inactive purple acid phosphatase 27 OS=Arabidopsis thaliana GN=PAP27 PE=2 SV=1
OsR498G0816533200.01	Chr8	-	28099873	28104243	3259.66	1671.07	0.96395	1.82e-05	0.00097331	COL15	sp|Q9C7E8|COL15_ARATH Zinc finger protein CONSTANS-LIKE 15 OS=Arabidopsis thaliana GN=COL15 PE=2 SV=1
OsR498G0816569600.01	Chr8	-	28764253	28770001	92.8694	248.217	-1.4183	6.1e-05	0.0025878	PUX8	sp|F4JPR7|PUX8_ARATH Plant UBX domain-containing protein 8 OS=Arabidopsis thaliana GN=PUX8 PE=1 SV=1
OsR498G0816570400.01	Chr8	-	28773911	28776967	3081.36	1925.11	0.67863	0.0026133	0.046991	RBL2	sp|Q9CAN1|RBL2_ARATH RHOMBOID-like protein 2 OS=Arabidopsis thaliana GN=RBL2 PE=1 SV=1
OsR498G0816572600.01	Chr8	-	28818556	28820892	1757.05	402.759	2.1252	1.97e-18	1.75e-15	CYP78A6	sp|Q9ZNR0|C78A6_ARATH Cytochrome P450 78A6 OS=Arabidopsis thaliana GN=CYP78A6 PE=2 SV=1
OsR498G0816576400.01	Chr8	-	28885171	28887990	1734.23	486.254	1.8345	1.49e-05	0.00082887	CYP76C1	sp|O64636|C76C1_ARATH Cytochrome P450 76C1 OS=Arabidopsis thaliana GN=CYP76C1 PE=2 SV=1
OsR498G0816576500.01	Chr8	+	28885889	28887962	749.326	147.16	2.3482	1.03e-16	7.83e-14	CYP76C4	sp|O64635|C76C4_ARATH Cytochrome P450 76C4 OS=Arabidopsis thaliana GN=CYP76C4 PE=3 SV=1
OsR498G0816582400.01	Chr8	-	28965007	28967905	1847.17	970.221	0.92893	0.00077891	0.019476	ACL1.3	sp|P15543|ACP3_HORVU Acyl carrier protein 3, chloroplastic OS=Hordeum vulgare GN=ACL1.3 PE=1 SV=2
OsR498G0816594900.01	Chr8	+	29204304	29207378	6.51975	89.6545	-3.7815	3.66e-06	0.0002476	TMN10	sp|Q8RWW1|TMN10_ARATH Transmembrane 9 superfamily member 10 OS=Arabidopsis thaliana GN=TMN10 PE=2 SV=1
OsR498G0816632900.01	Chr8	+	29760475	29761637	420.946	1933.13	-2.1992	2.67e-12	8.73e-10	PGR5	sp|Q9SL05|PGR5_ARATH Protein PROTON GRADIENT REGULATION 5, chloroplastic OS=Arabidopsis thaliana GN=PGR5 PE=1 SV=1
OsR498G0916722500.01	Chr9	+	1927582	1934467	2826.17	1478.48	0.93474	6.99e-05	0.0029005	CRCK3	sp|Q9ASQ5|CRCK3_ARATH Calmodulin-binding receptor-like cytoplasmic kinase 3 OS=Arabidopsis thaliana GN=CRCK3 PE=2 SV=1
OsR498G0916725600.01	Chr9	-	2012899	2013885	169.008	342.135	-1.0175	0.0019182	0.037529	--	--
OsR498G0916781900.01	Chr9	+	3574872	3589216	1413.03	2313.18	-0.71108	0.00093279	0.022268	SULTR4;1	sp|Q9FY46|SUT41_ARATH Sulfate transporter 4.1, chloroplastic OS=Arabidopsis thaliana GN=SULTR4;1 PE=1 SV=1
OsR498G0916782600.01	Chr9	-	3599531	3607141	0	14.2676	#NAME?	0.0024876	0.045278	--	--
OsR498G0916851000.01	Chr9	-	5056877	5060013	8720.81	5458.1	0.67606	0.0010199	0.02386	RPL17	sp|O48557|RL17_MAIZE 60S ribosomal protein L17 OS=Zea mays GN=RPL17 PE=2 SV=1
OsR498G0916884000.01	Chr9	-	6009973	6012856	2413.43	1013.47	1.2518	0.0011271	0.025593	--	--
OsR498G0916906700.01	Chr9	+	6497139	6501386	3944.01	1634.07	1.2712	0.0008364	0.020448	STR9	sp|O48529|STR9_ARATH Rhodanese-like domain-containing protein 9, chloroplastic OS=Arabidopsis thaliana GN=STR9 PE=2 SV=1
OsR498G0916942000.01	Chr9	-	7236320	7238218	904.988	83.3465	3.4407	1.69e-07	1.82e-05	ERF073	sp|Q8H0T5|ERF73_ARATH Ethylene-responsive transcription factor ERF073 OS=Arabidopsis thaliana GN=ERF073 PE=2 SV=1
OsR498G0916944400.01	Chr9	-	7252836	7254437	3495.01	376.664	3.2139	7.62e-40	1.04e-35	ERF112	sp|P93007|EF112_ARATH Ethylene-responsive transcription factor ERF112 OS=Arabidopsis thaliana GN=ERF112 PE=2 SV=1
OsR498G0917003600.01	Chr9	-	7870001	7884467	319.369	143.559	1.1536	0.00031528	0.0097488	AKHSDH2	sp|P49080|AKH2_MAIZE Bifunctional aspartokinase/homoserine dehydrogenase 2, chloroplastic OS=Zea mays GN=AKHSDH2 PE=2 SV=1
OsR498G0917060400.01	Chr9	-	9259462	9266317	3370.36	1516.85	1.1518	1.65e-07	1.79e-05	LPP2	sp|Q9XI60|LPP2_ARATH Lipid phosphate phosphatase 2 OS=Arabidopsis thaliana GN=LPP2 PE=2 SV=1
OsR498G0917206700.01	Chr9	+	11928982	11930462	100592	3204.64	4.9722	1.35e-21	1.61e-18	CAB1R	sp|P12330|CB21_ORYSJ Chlorophyll a-b binding protein 1, chloroplastic OS=Oryza sativa subsp. japonica GN=CAB1R PE=2 SV=2
OsR498G0917227800.01	Chr9	-	12530452	12539678	270.148	41.7859	2.6927	1.65e-05	0.00090277	At1g51810	sp|Q9FZB8|Y5181_ARATH Probable LRR receptor-like serine/threonine-protein kinase At1g51810 OS=Arabidopsis thaliana GN=At1g51810 PE=2 SV=1
OsR498G0917242800.01	Chr9	-	12931421	12934919	2193	887.09	1.3057	4.32e-08	5.34e-06	PRMT1	sp|Q0J2C6|ANM1_ORYSJ Probable protein arginine N-methyltransferase 1 OS=Oryza sativa subsp. japonica GN=PRMT1 PE=2 SV=1
OsR498G0917251900.01	Chr9	+	13172342	13176458	1546.44	795.567	0.95889	2.58e-05	0.001289	--	--
OsR498G0917298500.01	Chr9	+	13874293	13877144	279.325	689.125	-1.3028	8.33e-07	6.92e-05	--	--
OsR498G0917313700.01	Chr9	+	14107135	14111919	8114.93	4750.78	0.77242	0.00042883	0.012394	AAE17	sp|F4KBF3|AAE17_ARATH Probable acyl-activating enzyme 17, peroxisomal OS=Arabidopsis thaliana GN=AAE17 PE=2 SV=1
OsR498G0917343200.01	Chr9	-	14528367	14531952	711.869	334.201	1.0909	0.00050064	0.013948	--	--
OsR498G0917389500.01	Chr9	+	15251530	15253316	95.3917	1034.08	-3.4383	5.22e-07	4.68e-05	VIT1.2	sp|Q6ERE5|VIT12_ORYSJ Vacuolar iron transporter 1.2 OS=Oryza sativa subsp. japonica GN=VIT1.2 PE=3 SV=2
OsR498G0917404500.01	Chr9	+	15406685	15407982	17.1342	0.568462	4.9137	0.0026294	0.047202	CAD8B	sp|Q6ERW9|CAD8B_ORYSJ Probable cinnamyl alcohol dehydrogenase 8B OS=Oryza sativa subsp. japonica GN=CAD8B PE=3 SV=2
OsR498G0917407400.01	Chr9	-	15442289	15444316	351.287	147.081	1.256	2.34e-05	0.0011927	--	--
OsR498G0917436200.01	Chr9	-	15905526	15908178	5492.19	3343.06	0.71621	0.00064663	0.016925	pin4	sp|Q6P4K8|PIN4_XENTR Peptidyl-prolyl cis-trans isomerase NIMA-interacting 4 OS=Xenopus tropicalis GN=pin4 PE=2 SV=1
OsR498G0917442200.01	Chr9	-	15984754	15986843	3135.17	1440.63	1.1218	2.64e-07	2.69e-05	RPL34	sp|P41098|RL34_TOBAC 60S ribosomal protein L34 OS=Nicotiana tabacum GN=RPL34 PE=2 SV=1
OsR498G0917460800.01	Chr9	-	16264241	16267879	660.23	315.208	1.0667	7.78e-05	0.0031651	BHLH66	sp|Q9ZUG9|BH066_ARATH Transcription factor bHLH66 OS=Arabidopsis thaliana GN=BHLH66 PE=2 SV=1
OsR498G0917477200.01	Chr9	-	16568119	16572590	6350.18	2460.14	1.3681	3.42e-08	4.34e-06	PHT1	sp|Q5SMM8|PHT1_ORYSJ Putrescine hydroxycinnamoyltransferase 1 OS=Oryza sativa subsp. japonica GN=PHT1 PE=2 SV=1
OsR498G0917478800.01	Chr9	-	16604078	16605792	692.262	372.313	0.8948	0.0016497	0.033569	--	--
OsR498G0917480000.01	Chr9	-	16621656	16627372	744.924	1187.95	-0.6733	0.0026604	0.04751	2022-08-08	sp|Q9SUH5|AUG8_ARATH AUGMIN subunit 8 OS=Arabidopsis thaliana GN=AUG8 PE=1 SV=1
OsR498G0917485100.01	Chr9	+	16718736	16724477	273.827	542.893	-0.9874	0.00017536	0.0061433	DDB_G0275467	sp|Q75K12|NT5D_DICDI 5&apos;-nucleotidase domain-containing protein DDB_G0275467 OS=Dictyostelium discoideum GN=DDB_G0275467 PE=3 SV=1
OsR498G0917491900.01	Chr9	+	16829836	16834364	139.015	301.825	-1.1185	0.00018662	0.0064471	CER3	sp|Q8H1Z0|CER3_ARATH Protein ECERIFERUM 3 OS=Arabidopsis thaliana GN=CER3 PE=1 SV=1
OsR498G0917527500.01	Chr9	+	17464912	17476348	458.964	1369.57	-1.5773	2.65e-09	4.54e-07	EMB8	sp|Q40863|EMB8_PICGL Embryogenesis-associated protein EMB8 OS=Picea glauca GN=EMB8 PE=2 SV=1
OsR498G0917527700.01	Chr9	+	17476733	17481994	330.217	897.414	-1.4424	1.41e-08	2.01e-06	--	--
OsR498G0917532300.01	Chr9	+	17557653	17568563	62.9305	313.102	-2.3148	1.39e-10	3.28e-08	RBOHE	sp|O81211|RBOHE_ARATH Respiratory burst oxidase homolog protein E OS=Arabidopsis thaliana GN=RBOHE PE=2 SV=2
OsR498G0917547800.01	Chr9	-	17791139	17794073	131.917	17.2539	2.9346	2.48e-08	3.27e-06	RIPK	sp|Q9ZUF4|RIPK_ARATH Serine/threonine-protein kinase RIPK OS=Arabidopsis thaliana GN=RIPK PE=1 SV=1
OsR498G0917550300.01	Chr9	+	17807672	17812301	32862.9	17387	0.91845	0.00052866	0.014545	Os09g0442300	sp|P25778|ORYC_ORYSJ Oryzain gamma chain OS=Oryza sativa subsp. japonica GN=Os09g0442300 PE=2 SV=2
OsR498G0917593400.01	Chr9	-	18464035	18466056	17.7504	0	Inf	0.00022467	0.0074397	ANNAT8	sp|Q94CK4|ANXD8_ARATH Annexin D8 OS=Arabidopsis thaliana GN=ANNAT8 PE=2 SV=2
OsR498G0917620300.01	Chr9	+	18832388	18833745	118.789	266.256	-1.1644	0.0013056	0.028467	--	--
OsR498G0917621300.01	Chr9	+	18846558	18848289	53.6109	175.296	-1.7092	3.22e-05	0.001526	TCEA-B1	sp|R4X244|TCEB1_TULGE Tuliposide A-converting enzyme b1, amyloplastic OS=Tulipa gesneriana GN=TCEA-B1 PE=1 SV=1
OsR498G0917635400.01	Chr9	-	18996047	19000985	2232.04	1226.03	0.86437	0.00045379	0.012926	BCA5	sp|Q94CE3|BCA5_ARATH Beta carbonic anhydrase 5, chloroplastic OS=Arabidopsis thaliana GN=BCA5 PE=2 SV=1
OsR498G0917641000.01	Chr9	-	19106639	19112064	699.351	328.575	1.0898	4.17e-05	0.0018989	PGI1	sp|Q8H103|G6PIP_ARATH Glucose-6-phosphate isomerase 1, chloroplastic OS=Arabidopsis thaliana GN=PGI1 PE=1 SV=1
OsR498G0917645800.01	Chr9	-	19167861	19169731	48.8795	138.391	-1.5015	0.00056133	0.015147	ZHD1	sp|A2Z259|ZHD1_ORYSI Zinc-finger homeodomain protein 1 OS=Oryza sativa subsp. indica GN=ZHD1 PE=3 SV=1
OsR498G0917649000.01	Chr9	-	19225128	19232096	1370.66	601.362	1.1886	5.15e-07	4.65e-05	PUP3	sp|Q9FZ95|PUP3_ARATH Purine permease 3 OS=Arabidopsis thaliana GN=PUP3 PE=2 SV=1
OsR498G0917654200.01	Chr9	-	19292089	19299136	351.26	176.857	0.98995	0.00094317	0.022392	ATL55	sp|Q9LX93|ATL55_ARATH E3 ubiquitin-protein ligase RING1 OS=Arabidopsis thaliana GN=ATL55 PE=1 SV=1
OsR498G0917656000.01	Chr9	-	19330463	19341808	308.387	640.605	-1.0547	8.25e-05	0.0033047	ISA3	sp|Q9M0S5|ISOA3_ARATH Isoamylase 3, chloroplastic OS=Arabidopsis thaliana GN=ISA3 PE=1 SV=2
OsR498G0917656700.01	Chr9	+	19354997	19358896	1014.85	396.772	1.3549	1.21e-07	1.38e-05	DIT2-1	sp|Q9FMF7|DIT21_ARATH Dicarboxylate transporter 2.1, chloroplastic OS=Arabidopsis thaliana GN=DIT2-1 PE=1 SV=1
OsR498G0917658500.01	Chr9	+	19376309	19378187	3819.53	1527.36	1.3224	9.87e-05	0.0038115	HOX4	sp|Q6K498|HOX4_ORYSJ Homeobox-leucine zipper protein HOX4 OS=Oryza sativa subsp. japonica GN=HOX4 PE=1 SV=1
OsR498G0917661600.01	Chr9	-	19441030	19444938	246.271	838.073	-1.7668	4.38e-09	7.28e-07	WAK5	sp|Q9LMN7|WAK5_ARATH Wall-associated receptor kinase 5 OS=Arabidopsis thaliana GN=WAK5 PE=2 SV=1
OsR498G0917667700.01	Chr9	+	19558339	19559371	384.026	32.9882	3.5412	8.87e-07	7.28e-05	CjBAp12	sp|Q9ZP41|EGC_CITJA EG45-like domain containing protein OS=Citrus jambhiri GN=CjBAp12 PE=1 SV=1
OsR498G0917695200.01	Chr9	-	19926380	19927237	638.9	336.483	0.92506	0.0003819	0.011349	--	--
OsR498G0917713300.01	Chr9	+	20186917	20189380	240.313	25.1848	3.2543	0.0015448	0.032175	--	sp|Q9SEE4|PIRL_SOLLC Pirin-like protein OS=Solanum lycopersicum PE=2 SV=1
OsR498G0917716600.01	Chr9	-	20235358	20240101	12502.7	7845.7	0.67226	0.0027551	0.048602	RPL9	sp|P49210|RL9_ORYSJ 60S ribosomal protein L9 OS=Oryza sativa subsp. japonica GN=RPL9 PE=2 SV=3
OsR498G0917717300.01	Chr9	+	20246497	20247644	1059.01	517.053	1.0343	0.00014756	0.0053328	SAP1	sp|A3C039|SAP1_ORYSJ Zinc finger A20 and AN1 domain-containing stress-associated protein 1 OS=Oryza sativa subsp. japonica GN=SAP1 PE=2 SV=2
OsR498G0917721500.01	Chr9	+	20327318	20330165	4421.58	2665.94	0.72992	0.0011406	0.025767	BHLH130	sp|Q66GR3|BH130_ARATH Transcription factor bHLH130 OS=Arabidopsis thaliana GN=BHLH130 PE=1 SV=1
OsR498G0917722500.01	Chr9	+	20355513	20358922	2.27426	55.4252	-4.6071	4.16e-07	3.9e-05	--	--
OsR498G0917730800.01	Chr9	-	20494406	20497493	1812.97	782.657	1.2119	1.37e-07	1.53e-05	--	--
OsR498G0917731800.01	Chr9	-	20505345	20509196	1268.95	552.912	1.1985	6.85e-07	5.91e-05	AHL10	sp|O22812|AHL10_ARATH AT-hook motif nuclear-localized protein 10 OS=Arabidopsis thaliana GN=AHL10 PE=1 SV=2
OsR498G0917734800.01	Chr9	-	20552266	20555079	156.645	764.066	-2.2862	1.44e-15	8.98e-13	CCR1	sp|Q6K9A2|CCR1_ORYSJ Cinnamoyl-CoA reductase 1 OS=Oryza sativa subsp. japonica GN=CCR1 PE=1 SV=1
OsR498G0917735000.01	Chr9	-	20556344	20559424	52.894	154.088	-1.5426	0.00016697	0.0058944	CCR1	sp|Q6K9A2|CCR1_ORYSJ Cinnamoyl-CoA reductase 1 OS=Oryza sativa subsp. japonica GN=CCR1 PE=1 SV=1
OsR498G0917747400.01	Chr9	-	20798606	20802137	37.7058	5.17492	2.8652	0.0014591	0.030953	At2g24580	sp|Q9SJA7|SOX_ARATH Probable sarcosine oxidase OS=Arabidopsis thaliana GN=At2g24580 PE=2 SV=1
OsR498G0917757400.01	Chr9	-	20928188	20929862	588.171	338.596	0.79667	0.0018677	0.036777	RPL32A	sp|P49211|RL321_ARATH 60S ribosomal protein L32-1 OS=Arabidopsis thaliana GN=RPL32A PE=2 SV=2
OsR498G0917760000.01	Chr9	-	20970604	20974307	5.94361	47.1253	-2.9871	0.0010101	0.023733	At1g13570	sp|Q9FZ70|FDL1_ARATH F-box/FBD/LRR-repeat protein At1g13570 OS=Arabidopsis thaliana GN=At1g13570 PE=2 SV=1
OsR498G0917761900.01	Chr9	+	20994933	20997764	1324.4	439.791	1.5905	1.23e-08	1.78e-06	At4g13010	sp|Q9SV68|QORH_ARATH Putative quinone-oxidoreductase homolog, chloroplastic OS=Arabidopsis thaliana GN=At4g13010 PE=1 SV=1
OsR498G0917775000.01	Chr9	-	21202304	21204589	6523.53	4025.79	0.69638	0.0017173	0.034636	RPL7A-2	sp|P0DKK7|RL7A2_ORYSJ 60S ribosomal protein L7a-2 OS=Oryza sativa subsp. japonica GN=RPL7A-2 PE=2 SV=1
OsR498G0917780800.01	Chr9	-	21296482	21299735	558.119	269.306	1.0513	0.00012785	0.0047361	COL14	sp|O22800|COL14_ARATH Zinc finger protein CONSTANS-LIKE 14 OS=Arabidopsis thaliana GN=COL14 PE=2 SV=2
OsR498G0917804100.01	Chr9	+	21810708	21814342	40.2604	125.638	-1.6418	0.00048413	0.013592	CPR30	sp|Q9SU30|CPR30_ARATH F-box protein CPR30 OS=Arabidopsis thaliana GN=CPR30 PE=1 SV=2
OsR498G0917813300.01	Chr9	+	21968992	21973428	4371.16	2255.17	0.95478	0.0014775	0.031205	Os09g0520700	sp|Q650T9|RH7_ORYSJ DEAD-box ATP-dependent RNA helicase 7 OS=Oryza sativa subsp. japonica GN=Os09g0520700 PE=2 SV=1
OsR498G0917834200.01	Chr9	-	22279519	22283131	361.486	728.84	-1.0117	6.33e-05	0.002676	BBX19	sp|C0SVM5|BBX19_ARATH B-box zinc finger protein 19 OS=Arabidopsis thaliana GN=BBX19 PE=2 SV=1
OsR498G0917836900.01	Chr9	+	22323626	22325933	3855.77	1169.42	1.7212	0.00064609	0.016925	CYP78A9	sp|Q9SLP1|C78A9_ARATH Cytochrome P450 78A9 OS=Arabidopsis thaliana GN=CYP78A9 PE=2 SV=1
OsR498G0917841700.01	Chr9	+	22389188	22393835	151.518	63.4686	1.2554	0.002805	0.049039	GLU12	sp|Q69NF5|GUN23_ORYSJ Endoglucanase 23 OS=Oryza sativa subsp. japonica GN=GLU12 PE=2 SV=1
OsR498G0917842900.01	Chr9	+	22399235	22401090	2320.9	619.469	1.9056	1.3e-15	8.28e-13	CYP71A9	sp|O81970|C71A9_SOYBN Cytochrome P450 71A9 OS=Glycine max GN=CYP71A9 PE=2 SV=1
OsR498G0917850800.01	Chr9	-	22506200	22510871	24556.6	1955.29	3.6507	1.08e-14	5.2e-12	PRR95	sp|Q689G6|PRR95_ORYSJ Two-component response regulator-like PRR95 OS=Oryza sativa subsp. japonica GN=PRR95 PE=2 SV=1
OsR498G0917851900.01	Chr9	+	22515904	22518023	608.433	321.439	0.92055	0.00082374	0.020192	At4g01400	sp|Q8LDU5|PP298_ARATH Pentatricopeptide repeat-containing protein At4g01400, mitochondrial OS=Arabidopsis thaliana GN=At4g01400 PE=2 SV=2
OsR498G0917852800.01	Chr9	-	22536423	22546958	253.963	514.248	-1.0178	0.00034325	0.010407	ODO1	sp|Q50EX6|ODO1_PETHY Protein ODORANT1 OS=Petunia hybrida GN=ODO1 PE=2 SV=1
OsR498G0917853400.01	Chr9	-	22566641	22573966	12875.5	6995.52	0.88012	5.14e-05	0.0022538	Os09g0533400	sp|Q0J032|LONP2_ORYSJ Lon protease homolog 2, peroxisomal OS=Oryza sativa subsp. japonica GN=Os09g0533400 PE=2 SV=1
OsR498G0917861400.01	Chr9	-	22668021	22669702	743.706	307.833	1.2726	3.68e-06	0.0002477	plcA	sp|P34024|PLC_LISMO 1-phosphatidylinositol phosphodiesterase OS=Listeria monocytogenes serovar 1/2a (strain ATCC BAA-679 / EGD-e) GN=plcA PE=1 SV=1
OsR498G0917866300.01	Chr9	+	22705061	22707897	1373.6	506.465	1.4394	0.0020086	0.038745	At1g75040	sp|P28493|PR5_ARATH Pathogenesis-related protein 5 OS=Arabidopsis thaliana GN=At1g75040 PE=1 SV=1
OsR498G0917875600.01	Chr9	-	22796546	22797970	1464.72	438.738	1.7392	0.0013182	0.028698	MYB1	sp|P20026|MYB1_HORVU Myb-related protein Hv1 OS=Hordeum vulgare GN=MYB1 PE=2 SV=1
OsR498G0917884300.01	Chr9	+	22921522	22922941	45187.1	24539.7	0.88079	0.0012878	0.028193	PIP2-7	sp|Q651D5|PIP27_ORYSJ Probable aquaporin PIP2-7 OS=Oryza sativa subsp. japonica GN=PIP2-7 PE=2 SV=2
OsR498G0917913000.01	Chr9	-	23298218	23301026	4676.3	1364.38	1.7771	8.58e-15	4.2e-12	FMO1	sp|Q9LMA1|FMO1_ARATH Probable flavin-containing monooxygenase 1 OS=Arabidopsis thaliana GN=FMO1 PE=2 SV=1
OsR498G0917931100.01	Chr9	+	23659690	23664428	168.999	633.045	-1.9053	6.75e-05	0.0028238	PILS7	sp|Q9FKY4|PILS7_ARATH Protein PIN-LIKES 7 OS=Arabidopsis thaliana GN=PILS7 PE=2 SV=1
OsR498G0917934600.01	Chr9	-	23733199	23736915	61.9828	154.574	-1.3184	0.0015561	0.03236	PCMP-E28	sp|Q9SJZ3|PP169_ARATH Pentatricopeptide repeat-containing protein At2g22410, mitochondrial OS=Arabidopsis thaliana GN=PCMP-E28 PE=2 SV=1
OsR498G0917935800.01	Chr9	-	23744737	23753295	162.855	329.331	-1.016	0.00053508	0.014677	ARC3	sp|Q6F6B5|ARC3_ARATH Protein ACCUMULATION AND REPLICATION OF CHLOROPLASTS 3 OS=Arabidopsis thaliana GN=ARC3 PE=1 SV=2
OsR498G0917961300.01	Chr9	+	24316766	24320442	200.374	36.0358	2.4752	1.18e-09	2.21e-07	ADT6	sp|Q9SGD6|AROD6_ARATH Arogenate dehydratase/prephenate dehydratase 6, chloroplastic OS=Arabidopsis thaliana GN=ADT6 PE=1 SV=1
OsR498G0917969800.01	Chr9	-	24448399	24450197	51.7703	135.754	-1.3908	0.0013337	0.028874	POLE3	sp|Q5R4W3|DPOE3_PONAB DNA polymerase epsilon subunit 3 OS=Pongo abelii GN=POLE3 PE=2 SV=1
OsR498G0917969900.01	Chr9	+	24450851	24453139	490.578	252.798	0.9565	0.0010835	0.024913	Ub-CEP52-2	sp|P0CH35|RL40B_ORYSJ Ubiquitin-60S ribosomal protein L40-2 OS=Oryza sativa subsp. japonica GN=Ub-CEP52-2 PE=3 SV=1
OsR498G1017997800.01	Chr10	-	267369	273671	465.565	1245.65	-1.4198	7.61e-10	1.51e-07	SCPL18	sp|Q9C7Z9|SCP18_ARATH Serine carboxypeptidase-like 18 OS=Arabidopsis thaliana GN=SCPL18 PE=2 SV=2
OsR498G1018006400.01	Chr10	-	464462	466711	1409.75	3237.97	-1.1996	6.73e-08	8.14e-06	HOX15	sp|A2Z4C4|HOX15_ORYSI Homeobox-leucine zipper protein HOX15 OS=Oryza sativa subsp. indica GN=HOX15 PE=2 SV=1
OsR498G1018112500.01	Chr10	+	2891173	2901107	187.717	821.378	-2.1295	1.27e-09	2.36e-07	Os10g0138100	sp|Q7XH05|ALDO1_ORYSJ Probable aldehyde oxidase 1 OS=Oryza sativa subsp. japonica GN=Os10g0138100 PE=2 SV=1
OsR498G1018122900.01	Chr10	+	3081674	3085245	1850.67	1037.3	0.83522	0.00045144	0.012872	--	--
OsR498G1018188600.01	Chr10	-	4439038	4449189	566.988	218.328	1.3768	0.00020783	0.0069947	At1g64710	sp|Q8VZ49|ADHL4_ARATH Alcohol dehydrogenase-like 4 OS=Arabidopsis thaliana GN=At1g64710 PE=2 SV=1
OsR498G1018200600.01	Chr10	-	4599265	4600030	86.2975	243.015	-1.4937	6.73e-06	0.00041946	--	--
OsR498G1018238900.01	Chr10	+	5424992	5431871	280.659	90.0709	1.6397	7.34e-07	6.23e-05	CYP76B6	sp|Q8VWZ7|C76B6_CATRO Geraniol 8-hydroxylase OS=Catharanthus roseus GN=CYP76B6 PE=1 SV=1
OsR498G1018239800.01	Chr10	-	5466335	5470352	368.955	707.303	-0.93888	0.000205	0.0069165	PHR	sp|Q6F6A2|PHR_ORYSJ Deoxyribodipyrimidine photo-lyase OS=Oryza sativa subsp. japonica GN=PHR PE=1 SV=1
OsR498G1018250900.01	Chr10	+	5626888	5629970	5651.28	3250.86	0.79776	0.0016386	0.033442	RPS20A	sp|P49200|RS201_ARATH 40S ribosomal protein S20-1 OS=Arabidopsis thaliana GN=RPS20A PE=2 SV=2
OsR498G1018255800.01	Chr10	-	5759082	5761867	378.311	988.938	-1.3863	1.77e-05	0.00094803	At5g18430	sp|Q5PNZ0|GDL77_ARATH GDSL esterase/lipase At5g18430 OS=Arabidopsis thaliana GN=At5g18430 PE=2 SV=1
OsR498G1018281900.01	Chr10	+	6323050	6325903	4359.09	747.58	2.5437	1.48e-07	1.63e-05	ERG6	sp|Q759S7|ERG6_ASHGO Sterol 24-C-methyltransferase OS=Ashbya gossypii (strain ATCC 10895 / CBS 109.51 / FGSC 9923 / NRRL Y-1056) GN=ERG6 PE=3 SV=1
OsR498G1018321600.01	Chr10	-	6962648	6966719	123.501	300.305	-1.2819	3.36e-05	0.0015861	--	--
OsR498G1018339700.01	Chr10	+	7405866	7408825	1636.91	2688.78	-0.71597	0.00074922	0.018959	--	--
OsR498G1018346700.01	Chr10	+	7581680	7584461	62.3811	160.765	-1.3658	0.00054812	0.014945	--	--
OsR498G1018366500.01	Chr10	+	7926610	7936292	457.331	848.044	-0.8909	0.00062689	0.016534	--	--
OsR498G1018432500.01	Chr10	+	9890665	9908486	113.028	43.9617	1.3624	0.0018148	0.036047	UGT83A1	sp|Q9SGA8|U83A1_ARATH UDP-glycosyltransferase 83A1 OS=Arabidopsis thaliana GN=UGT83A1 PE=2 SV=1
OsR498G1018432900.01	Chr10	+	9912376	9915299	140.725	289.682	-1.0416	0.001538	0.032082	--	--
OsR498G1018456700.01	Chr10	+	10260760	10263079	10.8287	78.7202	-2.8619	0.00077652	0.019466	Crnkl1	sp|P63155|CRNL1_RAT Crooked neck-like protein 1 OS=Rattus norvegicus GN=Crnkl1 PE=2 SV=1
OsR498G1018457000.01	Chr10	-	10262546	10264278	4.60553	68.0314	-3.8848	0.00041543	0.012123	clf1	sp|Q4WT84|CLF1_ASPFU Pre-mRNA-splicing factor clf1 OS=Neosartorya fumigata (strain ATCC MYA-4609 / Af293 / CBS 101355 / FGSC A1100) GN=clf1 PE=3 SV=1
OsR498G1018461300.01	Chr10	+	10333714	10334605	54349.7	13908.3	1.9663	6.88e-09	1.09e-06	NRP1	sp|Q9ZQ80|NDRP1_ARATH Nodulin-related protein 1 OS=Arabidopsis thaliana GN=NRP1 PE=1 SV=1
OsR498G1018462100.01	Chr10	+	10355808	10357071	74.8943	629.82	-3.072	1.38e-22	2.23e-19	Plut_0637	sp|Q3B561|Y637_CHLL7 UPF0301 protein Plut_0637 OS=Chlorobium luteolum (strain DSM 273 / 2530) GN=Plut_0637 PE=3 SV=1
OsR498G1018496500.01	Chr10	+	11784045	11789600	1491.45	679.548	1.1341	8.27e-06	0.00050204	CSLH1	sp|Q339N5|CSLH1_ORYSJ Cellulose synthase-like protein H1 OS=Oryza sativa subsp. japonica GN=CSLH1 PE=2 SV=2
OsR498G1018508100.01	Chr10	+	12025794	12031271	88.6582	207.716	-1.2283	0.0016943	0.034323	QWRF2	sp|Q94AI1|QWRF2_ARATH QWRF motif-containing protein 2 OS=Arabidopsis thaliana GN=QWRF2 PE=2 SV=1
OsR498G1018545900.01	Chr10	+	13018999	13019542	168.989	64.2007	1.3963	0.0026512	0.047438	--	--
OsR498G1018561400.01	Chr10	-	13382437	13386194	2960.81	5445.77	-0.87914	3.46e-05	0.0016206	NPF8.3	sp|P46032|PTR2_ARATH Protein NRT1/ PTR FAMILY 8.3 OS=Arabidopsis thaliana GN=NPF8.3 PE=1 SV=1
OsR498G1018639800.01	Chr10	-	15086488	15092848	2507.13	5971.21	-1.252	7.1e-07	6.05e-05	SLP1	sp|Q8L774|SLP1_ARATH Shewanella-like protein phosphatase 1 OS=Arabidopsis thaliana GN=SLP1 PE=1 SV=1
OsR498G1018644000.01	Chr10	-	15169355	15192946	153.336	350.057	-1.1909	0.00024307	0.0079186	O1	sp|K7U9N8|OP1_MAIZE Protein OPAQUE1 OS=Zea mays GN=O1 PE=1 SV=1
OsR498G1018681600.01	Chr10	-	15844211	15849064	359.446	626.752	-0.80212	0.0016316	0.03342	CSLA2	sp|Q7PC67|CSLA2_ORYSJ Probable mannan synthase 2 OS=Oryza sativa subsp. japonica GN=CSLA2 PE=2 SV=2
OsR498G1018696000.01	Chr10	-	16017445	16020279	1300.25	747.893	0.79789	0.00076504	0.01927	--	--
OsR498G1018704900.01	Chr10	+	16204726	16212352	375.11	805.219	-1.1021	2.16e-05	0.0011195	CRK29	sp|Q8S9L6|CRK29_ARATH Cysteine-rich receptor-like protein kinase 29 OS=Arabidopsis thaliana GN=CRK29 PE=2 SV=1
OsR498G1018707200.01	Chr10	-	16246905	16248309	7197.16	3850.18	0.9025	8.75e-05	0.0034714	RPS28	sp|P46302|RS28_MAIZE 40S ribosomal protein S28 OS=Zea mays GN=RPS28 PE=3 SV=1
OsR498G1018728100.01	Chr10	+	16582806	16586119	2959	5119.59	-0.79092	0.00056254	0.015158	OsI_032456	sp|A2Z7B3|GME1_ORYSI GDP-mannose 3,5-epimerase 1 OS=Oryza sativa subsp. indica GN=OsI_032456 PE=2 SV=1
OsR498G1018763500.01	Chr10	+	17136977	17140710	39.2119	118.029	-1.5898	0.0015918	0.032779	--	--
OsR498G1018809400.01	Chr10	-	17890781	17896192	5857.24	2802.83	1.0633	1.68e-05	0.00091431	rnf141	sp|Q6IV56|RN141_DANRE RING finger protein 141 OS=Danio rerio GN=rnf141 PE=2 SV=2
OsR498G1018839000.01	Chr10	-	18657510	18661125	3776.48	972.044	1.9579	0.0013503	0.029119	MIEL1	sp|Q8VZK0|MIEL1_ARATH E3 ubiquitin-protein ligase MIEL1 OS=Arabidopsis thaliana GN=MIEL1 PE=1 SV=1
OsR498G1018856000.01	Chr10	-	18953465	18960177	3107.78	1381.19	1.17	8.2e-08	9.7e-06	--	--
OsR498G1018858200.01	Chr10	-	18993502	18998790	11.3565	61.9189	-2.4469	0.00042318	0.012284	EHD1	sp|Q7Y0W3|EHD1_ORYSI Two-component response regulator EHD1 OS=Oryza sativa subsp. indica GN=EHD1 PE=2 SV=1
OsR498G1018861400.01	Chr10	-	19045846	19055814	910.258	2089.03	-1.1985	4.79e-07	4.36e-05	--	--
OsR498G1018865600.01	Chr10	-	19130580	19132239	5527.38	3389.24	0.70564	0.0008012	0.019822	RPL21E	sp|Q9FDZ9|RL212_ARATH 60S ribosomal protein L21-2 OS=Arabidopsis thaliana GN=RPL21E PE=2 SV=1
OsR498G1018869000.01	Chr10	-	19193298	19194156	323.951	131.109	1.305	0.0026156	0.046991	--	--
OsR498G1018906500.01	Chr10	+	19954689	19958794	11026.4	6311.64	0.80488	0.0002529	0.0081613	Os10g0478200	sp|Q7XDC8|MDHC_ORYSJ Malate dehydrogenase, cytoplasmic OS=Oryza sativa subsp. japonica GN=Os10g0478200 PE=1 SV=3
OsR498G1018938500.01	Chr10	+	20429670	20431142	132.988	53.4576	1.3148	0.0024701	0.045051	At1g12775	sp|Q9LPX2|PPR39_ARATH Pentatricopeptide repeat-containing protein At1g12775, mitochondrial OS=Arabidopsis thaliana GN=At1g12775 PE=2 SV=1
OsR498G1018966500.01	Chr10	+	20866476	20874650	16327.8	6511.56	1.3263	5.12e-05	0.0022494	Os10g0493600	sp|Q9FXT4|AGAL_ORYSJ Alpha-galactosidase OS=Oryza sativa subsp. japonica GN=Os10g0493600 PE=1 SV=1
OsR498G1018968700.01	Chr10	+	20900066	20903436	1780.27	971.828	0.87332	0.001513	0.031631	At3g02690	sp|Q93V85|WTR16_ARATH WAT1-related protein At3g02690, chloroplastic OS=Arabidopsis thaliana GN=At3g02690 PE=1 SV=1
OsR498G1018972900.01	Chr10	+	20956422	20958817	54.7995	145.353	-1.4073	0.00167	0.033957	--	--
OsR498G1018982300.01	Chr10	+	21122086	21125678	17420.2	4725.78	1.8821	5.52e-12	1.72e-09	PORB	sp|Q8W3D9|PORB_ORYSJ Protochlorophyllide reductase B, chloroplastic OS=Oryza sativa subsp. japonica GN=PORB PE=2 SV=1
OsR498G1018991100.01	Chr10	+	21279732	21282187	1396.28	426.304	1.7116	8.26e-06	0.00050204	CBSX5	sp|Q84WQ5|CBSX5_ARATH CBS domain-containing protein CBSX5 OS=Arabidopsis thaliana GN=CBSX5 PE=2 SV=2
OsR498G1019000800.01	Chr10	-	21394307	21397330	3358.4	2120.83	0.66315	0.0028168	0.049151	MSBP2	sp|Q9M2Z4|MSBP2_ARATH Membrane steroid-binding protein 2 OS=Arabidopsis thaliana GN=MSBP2 PE=1 SV=1
OsR498G1019003300.01	Chr10	+	21432774	21438230	5269.03	3009.67	0.80793	0.00016999	0.0059759	--	sp|P37225|MAON_SOLTU NAD-dependent malic enzyme 59 kDa isoform, mitochondrial OS=Solanum tuberosum PE=1 SV=1
OsR498G1019004800.01	Chr10	-	21457781	21459711	938.494	1799.81	-0.93942	6.83e-05	0.0028443	--	sp|P93788|REMO_SOLTU Remorin OS=Solanum tuberosum PE=1 SV=1
OsR498G1019010900.01	Chr10	+	21589575	21593882	260.961	571.043	-1.1298	2.88e-05	0.0014085	--	--
OsR498G1019042200.01	Chr10	-	22104937	22109403	4.48252	69.8172	-3.9612	4.47e-07	4.12e-05	--	--
OsR498G1019060000.01	Chr10	-	22351368	22356115	212.313	423.98	-0.99781	0.00042893	0.012394	ASK8	sp|Q96287|KSG8_ARATH Shaggy-related protein kinase theta OS=Arabidopsis thaliana GN=ASK8 PE=2 SV=3
OsR498G1019060800.01	Chr10	-	22365305	22368507	1729.36	661.047	1.3874	5.74e-09	9.31e-07	At4g00750	sp|Q9ZPH9|PMTF_ARATH Probable methyltransferase PMT15 OS=Arabidopsis thaliana GN=At4g00750 PE=2 SV=1
OsR498G1019063700.01	Chr10	+	22412670	22415103	5972.31	3335.11	0.84056	0.00013356	0.0049109	PP2A13	sp|Q9LEX0|P2A13_ARATH F-box protein PP2-A13 OS=Arabidopsis thaliana GN=PP2A13 PE=1 SV=1
OsR498G1019078900.01	Chr10	+	22697504	22698598	20.9371	70.2137	-1.7457	0.0024104	0.044403	GSTU6	sp|Q06398|GSTU6_ORYSJ Probable glutathione S-transferase GSTU6 OS=Oryza sativa subsp. japonica GN=GSTU6 PE=2 SV=2
OsR498G1019083200.01	Chr10	-	22777253	22778351	764.823	2813.52	-1.8792	4.36e-15	2.26e-12	GSTU6	sp|Q06398|GSTU6_ORYSJ Probable glutathione S-transferase GSTU6 OS=Oryza sativa subsp. japonica GN=GSTU6 PE=2 SV=2
OsR498G1019083900.01	Chr10	+	22785532	22786471	74.1106	331.801	-2.1626	1.48e-06	0.00011146	GSTU6	sp|Q06398|GSTU6_ORYSJ Probable glutathione S-transferase GSTU6 OS=Oryza sativa subsp. japonica GN=GSTU6 PE=2 SV=2
OsR498G1019102900.01	Chr10	+	23077778	23079481	17786.3	48048.3	-1.4337	4.92e-11	1.29e-08	--	--
OsR498G1019135800.01	Chr10	-	23530021	23531551	65.9814	6.70562	3.2986	1.38e-06	0.0001065	SMR1	sp|Q9AV28|SMR1_ORYSJ Cyclin-dependent protein kinase inhibitor SMR1 OS=Oryza sativa subsp. japonica GN=SMR1 PE=2 SV=1
OsR498G1019139800.01	Chr10	-	23605445	23610118	601.099	1110.18	-0.88512	0.00035569	0.010704	TIC32	sp|A2RVM0|TIC32_ARATH Short-chain dehydrogenase TIC 32, chloroplastic OS=Arabidopsis thaliana GN=TIC32 PE=2 SV=1
OsR498G1019140000.01	Chr10	-	23610930	23614506	6037.13	3448.65	0.80783	0.001161	0.026082	TIC32	sp|Q6RVV4|TIC32_PEA Short-chain dehydrogenase TIC 32, chloroplastic OS=Pisum sativum GN=TIC32 PE=1 SV=1
OsR498G1019186300.01	Chr10	+	24187622	24190365	74.8347	164.553	-1.1368	0.0020512	0.039343	PCMP-E90	sp|Q9FWA6|PP207_ARATH Pentatricopeptide repeat-containing protein At3g02330 OS=Arabidopsis thaliana GN=PCMP-E90 PE=2 SV=2
OsR498G1019196800.01	Chr10	-	24330807	24339138	1470.4	3016.42	-1.0366	4.59e-06	0.00030252	At5g61620	sp|Q9FKF9|M5162_ARATH Probable transcription factor At5g61620 OS=Arabidopsis thaliana GN=At5g61620 PE=3 SV=1
OsR498G1019198700.01	Chr10	+	24354991	24356523	2091.9	1146.88	0.8671	0.00019354	0.0066322	HOX1	sp|Q7XC54|HOX1_ORYSJ Homeobox-leucine zipper protein HOX1 OS=Oryza sativa subsp. japonica GN=HOX1 PE=1 SV=1
OsR498G1019209400.01	Chr10	-	24492290	24495940	298.312	63.7523	2.2263	4.66e-10	9.61e-08	DHS2	sp|Q00218|AROG_ARATH Phospho-2-dehydro-3-deoxyheptonate aldolase 2, chloroplastic OS=Arabidopsis thaliana GN=DHS2 PE=2 SV=2
OsR498G1019209600.01	Chr10	-	24497106	24500168	1003.93	466.842	1.1047	2.29e-05	0.001171	SAPK3	sp|P0C5D6|SAPK3_ORYSJ Serine/threonine-protein kinase SAPK3 OS=Oryza sativa subsp. japonica GN=SAPK3 PE=1 SV=1
OsR498G1019220000.01	Chr10	-	24669313	24675464	122.216	262.695	-1.104	0.00061874	0.016345	PCMP-E48	sp|Q9SKQ4|PP167_ARATH Pentatricopeptide repeat-containing protein At2g21090 OS=Arabidopsis thaliana GN=PCMP-E48 PE=2 SV=1
OsR498G1019221000.01	Chr10	-	24685226	24688873	2358.4	631.885	1.9001	0.00020453	0.0069092	CAO	sp|Q8S7E1|CAO_ORYSJ Chlorophyllide a oxygenase, chloroplastic OS=Oryza sativa subsp. japonica GN=CAO PE=2 SV=1
OsR498G1019253500.01	Chr10	+	25224376	25227263	2088.63	3512.28	-0.74985	0.0007863	0.019596	SKL2	sp|O82290|SKL2_ARATH Probable inactive shikimate kinase like 2, chloroplastic OS=Arabidopsis thaliana GN=SKL2 PE=2 SV=2
OsR498G1019255600.01	Chr10	-	25269202	25272994	88.0562	351.332	-1.9963	4.91e-10	1.01e-07	4CLL2	sp|Q336M7|4CLL2_ORYSJ 4-coumarate--CoA ligase-like 2 OS=Oryza sativa subsp. japonica GN=4CLL2 PE=3 SV=3
OsR498G1019255800.01	Chr10	-	25274516	25279852	360.263	656.138	-0.86495	0.0010489	0.02432	At1g32090	sp|Q9FVQ5|CSCL1_ARATH CSC1-like protein At1g32090 OS=Arabidopsis thaliana GN=At1g32090 PE=1 SV=1
OsR498G1019258300.01	Chr10	+	25317323	25319634	277.28	53.6415	2.3699	4.87e-05	0.0021648	NPF8.3	sp|P46032|PTR2_ARATH Protein NRT1/ PTR FAMILY 8.3 OS=Arabidopsis thaliana GN=NPF8.3 PE=1 SV=1
OsR498G1119278900.01	Chr11	+	112700	114599	159.959	363.116	-1.1827	7.09e-05	0.0029323	HCF152	sp|Q9SF38|PP222_ARATH Pentatricopeptide repeat-containing protein At3g09650, chloroplastic OS=Arabidopsis thaliana GN=HCF152 PE=2 SV=1
OsR498G1119281400.01	Chr11	-	150439	154838	1346.33	2205.45	-0.71205	0.0021801	0.040958	--	--
OsR498G1119293000.01	Chr11	-	292330	295501	1087.08	2209.66	-1.0234	0.0012925	0.028266	FER1	sp|P29036|FRI1_MAIZE Ferritin-1, chloroplastic OS=Zea mays GN=FER1 PE=1 SV=2
OsR498G1119296300.01	Chr11	+	335441	339788	1308.89	792.692	0.72351	0.0018607	0.036666	DTX44	sp|Q84K71|DTX44_ARATH Protein DETOXIFICATION 44, chloroplastic OS=Arabidopsis thaliana GN=DTX44 PE=2 SV=1
OsR498G1119309800.01	Chr11	-	550722	551960	790.916	309.023	1.3558	0.00032748	0.01007	--	--
OsR498G1119323900.01	Chr11	+	724770	727809	535.252	952.893	-0.8321	0.0019556	0.037964	efp	sp|Q5N1T5|EFP_SYNP6 Elongation factor P OS=Synechococcus sp. (strain ATCC 27144 / PCC 6301 / SAUG 1402/1) GN=efp PE=3 SV=1
OsR498G1119330200.01	Chr11	-	806912	809278	608.534	176.726	1.7838	1.63e-05	0.00089804	RPT2	sp|Q682S0|RPT2_ARATH Root phototropism protein 2 OS=Arabidopsis thaliana GN=RPT2 PE=1 SV=2
OsR498G1119330300.01	Chr11	+	810516	818398	114.52	42.6208	1.426	0.0019271	0.03765	At3g08660	sp|Q9C9Z0|Y3866_ARATH Putative BTB/POZ domain-containing protein At3g08660 OS=Arabidopsis thaliana GN=At3g08660 PE=3 SV=1
OsR498G1119336000.01	Chr11	-	899778	902277	339.084	155.311	1.1265	0.00057271	0.015366	At2g38640	sp|Q9ZVI6|LOR8_ARATH Protein LURP-one-related 8 OS=Arabidopsis thaliana GN=At2g38640 PE=2 SV=1
OsR498G1119395500.01	Chr11	+	1843796	1848261	3212.58	4953	-0.62457	0.0024178	0.04446	--	--
OsR498G1119403800.01	Chr11	-	1976751	1981222	232.317	436.485	-0.90984	0.0009411	0.022389	GLDH1	sp|Q2RAP0|GLDH1_ORYSJ L-galactono-1,4-lactone dehydrogenase 1, mitochondrial OS=Oryza sativa subsp. japonica GN=GLDH1 PE=2 SV=1
OsR498G1119416900.01	Chr11	+	2188863	2191995	0.31675	17.0154	-5.7473	0.0024997	0.04547	AHL1	sp|Q8VYJ2|AHL1_ARATH AT-hook motif nuclear-localized protein 1 OS=Arabidopsis thaliana GN=AHL1 PE=1 SV=1
OsR498G1119420100.01	Chr11	+	2246863	2251342	406.732	107.895	1.9145	1.43e-09	2.62e-07	--	--
OsR498G1119427200.01	Chr11	-	2333063	2336336	984.863	1755.17	-0.83361	0.0016369	0.033442	PAP22	sp|Q8S340|PPA22_ARATH Purple acid phosphatase 22 OS=Arabidopsis thaliana GN=PAP22 PE=2 SV=1
OsR498G1119432200.01	Chr11	-	2402834	2403644	413.134	145.196	1.5086	4.69e-07	4.28e-05	--	--
OsR498G1119433900.01	Chr11	+	2426676	2431487	826.389	1327.14	-0.68343	0.0025108	0.045611	ROPGAP1	sp|Q9FMR1|RGAP1_ARATH Rho GTPase-activating protein 1 OS=Arabidopsis thaliana GN=ROPGAP1 PE=2 SV=1
OsR498G1119440800.01	Chr11	-	2532732	2541216	97.1963	227.874	-1.2293	0.00070684	0.018171	ABCC10	sp|Q9LYS2|AB10C_ARATH ABC transporter C family member 10 OS=Arabidopsis thaliana GN=ABCC10 PE=2 SV=2
OsR498G1119451500.01	Chr11	+	2737661	2742618	4476.77	1850.7	1.2744	2.46e-08	3.27e-06	PRR95	sp|Q689G6|PRR95_ORYSJ Two-component response regulator-like PRR95 OS=Oryza sativa subsp. japonica GN=PRR95 PE=2 SV=1
OsR498G1119468000.01	Chr11	-	2991143	2993341	422.586	172.042	1.2965	1.1e-05	0.00063917	--	--
OsR498G1119475700.01	Chr11	+	3215983	3220534	488.598	1001.28	-1.0351	0.00057265	0.015366	fam135b	sp|Q641I1|F135B_XENLA Protein FAM135B OS=Xenopus laevis GN=fam135b PE=2 SV=1
OsR498G1119476600.01	Chr11	-	3237704	3238710	140733	36613.2	1.9425	2.32e-19	2.45e-16	--	--
OsR498G1119494900.01	Chr11	+	3538247	3543623	981.372	1638.32	-0.73934	0.0020595	0.039368	At3g47570	sp|C0LGP4|Y3475_ARATH Probable LRR receptor-like serine/threonine-protein kinase At3g47570 OS=Arabidopsis thaliana GN=At3g47570 PE=2 SV=1
OsR498G1119496700.01	Chr11	+	3560440	3564740	32.5581	106.762	-1.7133	0.00023632	0.0077355	At3g47570	sp|C0LGP4|Y3475_ARATH Probable LRR receptor-like serine/threonine-protein kinase At3g47570 OS=Arabidopsis thaliana GN=At3g47570 PE=2 SV=1
OsR498G1119503600.01	Chr11	-	3643700	3647729	390.591	179.52	1.1215	0.00016514	0.0058451	CINV2	sp|Q67XD9|CINV2_ARATH Alkaline/neutral invertase CINV2 OS=Arabidopsis thaliana GN=CINV2 PE=1 SV=1
OsR498G1119504600.01	Chr11	-	3662795	3665639	138.888	18.0287	2.9456	0.00088707	0.0214	PCF3	sp|Q53PH2|PCF3_ORYSJ Transcription factor PCF3 OS=Oryza sativa subsp. japonica GN=PCF3 PE=2 SV=1
OsR498G1119510400.01	Chr11	-	3757180	3761132	557.267	310.79	0.84243	0.001756	0.035221	ABCG25	sp|Q84TH5|AB25G_ARATH ABC transporter G family member 25 OS=Arabidopsis thaliana GN=ABCG25 PE=2 SV=1
OsR498G1119523700.01	Chr11	+	4093045	4099445	149.651	603.779	-2.0124	1.72e-11	4.98e-09	--	--
OsR498G1119527200.01	Chr11	-	4176030	4181630	82.2152	237.123	-1.5282	8.19e-05	0.0032921	At5g02620	sp|Q6AWW5|Y5262_ARATH Ankyrin repeat-containing protein At5g02620 OS=Arabidopsis thaliana GN=At5g02620 PE=1 SV=1
OsR498G1119534500.01	Chr11	+	4413847	4418579	7007.22	3285.78	1.0926	4.67e-07	4.28e-05	ALDH3H1	sp|Q70DU8|AL3H1_ARATH Aldehyde dehydrogenase family 3 member H1 OS=Arabidopsis thaliana GN=ALDH3H1 PE=1 SV=2
OsR498G1119545300.01	Chr11	+	4658112	4664333	2297.46	5428.12	-1.2404	7.66e-09	1.18e-06	Os11g0191400	sp|Q53NI2|NADK2_ORYSJ Probable NAD kinase 2, chloroplastic OS=Oryza sativa subsp. japonica GN=Os11g0191400 PE=2 SV=1
OsR498G1119598400.01	Chr11	-	5527560	5528556	911.655	218.177	2.063	0.00038728	0.011472	XA21	sp|Q1MX30|XA21_ORYSI Receptor kinase-like protein Xa21 OS=Oryza sativa subsp. indica GN=XA21 PE=1 SV=1
OsR498G1119619600.01	Chr11	-	6080317	6085895	462.816	1273.26	-1.46	2.91e-09	4.89e-07	At4g31390	sp|Q8RWG1|Y4139_ARATH Uncharacterized aarF domain-containing protein kinase At4g31390, chloroplastic OS=Arabidopsis thaliana GN=At4g31390 PE=2 SV=1
OsR498G1119642300.01	Chr11	+	6535519	6538049	374.156	192.487	0.95888	0.0018406	0.0364	CRK12	sp|O65472|CRK12_ARATH Putative cysteine-rich receptor-like protein kinase 12 OS=Arabidopsis thaliana GN=CRK12 PE=3 SV=2
OsR498G1119673700.01	Chr11	+	7243474	7249967	508.415	159.35	1.6738	0.002779	0.048712	At1g50180	sp|Q9SX38|DRL4_ARATH Putative disease resistance protein At1g50180 OS=Arabidopsis thaliana GN=At1g50180 PE=3 SV=2
OsR498G1119673900.01	Chr11	+	7251246	7254070	45.1166	8.92869	2.3371	0.0020762	0.039605	RPM1	sp|Q39214|RPM1_ARATH Disease resistance protein RPM1 OS=Arabidopsis thaliana GN=RPM1 PE=1 SV=1
OsR498G1119681000.01	Chr11	-	7319727	7321276	341.484	140.805	1.2781	0.00055017	0.014967	CXE18	sp|Q9LT10|CXE18_ARATH Probable carboxylesterase 18 OS=Arabidopsis thaliana GN=CXE18 PE=1 SV=1
OsR498G1119689900.01	Chr11	+	7468071	7470712	85091	18512.4	2.2005	1.98e-06	0.00014429	LHCB5	sp|Q9XF89|CB5_ARATH Chlorophyll a-b binding protein CP26, chloroplastic OS=Arabidopsis thaliana GN=LHCB5 PE=1 SV=1
OsR498G1119699200.01	Chr11	-	7612902	7614358	98.565	25.5359	1.9485	0.0021444	0.04051	--	--
OsR498G1119700900.01	Chr11	+	7650802	7660578	218.508	453.278	-1.0527	0.00023296	0.0076437	At3g14460	sp|Q9LRR5|DRL21_ARATH Putative disease resistance protein At3g14460 OS=Arabidopsis thaliana GN=At3g14460 PE=3 SV=1
OsR498G1119767300.01	Chr11	+	9275652	9279951	901.67	515.147	0.80761	0.0011901	0.026563	RPM1	sp|Q39214|RPM1_ARATH Disease resistance protein RPM1 OS=Arabidopsis thaliana GN=RPM1 PE=1 SV=1
OsR498G1119789300.01	Chr11	+	9815525	9824519	140.439	412.402	-1.5541	0.0025918	0.046711	RPP13L2	sp|Q9STE5|R13L2_ARATH Putative disease resistance RPP13-like protein 2 OS=Arabidopsis thaliana GN=RPP13L2 PE=3 SV=1
OsR498G1119811900.01	Chr11	+	10229590	10244740	110.591	286.129	-1.3714	3.19e-05	0.0015207	SEC3A	sp|Q9SX85|SEC3A_ARATH Exocyst complex component SEC3A OS=Arabidopsis thaliana GN=SEC3A PE=1 SV=1
OsR498G1119829400.01	Chr11	-	10705671	10729721	244.118	37.1318	2.7168	1.42e-05	0.00079401	Os11g0285000	sp|Q2R712|ACBSY_ORYSJ Achilleol B synthase OS=Oryza sativa subsp. japonica GN=Os11g0285000 PE=1 SV=1
OsR498G1119885300.01	Chr11	+	11900764	11908420	1916.35	951.693	1.0098	3.43e-05	0.0016125	--	--
OsR498G1119927600.01	Chr11	-	13231481	13237783	964.198	1970.48	-1.0311	0.00030391	0.0094515	ABCG28	sp|Q9FF46|AB28G_ARATH ABC transporter G family member 28 OS=Arabidopsis thaliana GN=ABCG28 PE=3 SV=1
OsR498G1119930100.01	Chr11	+	13283492	13289765	10.6339	55.5995	-2.3864	0.00051549	0.014225	Os11g0417400	sp|Q2R637|P2C75_ORYSJ Probable protein phosphatase 2C 75 OS=Oryza sativa subsp. japonica GN=Os11g0417400 PE=2 SV=1
OsR498G1119986200.01	Chr11	-	14962528	14963499	2470.25	1441.44	0.77714	0.00035355	0.010669	--	--
OsR498G1120018500.01	Chr11	+	15518509	15521005	529.546	267.297	0.98631	0.0021175	0.040168	EMB1796	sp|Q9M3A8|PP273_ARATH Pentatricopeptide repeat-containing protein At3g49240 OS=Arabidopsis thaliana GN=EMB1796 PE=2 SV=1
OsR498G1120041800.01	Chr11	-	16324953	16330535	1553.74	590.139	1.3966	2.62e-05	0.0013013	At5g06060	sp|Q9LHT0|TRNHF_ARATH Tropinone reductase homolog At5g06060 OS=Arabidopsis thaliana GN=At5g06060 PE=2 SV=1
OsR498G1120044700.01	Chr11	+	16381708	16384221	72.1864	156.298	-1.1145	0.0026909	0.047913	Bx8	sp|Q8W2B7|BX8_MAIZE DIMBOA UDP-glucosyltransferase BX8 OS=Zea mays GN=Bx8 PE=1 SV=1
OsR498G1120058300.01	Chr11	+	16722589	16729460	156.55	340.39	-1.1206	0.00034907	0.010545	SIN2	sp|Q8L607|SIN2_ARATH Short integuments 2, mitochondrial OS=Arabidopsis thaliana GN=SIN2 PE=1 SV=1
OsR498G1120079200.01	Chr11	-	17454404	17457406	4800.3	2674.66	0.84377	0.00012157	0.0045558	SAHH	sp|P32112|SAHH_WHEAT Adenosylhomocysteinase OS=Triticum aestivum GN=SAHH PE=2 SV=1
OsR498G1120148300.01	Chr11	+	19046789	19050051	338.698	632.732	-0.9016	0.0007713	0.019374	PCMP-H40	sp|Q3E6Q1|PPR32_ARATH Pentatricopeptide repeat-containing protein At1g11290, chloroplastic OS=Arabidopsis thaliana GN=PCMP-H40 PE=2 SV=1
OsR498G1120154200.01	Chr11	-	19189730	19191705	973.362	172.783	2.494	3.44e-07	3.33e-05	At1g67340	sp|Q9FYF9|FB76_ARATH F-box protein At1g67340 OS=Arabidopsis thaliana GN=At1g67340 PE=1 SV=1
OsR498G1120252900.01	Chr11	+	21489702	21499153	5326.44	2915.17	0.86959	0.0011758	0.026329	At5g13980	sp|Q8LPJ3|MANA2_ARATH Probable alpha-mannosidase At5g13980 OS=Arabidopsis thaliana GN=At5g13980 PE=2 SV=1
OsR498G1120277500.01	Chr11	+	21846992	21851666	110.213	235.47	-1.0952	0.0024349	0.044572	--	--
OsR498G1120295700.01	Chr11	+	22114306	22117631	2208.64	1191.05	0.89093	0.00042413	0.012285	At1g13570	sp|Q9FZ70|FDL1_ARATH F-box/FBD/LRR-repeat protein At1g13570 OS=Arabidopsis thaliana GN=At1g13570 PE=2 SV=1
OsR498G1120304700.01	Chr11	+	22342698	22356013	382.775	53.3542	2.8428	3.55e-06	0.00024136	At3g47200	sp|Q9SD53|Y3720_ARATH UPF0481 protein At3g47200 OS=Arabidopsis thaliana GN=At3g47200 PE=2 SV=1
OsR498G1120316900.01	Chr11	+	22559039	22562857	1154.64	601.455	0.94092	0.00015769	0.005632	SPO11-4	sp|Q2QM00|SPO14_ORYSJ Meiotic recombination protein SPO11-4 OS=Oryza sativa subsp. japonica GN=SPO11-4 PE=1 SV=2
OsR498G1120322200.01	Chr11	-	22633242	22636687	465.139	247.033	0.91296	0.0015966	0.032829	PNPLA3	sp|Q9NST1|PLPL3_HUMAN Patatin-like phospholipase domain-containing protein 3 OS=Homo sapiens GN=PNPLA3 PE=1 SV=2
OsR498G1120322800.01	Chr11	-	22644095	22646675	119.798	21.9876	2.4458	1.35e-05	0.00076657	GT6	sp|Q2R2W8|GT6_ORYSJ Probable glycosyltransferase 6 OS=Oryza sativa subsp. japonica GN=GT6 PE=2 SV=1
OsR498G1120324400.01	Chr11	-	22684424	22689267	7107.89	2008.35	1.8234	2.77e-08	3.6e-06	Os11g0547000	sp|Q2R2W1|ADO3_ORYSJ Adagio-like protein 3 OS=Oryza sativa subsp. japonica GN=Os11g0547000 PE=2 SV=2
OsR498G1120373800.01	Chr11	-	23782854	23785029	2412.68	1501.12	0.68459	0.0018959	0.037147	--	--
OsR498G1120405900.01	Chr11	+	24517948	24520042	1471.34	671.253	1.1322	9.01e-07	7.35e-05	At3g03920	sp|Q8VZT0|NLAL1_ARATH Putative H/ACA ribonucleoprotein complex subunit 1-like protein 1 OS=Arabidopsis thaliana GN=At3g03920 PE=2 SV=1
OsR498G1120411600.01	Chr11	-	24638839	24641473	2469.41	1096.37	1.1714	0.00042352	0.012284	At3g19950	sp|Q8LPN7|RNG1L_ARATH E3 ubiquitin-protein ligase RING1-like OS=Arabidopsis thaliana GN=At3g19950 PE=1 SV=1
OsR498G1120478100.01	Chr11	+	25814935	25818933	898.693	1884.29	-1.0681	0.0013398	0.028983	ABCF5	sp|Q9LV93|AB5F_ARATH ABC transporter F family member 5 OS=Arabidopsis thaliana GN=ABCF5 PE=2 SV=1
OsR498G1120490700.01	Chr11	+	26159472	26161704	1320.59	723.895	0.86733	0.00022259	0.0073917	ATL55	sp|Q9LX93|ATL55_ARATH E3 ubiquitin-protein ligase RING1 OS=Arabidopsis thaliana GN=ATL55 PE=1 SV=1
OsR498G1120526000.01	Chr11	-	26747371	26753005	2898.76	1366.4	1.0851	6.02e-05	0.0025549	GRDP2	sp|Q9SZJ2|GRDP2_ARATH Glycine-rich domain-containing protein 2 OS=Arabidopsis thaliana GN=GRDP2 PE=2 SV=1
OsR498G1120526200.01	Chr11	-	26754403	26756063	593.896	1098.86	-0.88772	0.0023757	0.043942	2022-09-01	sp|Q9M7I9|STEP1_ARATH Stress enhanced protein 1, chloroplastic OS=Arabidopsis thaliana GN=SEP1 PE=2 SV=1
OsR498G1120563600.01	Chr11	-	27289748	27290373	715.216	313.286	1.1909	0.001742	0.035006	BPM1	sp|Q8L765|BPM1_ARATH BTB/POZ and MATH domain-containing protein 1 OS=Arabidopsis thaliana GN=BPM1 PE=1 SV=1
OsR498G1120631500.01	Chr11	+	28191827	28193683	150.563	497.206	-1.7235	1.1e-07	1.27e-05	--	--
OsR498G1120669500.01	Chr11	+	29204961	29205585	798.569	124.249	2.6842	8.84e-09	1.34e-06	GRXC10	sp|Q2R076|GRC10_ORYSJ Glutaredoxin-C10 OS=Oryza sativa subsp. japonica GN=GRXC10 PE=3 SV=1
OsR498G1120683400.01	Chr11	-	29408609	29414262	145.058	313.171	-1.1103	0.00031801	0.0098122	MHX1	sp|Q2R041|MHX1_ORYSJ Magnesium/proton exchanger 1 OS=Oryza sativa subsp. japonica GN=MHX1 PE=2 SV=1
OsR498G1120698300.01	Chr11	+	29800043	29804967	88.7429	249.373	-1.4906	5.33e-05	0.0023047	CRK10	sp|Q8GYA4|CRK10_ARATH Cysteine-rich receptor-like protein kinase 10 OS=Arabidopsis thaliana GN=CRK10 PE=1 SV=3
OsR498G1120729800.01	Chr11	-	30422461	30428984	282.199	148.988	0.92152	0.0025888	0.046687	SFR2	sp|Q8L6H7|SFR2_ORYSJ Beta-glucosidase-like SFR2, chloroplastic OS=Oryza sativa subsp. japonica GN=SFR2 PE=2 SV=1
OsR498G1120740500.01	Chr11	+	30708234	30711180	1840.54	5473.32	-1.5723	5.93e-06	0.00037993	WAK2	sp|Q9LMP1|WAK2_ARATH Wall-associated receptor kinase 2 OS=Arabidopsis thaliana GN=WAK2 PE=1 SV=1
OsR498G1120742400.01	Chr11	-	30744894	30748486	1807.76	3898.39	-1.1087	2.64e-07	2.69e-05	--	--
OsR498G1120743300.01	Chr11	+	30763015	30770958	13250.1	26936.2	-1.0235	7.49e-07	6.32e-05	WAK5	sp|Q9LMN7|WAK5_ARATH Wall-associated receptor kinase 5 OS=Arabidopsis thaliana GN=WAK5 PE=2 SV=1
OsR498G1120761400.01	Chr11	-	31241927	31242973	612.01	158.535	1.9488	9.59e-05	0.0037276	RIXI	sp|Q7GCM7|XIP1_ORYSJ Xylanase inhibitor protein 1 OS=Oryza sativa subsp. japonica GN=RIXI PE=1 SV=1
OsR498G1120772800.01	Chr11	-	31452118	31454928	223.28	94.9576	1.2335	0.00046363	0.013165	SCL9	sp|O80933|SCL9_ARATH Scarecrow-like protein 9 OS=Arabidopsis thaliana GN=SCL9 PE=2 SV=1
OsR498G1170787800.01	Chr11	+	17648693	17648899	65.1973	3.08764	4.4002	4.68e-08	5.76e-06	--	--
OsR498G1220798800.01	Chr12	-	372760	376755	110.39	285.922	-1.373	5.58e-05	0.0023958	MDIS2	sp|C0LGQ4|MDIS2_ARATH Protein MALE DISCOVERER 2 OS=Arabidopsis thaliana GN=MDIS2 PE=2 SV=1
OsR498G1220799800.01	Chr12	-	386745	390037	280.656	582.326	-1.053	0.00094208	0.022392	FER1	sp|P29036|FRI1_MAIZE Ferritin-1, chloroplastic OS=Zea mays GN=FER1 PE=1 SV=2
OsR498G1220816400.01	Chr12	-	682965	683942	1108.75	545.459	1.0234	1.96e-05	0.0010366	--	--
OsR498G1220816700.01	Chr12	+	685693	687958	43.1015	117.342	-1.4449	0.0014778	0.031205	--	--
OsR498G1220822800.01	Chr12	-	755602	758811	1145.25	230.749	2.3113	2.59e-14	1.2e-11	CIPK14	sp|Q2QYM3|CIPKE_ORYSJ CBL-interacting protein kinase 14 OS=Oryza sativa subsp. japonica GN=CIPK14 PE=2 SV=1
OsR498G1220823700.01	Chr12	+	766096	772549	1600.82	956.067	0.74363	0.0015887	0.032779	VPS32.1	sp|O82197|VP321_ARATH Vacuolar protein sorting-associated protein 32 homolog 1 OS=Arabidopsis thaliana GN=VPS32.1 PE=1 SV=1
OsR498G1220836100.01	Chr12	+	946266	948586	8.30303	45.209	-2.4449	0.0016892	0.034297	MAN8	sp|Q0IQJ7|MAN8_ORYSJ Mannan endo-1,4-beta-mannosidase 8 OS=Oryza sativa subsp. japonica GN=MAN8 PE=2 SV=2
OsR498G1220861200.01	Chr12	-	1264834	1266574	106.33	40.17	1.4044	0.002285	0.042522	--	--
OsR498G1220874300.01	Chr12	+	1460633	1467979	82.3787	179.89	-1.1268	0.0015909	0.032779	ASD1	sp|Q9SG80|ASD1_ARATH Alpha-L-arabinofuranosidase 1 OS=Arabidopsis thaliana GN=ASD1 PE=1 SV=1
OsR498G1220899900.01	Chr12	+	1857911	1860249	251.299	563.026	-1.1638	4.45e-05	0.0020061	BZIP23	sp|Q8GTS2|BZP23_ARATH Basic leucine zipper 23 OS=Arabidopsis thaliana GN=BZIP23 PE=2 SV=1
OsR498G1220910900.01	Chr12	+	2017859	2019959	643.601	163.702	1.9751	3.05e-08	3.94e-06	RR10	sp|Q2QXY3|ORR10_ORYSJ Two-component response regulator ORR10 OS=Oryza sativa subsp. japonica GN=RR10 PE=2 SV=2
OsR498G1220925600.01	Chr12	-	2215142	2223882	1737.92	2811.73	-0.6941	0.0011737	0.026304	LACS7	sp|Q8LKS5|LACS7_ARATH Long chain acyl-CoA synthetase 7, peroxisomal OS=Arabidopsis thaliana GN=LACS7 PE=1 SV=2
OsR498G1220930000.01	Chr12	-	2273954	2277591	2545.26	799.556	1.6705	8.07e-05	0.0032583	TSJT1	sp|P24805|TSJT1_TOBAC Stem-specific protein TSJT1 OS=Nicotiana tabacum GN=TSJT1 PE=2 SV=1
OsR498G1220963800.01	Chr12	-	2767817	2772942	264.865	478.175	-0.85228	0.0015105	0.031628	ROPGAP1	sp|Q9FMR1|RGAP1_ARATH Rho GTPase-activating protein 1 OS=Arabidopsis thaliana GN=ROPGAP1 PE=2 SV=1
OsR498G1220972700.01	Chr12	+	2888151	2895009	118.841	255.551	-1.1046	0.00072349	0.018495	PCMP-H16	sp|Q9LZ19|PP364_ARATH Pentatricopeptide repeat-containing protein At5g04780 OS=Arabidopsis thaliana GN=PCMP-H16 PE=2 SV=2
OsR498G1220982600.01	Chr12	-	2997809	3003140	131.72	262.379	-0.99418	0.0027096	0.048178	E2FA	sp|Q9FNY0|E2FA_ARATH Transcription factor E2FA OS=Arabidopsis thaliana GN=E2FA PE=1 SV=1
OsR498G1220984300.01	Chr12	+	3029404	3032722	544.029	136.054	1.9995	4.12e-12	1.3e-09	--	--
OsR498G1221008100.01	Chr12	+	3392921	3394028	268.073	63.9354	2.0679	3.58e-07	3.41e-05	--	--
OsR498G1221008600.01	Chr12	-	3400005	3403086	4081.93	2587.6	0.65764	0.0024437	0.04463	MED26C	sp|F4KFC7|MD26C_ARATH Probable mediator of RNA polymerase II transcription subunit 26c OS=Arabidopsis thaliana GN=MED26C PE=1 SV=1
OsR498G1221020700.01	Chr12	+	3624796	3627326	8446.25	643.337	3.7147	1.43e-35	9.82e-32	ALDP	sp|Q40677|ALFP_ORYSJ Fructose-bisphosphate aldolase, chloroplastic OS=Oryza sativa subsp. japonica GN=ALDP PE=1 SV=2
OsR498G1221021400.01	Chr12	-	3635710	3641089	2841.53	1719.96	0.72429	0.0019373	0.037707	CPK28	sp|Q2QX45|CDPKS_ORYSJ Calcium-dependent protein kinase 28 OS=Oryza sativa subsp. japonica GN=CPK28 PE=3 SV=1
OsR498G1221059300.01	Chr12	+	4371694	4372930	15187.2	9117.03	0.73622	0.0017341	0.034899	PSAN	sp|O65107|PSAN_MAIZE Photosystem I reaction center subunit N, chloroplastic (Fragment) OS=Zea mays GN=PSAN PE=2 SV=1
OsR498G1221060900.01	Chr12	+	4387460	4388652	1306.41	2215.67	-0.76213	0.0011369	0.025733	--	--
OsR498G1221099700.01	Chr12	+	5182331	5183031	13.6041	76.9133	-2.4992	3.33e-05	0.0015734	At3g14460	sp|Q9LRR5|DRL21_ARATH Putative disease resistance protein At3g14460 OS=Arabidopsis thaliana GN=At3g14460 PE=3 SV=1
OsR498G1221105700.01	Chr12	+	5293746	5296170	580.273	1917.08	-1.7241	1.5e-11	4.44e-09	ZHD3	sp|Q2QW44|ZHD3_ORYSJ Zinc-finger homeodomain protein 3 OS=Oryza sativa subsp. japonica GN=ZHD3 PE=3 SV=3
OsR498G1221146900.01	Chr12	+	6038947	6041221	37.8628	263.479	-2.7988	5.21e-07	4.68e-05	DBR	sp|Q9SLN8|DBR_TOBAC 2-alkenal reductase (NADP(+)-dependent) OS=Nicotiana tabacum GN=DBR PE=1 SV=1
OsR498G1221158500.01	Chr12	+	6308363	6313612	1046.91	484.865	1.1105	0.00014781	0.0053348	NPF4.3	sp|Q93VV5|PTR16_ARATH Protein NRT1/ PTR FAMILY 4.3 OS=Arabidopsis thaliana GN=NPF4.3 PE=2 SV=1
OsR498G1221165600.01	Chr12	-	6444948	6454662	205.672	398.984	-0.95599	0.0027563	0.048602	PCMP-E28	sp|Q9SJZ3|PP169_ARATH Pentatricopeptide repeat-containing protein At2g22410, mitochondrial OS=Arabidopsis thaliana GN=PCMP-E28 PE=2 SV=1
OsR498G1221172000.01	Chr12	-	6623074	6629683	70.3876	177.054	-1.3308	0.00056926	0.015324	--	--
OsR498G1221220100.01	Chr12	+	7704941	7709747	1211.92	499.579	1.2785	1.52e-07	1.66e-05	CXE16	sp|Q8LED9|CXE16_ARATH Probable carboxylesterase 16 OS=Arabidopsis thaliana GN=CXE16 PE=2 SV=1
OsR498G1221251900.01	Chr12	+	8386761	8388731	4926.97	1453.75	1.7609	2.63e-15	1.47e-12	GRXC8	sp|Q0DAE4|GRXC8_ORYSJ Glutaredoxin-C8 OS=Oryza sativa subsp. japonica GN=GRXC8 PE=2 SV=2
OsR498G1221270800.01	Chr12	-	8837384	8841513	470.387	929.249	-0.98222	9.54e-05	0.0037224	SPS3	sp|Q0INZ4|SPS3_ORYSJ Probable solanesyl-diphosphate synthase 3, chloroplastic (Fragment) OS=Oryza sativa subsp. japonica GN=SPS3 PE=3 SV=1
OsR498G1221351500.01	Chr12	+	10687759	10695518	3221.66	6369.1	-0.98329	0.00010002	0.0038587	CSK	sp|F4HVG8|CSK_ARATH Chloroplast sensor kinase, chloroplastic OS=Arabidopsis thaliana GN=CSK PE=1 SV=1
OsR498G1221412700.01	Chr12	+	12401288	12403994	14874.2	30761.3	-1.0483	3.06e-07	2.99e-05	CSP41B	sp|Q9SA52|CP41B_ARATH Chloroplast stem-loop binding protein of 41 kDa b, chloroplastic OS=Arabidopsis thaliana GN=CSP41B PE=1 SV=1
OsR498G1221415500.01	Chr12	+	12451795	12453888	48.9913	128.287	-1.3888	0.0018311	0.036239	HIPP39	sp|O03982|HIP39_ARATH Heavy metal-associated isoprenylated plant protein 39 OS=Arabidopsis thaliana GN=HIPP39 PE=2 SV=1
OsR498G1221434400.01	Chr12	-	12917196	12943447	2952.32	1824.51	0.69434	0.0014468	0.030787	Os12g0429200	sp|Q0INM3|BGA15_ORYSJ Beta-galactosidase 15 OS=Oryza sativa subsp. japonica GN=Os12g0429200 PE=2 SV=1
OsR498G1221439900.01	Chr12	+	13079604	13082115	428.346	107.141	1.9993	8.02e-11	2.02e-08	AATP1	sp|Q9FLD5|ASD_ARATH AAA-ATPase ASD, mitochondrial OS=Arabidopsis thaliana GN=AATP1 PE=1 SV=1
OsR498G1221495300.01	Chr12	+	14341145	14342915	329.46	585.501	-0.82957	0.0014978	0.031467	--	--
OsR498G1221518200.01	Chr12	-	14769657	14779988	1764.12	344.311	2.3572	2.87e-07	2.87e-05	DOX1	sp|Q9SGH6|DOX1_ARATH Alpha-dioxygenase 1 OS=Arabidopsis thaliana GN=DOX1 PE=1 SV=1
OsR498G1221652500.01	Chr12	+	17984796	17987466	8492.79	2286.64	1.893	5.06e-06	0.00032954	APUM7	sp|Q9C9R6|PUM7_ARATH Putative pumilio homolog 7, chloroplastic OS=Arabidopsis thaliana GN=APUM7 PE=3 SV=2
OsR498G1221662200.01	Chr12	-	18190576	18193610	38.7095	145.198	-1.9073	6.56e-06	0.00041287	ynbD	sp|P76093|YNBD_ECOLI Uncharacterized protein YnbD OS=Escherichia coli (strain K12) GN=ynbD PE=1 SV=1
OsR498G1221671000.01	Chr12	-	18349782	18354960	32.6696	98.2154	-1.588	0.0011078	0.025219	CYCA2-1	sp|Q2QQ96|CCA21_ORYSJ Cyclin-A2-1 OS=Oryza sativa subsp. japonica GN=CYCA2-1 PE=2 SV=1
OsR498G1221691900.01	Chr12	+	18719327	18721243	3694.71	1926.94	0.93915	8.97e-05	0.0035466	RPS29	sp|Q5I7K3|RS29_WHEAT 40S ribosomal protein S29 OS=Triticum aestivum GN=RPS29 PE=1 SV=1
OsR498G1221708200.01	Chr12	-	19107739	19110052	3227.45	694.967	2.2154	1.41e-05	0.00079283	PLT5	sp|Q8VZ80|PLT5_ARATH Polyol transporter 5 OS=Arabidopsis thaliana GN=PLT5 PE=1 SV=2
OsR498G1221758800.01	Chr12	-	19927333	19928865	608.054	329.401	0.88435	0.0027101	0.048178	--	--
OsR498G1221773900.01	Chr12	+	20172894	20173294	166.059	40.6166	2.0316	9.5e-07	7.71e-05	GRXC14	sp|Q0IMV4|GRC14_ORYSJ Putative glutaredoxin-C14 OS=Oryza sativa subsp. japonica GN=GRXC14 PE=3 SV=2
OsR498G1221774300.01	Chr12	+	20183869	20184859	874.207	344.095	1.3452	2.71e-07	2.75e-05	GRXC15	sp|Q2QP86|GRC15_ORYSJ Glutaredoxin-C15 OS=Oryza sativa subsp. japonica GN=GRXC15 PE=3 SV=1
OsR498G1221776800.01	Chr12	-	20228403	20230971	744.262	425.109	0.80798	0.0018231	0.036133	--	--
OsR498G1221779600.01	Chr12	-	20254876	20258381	205.241	397.27	-0.9528	0.0013202	0.028718	--	--
OsR498G1221879000.01	Chr12	-	21875358	21878348	1902.93	1182.69	0.68615	0.0021563	0.040651	COX5C	sp|Q9SXX7|COX5C_ORYSJ Cytochrome c oxidase subunit 5C OS=Oryza sativa subsp. japonica GN=COX5C PE=3 SV=3
OsR498G1221888700.01	Chr12	+	21998484	21999614	1449.62	140.954	3.3624	0.00021013	0.0070548	--	--
OsR498G1221896300.01	Chr12	+	22142065	22150836	3233.06	1751.66	0.88417	5.09e-05	0.0022459	--	--
OsR498G1221922000.01	Chr12	-	22566714	22570186	29.1062	0	Inf	1.25e-06	9.78e-05	LECRKS4	sp|Q9M2S4|LRKS4_ARATH L-type lectin-domain containing receptor kinase S.4 OS=Arabidopsis thaliana GN=LECRKS4 PE=2 SV=1
OsR498G1221932800.01	Chr12	-	22763712	22769385	1648.41	925.247	0.83317	0.00043312	0.012466	--	--
OsR498G1221939400.01	Chr12	-	22854562	22863751	57.4761	13.9094	2.0469	0.0023902	0.044121	--	--
OsR498G1221944300.01	Chr12	+	22909298	22911261	740.729	439.989	0.75148	0.002574	0.04645	At3g19553	sp|Q9LH39|PHSD_ARATH Probable polyamine transporter At3g19553 OS=Arabidopsis thaliana GN=At3g19553 PE=3 SV=1
OsR498G1221957900.01	Chr12	+	23097682	23100286	1355.23	4822.81	-1.8313	0.0004297	0.012394	nep1	sp|Q766C3|NEP1_NEPGR Aspartic proteinase nepenthesin-1 OS=Nepenthes gracilis GN=nep1 PE=1 SV=1
OsR498G1222001000.01	Chr12	-	23495554	23498476	4368.02	2279.94	0.93798	4.46e-05	0.0020066	APT1	sp|Q43199|APT1_WHEAT Adenine phosphoribosyltransferase 1 OS=Triticum aestivum GN=APT1 PE=2 SV=1
OsR498G1222011000.01	Chr12	-	23689379	23695770	184.725	72.0815	1.3577	0.0019358	0.037707	KAN4	sp|Q9FJV5|KAN4_ARATH Probable transcription factor KAN4 OS=Arabidopsis thaliana GN=KAN4 PE=1 SV=1
OsR498G1222047000.01	Chr12	-	24193339	24199569	546.222	926.146	-0.76175	0.0026415	0.047357	DRIP2	sp|Q94AY3|DRIP2_ARATH E3 ubiquitin protein ligase DRIP2 OS=Arabidopsis thaliana GN=DRIP2 PE=1 SV=1
OsR498G1222052100.01	Chr12	+	24280263	24286160	3852.83	649.88	2.5677	1.18e-09	2.21e-07	BZIP9	sp|Q9FUD3|BZIP9_ARATH Basic leucine zipper 9 OS=Arabidopsis thaliana GN=BZIP9 PE=1 SV=1
OsR498G1222082600.01	Chr12	-	24774703	24776916	55.3072	172.846	-1.6439	2.82e-05	0.0013841	SPCC663.09c	sp|Q7Z9I2|YCP9_SCHPO Uncharacterized oxidoreductase C663.09c OS=Schizosaccharomyces pombe (strain 972 / ATCC 24843) GN=SPCC663.09c PE=3 SV=1
OsR498G1222082900.01	Chr12	+	24784732	24790499	1193	737.106	0.69465	0.0020454	0.039291	wdr75	sp|Q7ZVR1|WDR75_DANRE WD repeat-containing protein 75 OS=Danio rerio GN=wdr75 PE=2 SV=2
OsR498G1222087200.01	Chr12	-	24860244	24864788	6286.43	3012.88	1.0611	2.93e-06	0.00020584	Os12g0611200	sp|Q0ILZ4|RH9_ORYSJ DEAD-box ATP-dependent RNA helicase 9 OS=Oryza sativa subsp. japonica GN=Os12g0611200 PE=2 SV=1
OsR498G1222093000.01	Chr12	-	24924443	24928595	3139.75	5049.84	-0.68559	0.0025093	0.045611	VTC5	sp|Q9FLP9|GGAP2_ARATH GDP-L-galactose phosphorylase 2 OS=Arabidopsis thaliana GN=VTC5 PE=1 SV=1
OsR498G1222106300.01	Chr12	+	25173578	25176076	1110.53	665.32	0.73912	0.0017389	0.034969	pak1ip1	sp|Q6TNS2|PK1IP_DANRE p21-activated protein kinase-interacting protein 1-like OS=Danio rerio GN=pak1ip1 PE=2 SV=1
OsR498G1222122200.01	Chr12	-	25416100	25421598	74.1959	225.719	-1.6051	8.75e-06	0.0005254	IQD1	sp|Q9SF32|IQD1_ARATH Protein IQ-DOMAIN 1 OS=Arabidopsis thaliana GN=IQD1 PE=1 SV=1
OsR498G1222141300.01	Chr12	+	25714745	25719093	722.456	290.742	1.3132	3.2e-05	0.0015215	GATA2	sp|O49741|GATA2_ARATH GATA transcription factor 2 OS=Arabidopsis thaliana GN=GATA2 PE=2 SV=1
OsR498G1222141600.01	Chr12	-	25720370	25725081	9156.02	19464.3	-1.088	3.04e-07	2.99e-05	RCS1	sp|Q9XEA6|CYSK1_ORYSJ Cysteine synthase OS=Oryza sativa subsp. japonica GN=RCS1 PE=2 SV=2
OsR498G1222144900.01	Chr12	+	25815641	25818792	26.6347	184.67	-2.7936	7.99e-11	2.02e-08	PSY	sp|Q9SSU8|PSY_DAUCA Phytoene synthase, chloroplastic OS=Daucus carota GN=PSY PE=2 SV=1
OsR498G1222162300.01	Chr12	+	26128625	26132398	356.324	650.422	-0.86819	0.0012676	0.027868	HSL1	sp|Q9SGP2|HSL1_ARATH Receptor-like protein kinase HSL1 OS=Arabidopsis thaliana GN=HSL1 PE=2 SV=1
OsR498G1222190300.01	Chr12	+	26530613	26531783	145.668	715.604	-2.2965	4.68e-16	3.29e-13	--	--
