# Supplementary material for: Bulk segregant analysis coupled with transcriptomics and metabolomics revealed key regulators of bacterial leaf blight resistance in rice
Source: BMC Plant Biol. 2023 Jun 22;23:332. doi: 10.1186/s12870-023-04347-z (PMC10286441; doi:10.1186/s12870-023-04347-z)
Supplement: Supplementary file 8 — Supplementary Material 8 [file 12870_2023_4347_MOESM8_ESM.xlsx]

## Sheet: Table S5
Table S7. Differential regulation of genes in comparison MT_1 vs WT_1
Gene_id	chromosome	Strand	start	end	readcount_MT_1	readcount_WT_1	log2FoldChange	pval	padj	Gene Name	Blast swiss prot
Novel00014	Chr1	+	7946540	7947653	66.0698	8.01372	3.0434	0.00063675	0.021643	--	hypothetical protein OsI_01127 [Oryza sativa Indica Group]
Novel00026	Chr1	+	11312268	11313134	704.224	1430.76	-1.0227	0.00025435	0.0097876	--	Os01g0302000, partial [Oryza sativa Japonica Group]
Novel00114	Chr1	-	13651338	13651771	269.265	132.078	1.0276	0.000585	0.0202	--	Os07g0106700, partial [Oryza sativa Japonica Group]
Novel00155	Chr1	-	31686415	31691743	197.341	412.408	-1.0634	0.000646	0.0219	--	hypothetical protein OsI_06146 [Oryza sativa Indica Group]
Novel00162	Chr1	-	35702120	35704069	483.284	1039.84	-1.1054	7.16e-06	0.000381	--	hypothetical protein OsI_04198 [Oryza sativa Indica Group]
Novel00175	Chr1	-	41337375	41339021	6937.55	14223.6	-1.0358	0.00158	0.0461	--	hypothetical protein [Oryza sativa Japonica Group]
Novel00186	Chr10	+	3983447	3984107	0	342.832		1.03e-49	3.69e-47	-//-	-//-
Novel00187	Chr10	+	4579724	4583397	1080.77	0	Inf	5.37e-33	1.3026e-30	--	Os10g0161475 [Oryza sativa Japonica Group]
Novel00188	Chr10	+	4820500	4822229	60.872	0	Inf	2.27e-10	2.06e-08	--	Os08g0377150, partial [Oryza sativa Japonica Group]
Novel00192	Chr10	+	5351006	5353360	3.88383	317.189	-6.3517	4.15e-38	1.1963e-35	--	Os08g0363200, partial [Oryza sativa Japonica Group]
Novel00197	Chr10	+	6139341	6143582	0	69.3712		5.7424e-08	4.2032e-06	--	Os10g0178101, partial [Oryza sativa Japonica Group]
Novel00198	Chr10	+	6256388	6258719	0	30.8323		8.3834e-07	5.32e-05	--	hypothetical protein [Oryza sativa Japonica Group]
Novel00199	Chr10	+	6593995	6597291	0	1002.47		2.29e-94	2.6373e-91	-//-	-//-
Novel00200	Chr10	+	7157638	7159312	0	101.205		1.26e-11	1.2446e-09	--	OSJNBb0045P24.9 [Oryza sativa Japonica Group]
Novel00205	Chr10	+	9388787	9390778	0	212.323		5.8729e-35	1.5186e-32	--	Hypothetical protein [Oryza sativa Japonica Group]
Novel00214	Chr10	+	12875232	12876935	0	217.743		1.89e-26	3.82e-24	--	PREDICTED: uncharacterized protein LOC4325427 isoform X3 [Oryza sativa Japonica Group]
Novel00215	Chr10	+	13135532	13137190	311.721	0	Inf	4.1313e-23	7.2345e-21	--	Os08g0103100, partial [Oryza sativa Japonica Group]
Novel00229	Chr10	+	21541057	21545662	19.5455	216.826	-3.4716	7.6984e-15	9.4248e-13	--	hypothetical protein OsI_34246 [Oryza sativa Indica Group]
Novel00248	Chr10	-	4393021	4394991	0	223.664		6.56e-37	1.82e-34	--	Os10g0159300, partial [Oryza sativa Japonica Group]
Novel00249	Chr10	-	4462762	4464355	3211.08	0	Inf	5.22e-52	2.01e-49	-//-	-//-
Novel00251	Chr10	-	5547602	5549871	86.4055	0	Inf	3.61e-07	2.38e-05	--	Os10g0168600 [Oryza sativa Japonica Group]
Novel00253	Chr10	-	7032156	7036692	2086.44	1059.52	0.97763	2.03e-05	0.000993	--	Os02g0515150 [Oryza sativa Japonica Group]
Novel00255	Chr10	-	8431927	8434790	0	19.2735		0.000193	0.00773	--	putative gag protein [Oryza sativa Japonica Group]
Novel00259	Chr10	-	11650450	11652841	58.4454	0	Inf	1.13e-06	6.99e-05	--	OSJNBb0003A12.12 [Oryza sativa Japonica Group]
Novel00266	Chr10	-	13247812	13249049	2.61826	114.743	-5.4536	1.65e-11	1.61e-09	--	hypothetical protein OsI_15473 [Oryza sativa Indica Group]
Novel00284	Chr10	-	21023645	21027062	4.77102	79.4764	-4.0582	5.59e-09	4.5e-07	--	PREDICTED: nucleolar complex protein 2 homolog [Oryza brachyantha]
Novel00289	Chr10	-	24165705	24166335	0	35.2791		1.03e-07	7.36e-06	--	PREDICTED: uncharacterized protein LOC4344453 isoform X2 [Oryza sativa Japonica Group]
Novel00320	Chr11	+	12414129	12416409	90.3065	12.4622	2.8573	4.26e-06	0.000237	--	Os02g0501350 [Oryza sativa Japonica Group]
Novel00340	Chr11	+	26805337	26812272	0	315.674		2.2e-24	4.0502e-22	--	PREDICTED: uncharacterized protein LOC107279274 [Oryza sativa Japonica Group]
Novel00342	Chr11	+	26989847	26991143	18.1181	0	Inf	0.000343	0.012709	--	expressed protein [Oryza sativa Japonica Group]
Novel00343	Chr11	+	27441485	27442998	1.70916	46.1704	-4.7556	3.4825e-07	2.3162e-05	-//-	-//-
Novel00346	Chr11	+	29983793	29987629	217.573	2576.78	-3.566	7.37e-42	2.2906e-39	--	NB-ARC domain containing protein [Oryza sativa Japonica Group]
Novel00347	Chr11	+	30012241	30012822	0	43.6779		3.25e-09	2.67e-07	--	Os11g0676960 [Oryza sativa Japonica Group]
Novel00348	Chr11	+	30526546	30527752	0	105.732		8.84e-20	1.35e-17	-//-	-//-
Novel00353	Chr11	-	885302	885999	0.42729	234.356	-9.0993	1.28e-36	3.48e-34	-//-	-//-
Novel00368	Chr11	-	7326797	7330405	2.97599	2056.3	-9.4325	7.17e-117	2.83e-113	--	expressed protein [Oryza sativa Japonica Group]
Novel00387	Chr11	-	16334858	16339768	67.531	14.8955	2.1807	0.00031447	0.011838	-//-	-//-
Novel00405	Chr11	-	29940619	29944633	25.6768	0	Inf	9.8772e-06	0.00051369	--	Os01g0601651, partial [Oryza sativa Japonica Group]
Novel00406	Chr11	-	30330452	30331844	21.2822	0	Inf	7.65e-05	0.00332	--	hypothetical protein OsI_26348 [Oryza sativa Indica Group]
Novel00407	Chr11	-	30549882	30553593	0	595.453		1.42e-37	4.06e-35	--	transposon protein, putative, CACTA, En/Spm sub-class [Oryza sativa Japonica Group]
Novel00419	Chr12	+	5848066	5850168	14.9358	0	Inf	0.00157	0.0459	--	hypothetical protein OsI_37848 [Oryza sativa Indica Group]
Novel00422	Chr12	+	8872704	8876091	137.184	0	Inf	2.03e-24	3.7731e-22	--	hypothetical protein LOC_Os12g17370 [Oryza sativa Japonica Group]
Novel00424	Chr12	+	9689174	9700970	483.894	0	Inf	0.000488	0.0173	-//-	-//-
Novel00427	Chr12	+	11106495	11110401	0	142.425		5.4292e-17	7.3634e-15	--	retrotransposon, putative, centromere-specific [Oryza sativa Japonica Group]
Novel00430	Chr12	+	11983564	11985362	14.7836	0	Inf	0.0013082	0.039089	--	Os12g0413400, partial [Oryza sativa Japonica Group]
Novel00434	Chr12	+	15346927	15351576	1132.1	1.02858	10.104	3.7648e-56	1.6801e-53	-//-	-//-
Novel00435	Chr12	+	15516048	15520524	150.561	0	Inf	1.54e-26	3.13e-24	--	Os12g0244000, partial [Oryza sativa Japonica Group]
Novel00437	Chr12	+	16114319	16119718	0	1766.81		2e-103	5.04e-100	--	transposon protein, putative, CACTA, En/Spm sub-class [Oryza sativa Japonica Group]
Novel00440	Chr12	+	17759722	17766535	0	158.105		9.72e-28	2.05e-25	--	50S ribosomal protein L4 [Dichanthelium oligosanthes]
Novel00469	Chr12	-	1046975	1051475	149.508	7.41471	4.3337	2.7223e-11	2.6244e-09	--	Os04g0385650, partial [Oryza sativa Japonica Group]
Novel00481	Chr12	-	8205177	8212989	0	64.6251		4.99e-13	5.46e-11	-//-	-//-
Novel00482	Chr12	-	8238010	8242849	1802.02	60.2443	4.9027	8.07e-24	1.48e-21	--	PREDICTED: isoflavone reductase homolog [Oryza sativa Japonica Group]
Novel00483	Chr12	-	8437743	8440485	314.873	7.75596	5.3433	9.43e-18	1.34e-15	--	Os01g0933400 [Oryza sativa Japonica Group]
Novel00484	Chr12	-	9533534	9535828	0	62.2032		1.85e-09	1.53e-07	--	PREDICTED: uncharacterized protein LOC4326258 isoform X2 [Oryza sativa Japonica Group]
Novel00486	Chr12	-	9655244	9656232	0	20.2587		0.000109	0.0046	-//-	-//-
Novel00487	Chr12	-	9741786	9742560	806.237	0	Inf	3.15e-84	2.8148e-81	--	Os12g0281900 [Oryza sativa Japonica Group]
Novel00488	Chr12	-	9747248	9747880	0	262.01		2.64e-41	8.04e-39	-//-	-//-
Novel00490	Chr12	-	11845292	11847319	511.097	1.82804	8.1272	5.8841e-14	6.7552e-12	--	hypothetical protein OsI_38076 [Oryza sativa Indica Group]
Novel00493	Chr12	-	12756591	12757963	2101.8	0	Inf	2.9732e-23	5.2732e-21	-//-	-//-
Novel00538	Chr2	+	8001688	8009705	1.10275	158.485	-7.1671	3.67e-11	3.47e-09	--	retrotransposon protein, putative, unclassified [Oryza sativa Japonica Group]
Novel00565	Chr2	+	18314861	18316024	0	56.7655		1.4209e-11	1.3941e-09	--	Os01g0377700 [Oryza sativa Japonica Group]
Novel00568	Chr2	+	20060423	20064515	424.081	121.843	1.7993	1.11e-08	8.69e-07	--	putative zinc finger protein [Oryza sativa Japonica Group]
Novel00570	Chr2	+	22021000	22023425	0	25.451		1.55e-05	0.000779	--	OSJNBb0052B05.12 [Oryza sativa Japonica Group]
Novel00594	Chr2	+	31174759	31175950	0	47.0244		8.29e-10	7.06e-08	--	hypothetical protein [Oryza sativa Japonica Group]
Novel00648	Chr2	-	15195395	15198911	185.482	1155.13	-2.6387	2.42e-23	4.34e-21	--	transposon protein, putative, CACTA, En/Spm sub-class [Oryza sativa Japonica Group]
Novel00657	Chr2	-	19387745	19401993	32.7769	0	Inf	3.31e-07	2.212e-05	--	OSJNBa0017P10.13 [Oryza sativa Japonica Group]
Novel00682	Chr3	+	288941	310905	2535.57	1031.8	1.2971	1.6201e-05	0.00080913	--	hypothetical protein OsJ_09071 [Oryza sativa Japonica Group]
Novel00715	Chr3	+	15225784	15228052	0	19.1799		0.00021	0.0083138	--	unknown protein [Oryza sativa Japonica Group]
Novel00721	Chr3	+	20388425	20391527	0	24.2538		2.42e-05	0.0011589	--	Hypothetical protein [Oryza sativa Japonica Group]
Novel00725	Chr3	+	20583127	20583355	100.502	0	Inf	3.6678e-06	0.00020751	--	retrotransposon protein, putative, unclassified [Oryza sativa Japonica Group]
Novel00732	Chr3	+	22800857	22812504	0	129.303		1.16e-23	2.11e-21	--	PREDICTED: uncharacterized protein LOC107279299 isoform X2 [Oryza sativa Japonica Group]
Novel00737	Chr3	+	25404899	25407783	2.20549	48.9624	-4.4725	2.94e-06	0.00016825	--	Os07g0578050, partial [Oryza sativa Japonica Group]
Novel00757	Chr3	+	38486856	38488247	50.3175	6.41454	2.9716	0.00050377	0.017801	--	PREDICTED: uncharacterized protein LOC107280350 isoform X3 [Oryza sativa Japonica Group]
Novel00769	Chr3	-	3821791	3823676	5.61999	594.906	-6.726	3.45e-56	1.5637e-53	--	Os03g0170200 [Oryza sativa Japonica Group]
Novel00787	Chr3	-	16986741	16989289	83.1206	472.349	-2.5066	1.1816e-14	1.4214e-12	--	retrotransposon protein, putative, Ty1-copia subclass [Oryza sativa Japonica Group]
Novel00790	Chr3	-	19154297	19156494	0	266.536		1.6903e-35	4.4119e-33	--	OO_Ba0005L10-OO_Ba0081K17.16 [Oryza officinalis]
Novel00801	Chr3	-	25734204	25735339	94.3833	827.438	-3.132	2.3573e-18	3.4148e-16	--	hypothetical protein OsI_12599 [Oryza sativa Indica Group]
Novel00804	Chr3	-	26401347	26403387	24.7573	0	Inf	2.0999e-05	0.0010229	--	hypothetical protein [Oryza sativa Japonica Group]
Novel00805	Chr3	-	26793582	26794248	462.106	0	Inf	6.7175e-61	3.4419e-58	-//-	-//-
Novel00809	Chr3	-	28766706	28768568	335.317	67.3574	2.3156	7.2e-11	6.6844e-09	--	PREDICTED: uncharacterized mitochondrial protein AtMg00810-like [Oryza sativa Japonica Group]
Novel00830	Chr4	+	1193200	1193605	11.2168	211.827	-4.2392	9.2971e-06	0.00048718	-//-	-//-
Novel00903	Chr4	-	3395090	3396021	441.436	0	Inf	9.84e-48	3.45e-45	--	OSJNBb0093G06.9 [Oryza sativa Japonica Group]
Novel00906	Chr4	-	5422257	5423800	1191.13	0	Inf	6.2879e-102	1.2427e-98	--	PREDICTED: non-structural maintenance of chromosomes element 4 homolog A-like [Oryza sativa Japonica Group]
Novel00914	Chr4	-	8459797	8460035	2.13645	57.9378	-4.7612	2.2051e-05	0.0010685	--	hypothetical protein [Oryza sativa Japonica Group]
Novel00960	Chr4	-	31994471	31995981	16.0013	566.536	-5.1459	4.2414e-41	1.2755e-38	--	B0809H07.2 [Oryza sativa Indica Group]
Novel00994	Chr5	+	16268400	16274066	3679.65	1673.18	1.137	0.00037213	0.013608	--	PREDICTED: uncharacterized protein LOC4342716 isoform X1 [Oryza sativa Japonica Group]
Novel01007	Chr5	+	22693083	22695248	0.297599	48.4253	-7.3462	1.03e-06	6.43e-05	--	retrotransposon, putative, centromere-specific [Oryza sativa Japonica Group]
Novel01009	Chr5	+	22994878	23003636	0	70.9135		2.7e-12	2.78e-10	-//-	-//-
Novel01010	Chr5	+	23001516	23002203	0	373.044		7.8487e-53	3.1023e-50	-//-	-//-
Novel01012	Chr5	+	23890378	23891615	18.2343	0	Inf	0.00023964	0.0093121	--	PREDICTED: phospholipase SGR2 [Oryza sativa Japonica Group]
Novel01016	Chr5	+	25863929	25864701	0	21.3187		5.7348e-05	0.0025548	--	Os05g0498366, partial [Oryza sativa Japonica Group]
Novel01021	Chr5	+	30400961	30405017	1622.68	610.6	1.4101	2.7e-09	2.2263e-07	--	hypothetical protein OsI_21153 [Oryza sativa Indica Group]
Novel01039	Chr5	-	6525876	6526416	14.1298	351.936	-4.6385	4.4502e-28	9.6194e-26	--	hypothetical protein OsI_18816 [Oryza sativa Indica Group]
Novel01083	Chr5	-	27629912	27630880	0	50.6524		2.6395e-10	2.3482e-08	-//-	-//-
Novel01084	Chr5	-	28284802	28286229	4.2999	41.3589	-3.2658	0.00021834	0.0085931	--	PREDICTED: uncharacterized protein LOC9268161 [Oryza sativa Japonica Group]
Novel01094	Chr6	+	2817595	2819379	802.963	116.703	2.7825	6.68e-23	1.15e-20	--	flowering locus T1 variant 15 [Oryza nivara]
Novel01099	Chr6	+	6186911	6190986	1103.86	0	Inf	6.14e-68	3.54e-65	--	Os03g0104901, partial [Oryza sativa Japonica Group]
Novel01147	Chr6	+	23554361	23563561	27.0736	145.234	-2.4234	2.69e-07	1.8236e-05	--	hypothetical protein [Oryza sativa Japonica Group]
Novel01176	Chr6	-	7119897	7120809	20.7555	0	Inf	6.84e-05	0.0029938	--	Os08g0298800, partial [Oryza sativa Japonica Group]
Novel01215	Chr6	-	18274642	18283633	4569.85	2086.08	1.1314	1.25e-06	7.69e-05	--	Putative TNP2-like transposable element [Oryza sativa Japonica Group]
Novel01218	Chr6	-	19774248	19814109	152.043	64.0493	1.2472	0.0010898	0.03384	--	Putative polyprotein [Oryza sativa Japonica Group]
Novel01288	Chr7	+	27776875	27780761	15.9251	0	Inf	0.00089242	0.028693	--	putative polyprotein [Oryza sativa Japonica Group]
Novel01293	Chr7	-	1019549	1020716	0	23.0734		2.634e-05	0.0012458	--	PREDICTED: disease resistance protein RGA2-like isoform X1 [Oryza sativa Japonica Group]
Novel01311	Chr7	-	6190920	6196466	1852.85	1089.77	0.76572	0.000814	0.0265	--	PREDICTED: uncharacterized protein LOC4342716 isoform X1 [Oryza sativa Japonica Group]
Novel01370	Chr8	+	6935808	6936778	0	16.8937		0.00056791	0.019641	--	Os01g0126300 [Oryza sativa Japonica Group]
Novel01373	Chr8	+	8571351	8576070	4170.97	3.67353	10.149	4.33e-149	4e-145	--	hypothetical protein [Oryza sativa Japonica Group]
Novel01374	Chr8	+	8673986	8678502	37.3281	111.98	-1.5849	0.00064091	0.021758	--	PREDICTED: uncharacterized protein LOC4345037 [Oryza sativa Japonica Group]
Novel01379	Chr8	+	10166127	10169125	57.3301	1.63792	5.1294	1.25e-08	9.75e-07	--	hypothetical protein [Oryza sativa Japonica Group]
Novel01380	Chr8	+	10371748	10374929	50.198	0	Inf	2.5999e-10	2.3205e-08	--	PREDICTED: uncharacterized protein LOC107279989 [Oryza sativa Japonica Group]
Novel01386	Chr8	+	13904086	13906566	27.6518	0	Inf	0.0011298	0.03481	--	Putative polyprotein [Oryza sativa Japonica Group]
Novel01390	Chr8	+	14545030	14548188	1143.69	0	Inf	1.56e-99	2.4e-96	--	hAT dimerisation domain-containing protein -like [Oryza sativa Indica Group]
Novel01395	Chr8	+	15690170	15695721	96.9942	0	Inf	7.19e-17	9.66e-15	--	B1159F04.8 [Oryza sativa Japonica Group]
Novel01403	Chr8	+	17341293	17346686	99.7676	8.24172	3.5976	3.53e-07	2.34e-05	--	PREDICTED: uncharacterized protein LOC4352450 isoform X1 [Oryza sativa Japonica Group]
Novel01405	Chr8	+	18663477	18667669	836.14	0.40914	10.997	8.1933e-84	7.0841e-81	--	OSJNBa0084K20.2 [Oryza sativa Japonica Group]
Novel01458	Chr8	-	10493524	10499563	210.332	1085.63	-2.3678	7.68e-08	5.5749e-06	--	hypothetical protein [Oryza sativa Japonica Group]
Novel01464	Chr8	-	13111149	13135144	0	38.7887		2.87e-08	2.15e-06	--	hypothetical protein OSJNBa0024A05.9 [Oryza sativa Japonica Group]
Novel01471	Chr8	-	14691969	14694998	0	1090.78		1.5528e-98	2.2612e-95	--	Os03g0431800 [Oryza sativa Japonica Group]
Novel01474	Chr8	-	15851043	15853094	863.325	1.63656	9.0431	1.2501e-81	9.8822e-79	--	hypothetical protein OsI_39087 [Oryza sativa Indica Group]
Novel01480	Chr8	-	17364234	17366433	22.9931	0	Inf	3.8e-05	0.00175	--	unknown protein [Oryza sativa Japonica Group]
Novel01481	Chr8	-	17377027	17379570	1189.92	0	Inf	1.2014e-102	2.7699e-99	-//-	-//-
Novel01482	Chr8	-	17787348	17789508	17.6674	0	Inf	0.0011645	0.035642	--	Putative polyprotein [Oryza sativa Japonica Group]
Novel01506	Chr8	-	29723501	29726319	87.8644	20.3594	2.1096	0.000142	0.0058293	--	Os08g0565450, partial [Oryza sativa Japonica Group]
Novel01507	Chr9	+	64475	67944	654.251	39.2095	4.0606	3.26e-34	8.21e-32	--	Os03g0593700 [Oryza sativa Japonica Group]
Novel01512	Chr9	+	2334088	2337970	0	14.8592		0.00107	0.0335	--	B1234D02.3 [Oryza sativa Japonica Group]
Novel01514	Chr9	+	3801370	3802689	19.1564	0.81828	4.5491	0.00149	0.043617	--	Tousled-like kinase 1 [Zea mays]
Novel01524	Chr9	+	8570223	8571736	0	736.681		8.52e-44	2.81e-41	-//-	-//-
Novel01525	Chr9	+	8610852	8613236	0.892797	38.1016	-5.4154	2.9e-06	0.000166	--	retrotransposon protein, putative, Ty3-gypsy subclass [Oryza sativa Japonica Group]
Novel01526	Chr9	+	8639651	8643262	0	1185.79		2.63e-102	5.6e-99	--	Os02g0107650 [Oryza sativa Japonica Group]
Novel01530	Chr9	+	9322679	9324398	0	2489.59		3.5047e-138	1.9394e-134	--	Os09g0309900, partial [Oryza sativa Japonica Group]
Novel01532	Chr9	+	11471412	11474243	1030.64	0	Inf	8.12e-96	1.02e-92	--	hypothetical protein OsI_30942 [Oryza sativa Indica Group]
Novel01545	Chr9	+	16417932	16422175	5.31678	281.841	-5.7282	1.23e-06	7.58e-05	--	hypothetical protein [Oryza sativa Japonica Group]
Novel01558	Chr9	-	462190	462377	232.06	0	Inf	2.69e-37	7.6e-35	--	Hypothetical protein [Oryza sativa Japonica Group]
Novel01559	Chr9	-	620333	634291	389.098	0	Inf	4.5409e-54	1.8752e-51	--	hypothetical protein [Oryza sativa Japonica Group]
Novel01567	Chr9	-	2007712	2012266	687.08	0	Inf	3.39e-77	2.4672e-74	--	Os09g0124433 [Oryza sativa Japonica Group]
Novel01569	Chr9	-	2260607	2269850	493.993	1492.5	-1.5952	6.1906e-11	5.8062e-09	--	PREDICTED: uncharacterized protein LOC102704925 [Oryza brachyantha]
Novel01573	Chr9	-	4907785	4910943	0	323.802		2.84e-37	7.95e-35	--	Os08g0506600 [Oryza sativa Japonica Group]
Novel01574	Chr9	-	5001901	5006810	140.741	293.218	-1.0589	0.00041	0.0147	--	PREDICTED: uncharacterized protein LOC9269384 isoform X2 [Oryza sativa Japonica Group]
Novel01576	Chr9	-	6172356	6174520	1.78559	248.537	-7.1209	1.37e-12	1.46e-10	--	hypothetical protein [Oryza sativa Japonica Group]
Novel01579	Chr9	-	8675212	8678816	0	785.796		1.0663e-83	8.94e-81	--	Os01g0797900, partial [Oryza sativa Japonica Group]
Novel01580	Chr9	-	8802262	8807869	444.55	4333.36	-3.2851	7.2905e-37	1.9972e-34	--	Os02g0129000 [Oryza sativa Japonica Group]
Novel01582	Chr9	-	9946200	9964125	0	16.146		0.000789	0.0259	--	OSJNBb0002J11.5 [Oryza sativa Japonica Group]
OsR498G0100001500.01	Chr1	+	36232	39898	385.484	169.701	1.1837	7.85e-05	0.00339	SKU5	sp|Q9SU40|SKU5_ARATH Monocopper oxidase-like protein SKU5 OS=Arabidopsis thaliana GN=SKU5 PE=1 SV=1
OsR498G0100029700.01	Chr1	+	482644	485461	644.052	1505.81	-1.2253	1.29e-06	7.87e-05	--	--
OsR498G0100056600.01	Chr1	-	905463	907897	533.292	265.069	1.0086	0.00065786	0.02217	LRK10	sp|P93604|LRK10_WHEAT Rust resistance kinase Lr10 OS=Triticum aestivum GN=LRK10 PE=2 SV=1
OsR498G0100065400.01	Chr1	-	1072379	1076862	892.518	1502.7	-0.75161	0.00153	0.044734	--	--
OsR498G0100096500.01	Chr1	+	1507056	1507937	0	22.1496		0.00015138	0.0061869	--	--
OsR498G0100097300.01	Chr1	+	1514253	1515224	0	358.287		2.7447e-51	1.0403e-48	--	--
OsR498G0100119100.01	Chr1	+	1824671	1828481	1327.45	2386.15	-0.84603	0.00013532	0.0055966	--	sp|Q9ZT29|SC5D_TOBAC Delta(7)-sterol-C5(6)-desaturase OS=Nicotiana tabacum PE=2 SV=1
OsR498G0100148200.01	Chr1	-	2197236	2198693	23.2698	0	Inf	2.3e-05	0.00111	--	--
OsR498G0100235000.01	Chr1	-	3594558	3598320	134.807	458.535	-1.7661	4.87e-06	0.000268	RFS	sp|Q5VQG4|RFS_ORYSJ Galactinol--sucrose galactosyltransferase OS=Oryza sativa subsp. japonica GN=RFS PE=1 SV=1
OsR498G0100389600.01	Chr1	-	5953681	5955950	240.01	626.812	-1.3849	0.000747	0.024741	CAT5	sp|O64759|CAAT5_ARATH Cationic amino acid transporter 5 OS=Arabidopsis thaliana GN=CAT5 PE=1 SV=1
OsR498G0100487800.01	Chr1	-	7419835	7435031	65.2718	10.6401	2.6169	5.43e-05	0.0024327	CYCA1-3	sp|Q0INT0|CCA13_ORYSJ Cyclin-A1-3 OS=Oryza sativa subsp. japonica GN=CYCA1-3 PE=2 SV=2
OsR498G0100488100.01	Chr1	+	7449639	7455840	3491.07	1862.72	0.90626	0.000101	0.00429	--	--
OsR498G0100488600.01	Chr1	-	7456762	7461149	1021.8	275.028	1.8935	1.96e-12	2.04e-10	CYCA1-1	sp|Q7F830|CCA11_ORYSJ Cyclin-A1-1 OS=Oryza sativa subsp. japonica GN=CYCA1-1 PE=2 SV=1
OsR498G0100523900.01	Chr1	+	7951835	7954401	767.295	347.836	1.1414	2.132e-05	0.0010349	At1g29970	sp|Q8L9S1|R18AL_ARATH 60S ribosomal protein L18a-like protein OS=Arabidopsis thaliana GN=At1g29970 PE=2 SV=2
OsR498G0100930500.01	Chr1	+	14913297	14919861	1095.39	2922.25	-1.4156	7.29e-05	0.0031716	Os01g0357100	sp|Q42997|NIR_ORYSJ Ferredoxin--nitrite reductase, chloroplastic OS=Oryza sativa subsp. japonica GN=Os01g0357100 PE=2 SV=1
OsR498G0101019400.01	Chr1	-	16768401	16772786	0	27.7094		4.13e-06	0.00023022	--	--
OsR498G0101172000.01	Chr1	-	20033292	20039053	421.87	210.984	0.99966	0.000894	0.028702	--	--
OsR498G0101311500.01	Chr1	+	21726976	21728729	400.193	1473.62	-1.8806	0.00010429	0.0044055	--	--
OsR498G0101346700.01	Chr1	+	22264767	22265204	23.491	0	Inf	2.267e-05	0.0010947	--	--
OsR498G0101433200.01	Chr1	-	23838614	23842870	5844.95	12033.6	-1.0418	5.46e-06	0.00029785	LOG	sp|Q5ZC82|LOG_ORYSJ Cytokinin riboside 5&apos;-monophosphate phosphoribohydrolase LOG OS=Oryza sativa subsp. japonica GN=LOG PE=1 SV=1
OsR498G0101503700.01	Chr1	+	24950909	24954662	61.016	165.881	-1.4429	0.00012402	0.0051753	BAT1	sp|B9EXZ6|BAT1_ORYSJ Amino-acid permease BAT1 homolog OS=Oryza sativa subsp. japonica GN=BAT1 PE=2 SV=1
OsR498G0101536800.01	Chr1	-	25412305	25415492	5.44647	53.0612	-3.2843	1.99e-05	0.00097518	SAG39	sp|Q7XWK5|SAG39_ORYSJ Senescence-specific cysteine protease SAG39 OS=Oryza sativa subsp. japonica GN=SAG39 PE=2 SV=2
OsR498G0101890100.01	Chr1	+	30784418	30790499	118.01	273.421	-1.2122	6.96e-05	0.0030395	IP5P3	sp|Q8H0Z6|IP5P3_ARATH Type IV inositol polyphosphate 5-phosphatase 3 OS=Arabidopsis thaliana GN=IP5P3 PE=1 SV=1
OsR498G0101992300.01	Chr1	+	32392024	32394408	14.8145	0	Inf	0.00117	0.0356	HD3A	sp|Q93WI9|HD3A_ORYSJ Protein HEADING DATE 3A OS=Oryza sativa subsp. japonica GN=HD3A PE=1 SV=1
OsR498G0102093100.01	Chr1	+	34005249	34006176	229	1463.17	-2.6757	0.00163	0.0471	--	--
OsR498G0102110200.01	Chr1	-	34314665	34322637	1054.36	1700.26	-0.68939	0.00117	0.0358	SD18	sp|O81905|SD18_ARATH Receptor-like serine/threonine-protein kinase SD1-8 OS=Arabidopsis thaliana GN=SD18 PE=1 SV=1
OsR498G0102237800.01	Chr1	-	36207970	36209624	3.1039	32.0666	-3.3689	0.00076583	0.025315	OFP4	sp|F4HNU8|OFP4_ARATH Transcription repressor OFP4 OS=Arabidopsis thaliana GN=OFP4 PE=1 SV=1
OsR498G0102309700.01	Chr1	+	37164432	37167922	285.13	549.815	-0.94733	0.000795	0.026	TPI	sp|P48494|TPIS_ORYSJ Triosephosphate isomerase, cytosolic OS=Oryza sativa subsp. japonica GN=TPI PE=1 SV=3
OsR498G0102412300.01	Chr1	+	38616395	38619340	2916.2	6250.95	-1.1	0.00137	0.040834	PSBS	sp|Q9SMB4|PSBS_TOBAC Photosystem II 22 kDa protein, chloroplastic OS=Nicotiana tabacum GN=PSBS PE=2 SV=1
OsR498G0102533000.01	Chr1	-	40340465	40345858	430.02	856.825	-0.9946	0.0017528	0.04979	ADCK1	sp|Q86TW2|ADCK1_HUMAN Uncharacterized aarF domain-containing protein kinase 1 OS=Homo sapiens GN=ADCK1 PE=2 SV=2
OsR498G0102671700.01	Chr1	+	42456962	42460669	23.0782	88.2642	-1.9353	6.14e-05	0.00272	CKX4	sp|Q5JLP4|CKX4_ORYSJ Cytokinin dehydrogenase 4 OS=Oryza sativa subsp. japonica GN=CKX4 PE=2 SV=1
OsR498G0102686000.01	Chr1	-	42675828	42677698	4.76923	35.802	-2.9082	0.0008905	0.028683	--	sp|Q02438|E13E_HORVU Glucan endo-1,3-beta-glucosidase GV OS=Hordeum vulgare PE=2 SV=2
OsR498G0102761500.01	Chr1	+	43818759	43822346	592.354	292.01	1.0204	0.00012165	0.0050843	--	--
OsR498G0202856700.01	Chr2	+	937609	938104	2.86134	234.093	-6.3542	1.9395e-31	4.5093e-29	--	--
OsR498G0202897800.01	Chr2	-	1511070	1514604	435.43	830.931	-0.93229	0.0011	0.033995	PDX2	sp|Q8LAD0|PDX2_ARATH Probable pyridoxal 5&apos;-phosphate synthase subunit PDX2 OS=Arabidopsis thaliana GN=PDX2 PE=1 SV=1
OsR498G0202919700.01	Chr2	+	1854533	1859193	187.114	427.454	-1.1919	5.62e-05	0.0025131	PTST	sp|Q94AX2|PTST_ARATH Protein PTST, chloroplastic OS=Arabidopsis thaliana GN=PTST PE=1 SV=1
OsR498G0202983600.01	Chr2	-	2778648	2784556	20.7825	105.012	-2.3371	4.05e-06	0.00022637	Os02g0151300	sp|Q67UW5|GUN5_ORYSJ Endoglucanase 5 OS=Oryza sativa subsp. japonica GN=Os02g0151300 PE=2 SV=1
OsR498G0203116200.01	Chr2	-	4768959	4777891	72.8976	287.694	-1.9806	1.35e-08	1.0465e-06	At3g15890	sp|Q9LSC2|Y3589_ARATH PTI1-like tyrosine-protein kinase At3g15890 OS=Arabidopsis thaliana GN=At3g15890 PE=2 SV=1
OsR498G0203116900.01	Chr2	+	4784993	4786611	58.7582	162.478	-1.4674	0.000396	0.014358	CYP71D55	sp|A6YIH8|C7D55_HYOMU Premnaspirodiene oxygenase OS=Hyoscyamus muticus GN=CYP71D55 PE=1 SV=1
OsR498G0203129300.01	Chr2	+	4934552	4951364	133.204	397.499	-1.5773	4.12e-07	2.69e-05	Os02g0190300	sp|Q6YUU5|MDR_ORYSJ Putative multidrug resistance protein OS=Oryza sativa subsp. japonica GN=Os02g0190300 PE=3 SV=1
OsR498G0203148300.01	Chr2	+	5292557	5298553	1093.71	2014.34	-0.88107	0.000251	0.00969	--	--
OsR498G0203158000.01	Chr2	-	5442995	5444444	19.5697	114.553	-2.5493	5.52e-07	3.5524e-05	--	--
OsR498G0203160400.01	Chr2	-	5482699	5489749	318.365	105.72	1.5904	0.00161	0.0469	SBT5.4	sp|F4JXC5|SBT54_ARATH Subtilisin-like protease SBT5.4 OS=Arabidopsis thaliana GN=SBT5.4 PE=1 SV=1
OsR498G0203166300.01	Chr2	+	5557079	5562853	252.641	626.028	-1.3091	1.35e-06	8.1926e-05	SEC14	sp|Q75DK1|SEC14_ASHGO SEC14 cytosolic factor OS=Ashbya gossypii (strain ATCC 10895 / CBS 109.51 / FGSC 9923 / NRRL Y-1056) GN=SEC14 PE=3 SV=2
OsR498G0203167900.01	Chr2	+	5576207	5580232	110.029	300.928	-1.4515	1.53e-05	0.00076736	WDL5	sp|Q94C48|WDL5_ARATH Protein WVD2-like 5 OS=Arabidopsis thaliana GN=WDL5 PE=1 SV=1
OsR498G0203173700.01	Chr2	+	5672937	5675288	339.607	806.052	-1.247	2.05e-06	0.00012	SPX2	sp|A2X254|SPX2_ORYSI SPX domain-containing protein 2 OS=Oryza sativa subsp. indica GN=SPX2 PE=4 SV=1
OsR498G0203203700.01	Chr2	+	6184573	6192806	50.7478	326.686	-2.6865	2.47e-10	2.22e-08	ABCA8	sp|Q8LPK0|AB8A_ARATH ABC transporter A family member 8 OS=Arabidopsis thaliana GN=ABCA8 PE=2 SV=3
OsR498G0203214300.01	Chr2	+	6323430	6326437	10.7908	226.629	-4.3925	8.78e-10	7.43e-08	CRK10	sp|Q8GYA4|CRK10_ARATH Cysteine-rich receptor-like protein kinase 10 OS=Arabidopsis thaliana GN=CRK10 PE=1 SV=3
OsR498G0203303600.01	Chr2	-	7891325	7895509	12.1147	65.2062	-2.4283	0.000111	0.0046786	ACL5	sp|Q9S7X6|ACL5_ARATH Thermospermine synthase ACAULIS5 OS=Arabidopsis thaliana GN=ACL5 PE=1 SV=1
OsR498G0203341500.01	Chr2	+	8688741	8689508	5.77668	64.4162	-3.4791	3.675e-06	0.00020751	--	--
OsR498G0203417300.01	Chr2	+	10106234	10110181	48.4827	130.043	-1.4235	0.000471	0.016801	SRG1	sp|Q39224|SRG1_ARATH Protein SRG1 OS=Arabidopsis thaliana GN=SRG1 PE=2 SV=1
OsR498G0203451400.01	Chr2	-	10660740	10663557	30.2037	0.81828	5.206	0.000272	0.0104	CBL7	sp|Q3HRP0|CNBL7_ORYSJ Calcineurin B-like protein 7 OS=Oryza sativa subsp. japonica GN=CBL7 PE=2 SV=1
OsR498G0203512700.01	Chr2	+	11685814	11688914	9.0197	114.684	-3.6684	3.287e-10	2.8872e-08	--	--
OsR498G0203853000.01	Chr2	-	17957900	17971443	22.3222	113.907	-2.3513	0.00142	0.042242	Ank2	sp|Q8C8R3|ANK2_MOUSE Ankyrin-2 OS=Mus musculus GN=Ank2 PE=1 SV=2
OsR498G0203861600.01	Chr2	-	18105148	18106166	0.82706	203.216	-7.9408	6.6397e-25	1.2669e-22	--	--
OsR498G0203867900.01	Chr2	+	18195442	18202555	771.199	1493.67	-0.95369	0.00012435	0.0051816	At4g13040	sp|Q56XP9|ERFL1_ARATH Ethylene-responsive transcription factor-like protein At4g13040 OS=Arabidopsis thaliana GN=At4g13040 PE=2 SV=2
OsR498G0203871000.01	Chr2	-	18245746	18246736	0	23.2523		2.9797e-05	0.0013973	CER1	sp|F4HVY0|CER1_ARATH Protein ECERIFERUM 1 OS=Arabidopsis thaliana GN=CER1 PE=1 SV=1
OsR498G0203876500.01	Chr2	+	18531254	18535059	0	2362.8		1.43e-54	5.9857e-52	At3g47570	sp|C0LGP4|Y3475_ARATH Probable LRR receptor-like serine/threonine-protein kinase At3g47570 OS=Arabidopsis thaliana GN=At3g47570 PE=2 SV=1
OsR498G0203880900.01	Chr2	+	18846707	18850705	0	422.764		2.235e-57	1.0481e-54	RPA1B	sp|Q9SD82|RFA1B_ARATH Replication protein A 70 kDa DNA-binding subunit B OS=Arabidopsis thaliana GN=RPA1B PE=3 SV=1
OsR498G0203881700.01	Chr2	+	18868556	18874239	151.968	57.9108	1.3919	0.001	0.0316	At1g11820	sp|O65399|E131_ARATH Glucan endo-1,3-beta-glucosidase 1 OS=Arabidopsis thaliana GN=At1g11820 PE=1 SV=3
OsR498G0203915600.01	Chr2	-	19731407	19739867	61.8418	1547.36	-4.6451	1.7295e-36	4.6457e-34	--	--
OsR498G0203930000.01	Chr2	-	19935945	19939217	0	179.791		8.1739e-31	1.8846e-28	MOCS2	sp|A2X0R4|MOC2B_ORYSI Molybdopterin synthase catalytic subunit OS=Oryza sativa subsp. indica GN=MOCS2 PE=3 SV=1
OsR498G0203931400.01	Chr2	-	19952716	19954697	1.00058	23.0433	-4.5254	0.000793	0.026	--	--
OsR498G0203939000.01	Chr2	-	20039165	20042709	97.1326	2.93299	5.0495	3.9353e-05	0.0017997	--	--
OsR498G0203976400.01	Chr2	-	20524970	20526186	98.2266	289.081	-1.5573	0.000191	0.0076609	At4g22758	sp|Q56XJ7|Y4276_ARATH Uncharacterized protein At4g22758 OS=Arabidopsis thaliana GN=At4g22758 PE=2 SV=1
OsR498G0203979300.01	Chr2	+	20544420	20545229	0.573285	29.2405	-5.6726	2.9385e-05	0.0013827	--	--
OsR498G0203980700.01	Chr2	+	20563645	20565318	53.1079	143.515	-1.4342	0.000601	0.020599	At5g03700	sp|Q9LZR8|Y5370_ARATH PAN domain-containing protein At5g03700 OS=Arabidopsis thaliana GN=At5g03700 PE=1 SV=1
OsR498G0204003500.01	Chr2	+	20904242	20908951	1015.9	1688.04	-0.7326	0.000991	0.031364	CIN1	sp|Q0E0P0|INV1_ORYSJ Beta-fructofuranosidase, insoluble isoenzyme 1 OS=Oryza sativa subsp. japonica GN=CIN1 PE=2 SV=1
OsR498G0204103500.01	Chr2	+	22161389	22166607	108.159	752.984	-2.7995	3.17e-10	2.79e-08	UVR8	sp|Q9FN03|UVR8_ARATH Ultraviolet-B receptor UVR8 OS=Arabidopsis thaliana GN=UVR8 PE=1 SV=1
OsR498G0204110300.01	Chr2	+	22332559	22339795	133.565	49.1316	1.4428	0.00102	0.032017	--	--
OsR498G0204113500.01	Chr2	+	22411682	22414532	1354.01	7283.7	-2.4274	7.16e-15	8.81e-13	At1g10310	sp|Q9SY73|PTALR_ARATH NADPH-dependent pterin aldehyde reductase OS=Arabidopsis thaliana GN=At1g10310 PE=1 SV=1
OsR498G0204155800.01	Chr2	-	23155353	23161417	500.561	1042.37	-1.0583	2.4855e-05	0.0011857	RIBA2	sp|Q0E079|RIBA2_ORYSJ Probable bifunctional riboflavin biosynthesis protein RIBA 2, chloroplastic OS=Oryza sativa subsp. japonica GN=RIBA2 PE=2 SV=1
OsR498G0204166100.01	Chr2	+	23323517	23332084	2198.9	3725.5	-0.76065	0.000674	0.022647	sll1770	sp|P73627|Y1770_SYNY3 Uncharacterized protein sll1770 OS=Synechocystis sp. (strain PCC 6803 / Kazusa) GN=sll1770 PE=3 SV=1
OsR498G0204166900.01	Chr2	+	23342033	23346840	186.399	391.961	-1.0723	0.00027067	0.010372	WRKY19	sp|Q9SZ67|WRK19_ARATH Probable WRKY transcription factor 19 OS=Arabidopsis thaliana GN=WRKY19 PE=2 SV=1
OsR498G0204179700.01	Chr2	+	23522973	23530463	714.744	1285.48	-0.8468	0.00029166	0.011039	MADS27	sp|Q6EP49|MAD27_ORYSJ MADS-box transcription factor 27 OS=Oryza sativa subsp. japonica GN=MADS27 PE=2 SV=2
OsR498G0204192200.01	Chr2	-	23775404	23776893	82.5381	250.841	-1.6036	0.00145	0.0428	HIPP46	sp|Q5PNZ7|HIP46_ARATH Heavy metal-associated isoprenylated plant protein 46 OS=Arabidopsis thaliana GN=HIPP46 PE=2 SV=1
OsR498G0204277100.01	Chr2	+	25052043	25053277	136.589	4.54937	4.908	1.01e-06	6.31e-05	--	--
OsR498G0204301500.01	Chr2	+	25461946	25470123	1121.69	1941.58	-0.79156	0.000738	0.024512	PIF1	sp|Q9H611|PIF1_HUMAN ATP-dependent DNA helicase PIF1 OS=Homo sapiens GN=PIF1 PE=1 SV=2
OsR498G0204304500.01	Chr2	+	25527554	25528440	50.7272	7.62364	2.7342	0.000167	0.00677	--	--
OsR498G0204310500.01	Chr2	+	25658952	25663167	382.972	700.041	-0.8702	0.000549	0.0191	XA21	sp|Q2R2D5|XA21_ORYSJ Receptor kinase-like protein Xa21 OS=Oryza sativa subsp. japonica GN=XA21 PE=1 SV=1
OsR498G0204381000.01	Chr2	-	27098981	27099958	112.128	42.0967	1.4134	0.001282	0.038554	Os02g0633700	sp|Q6H7J4|P2C23_ORYSJ Putative protein phosphatase 2C 23 OS=Oryza sativa subsp. japonica GN=Os02g0633700 PE=5 SV=1
OsR498G0204524700.01	Chr2	+	29375631	29381463	285.3	884.036	-1.6316	2.86e-10	2.53e-08	Os02g0678200	sp|Q6EPQ3|SPXM1_ORYSJ SPX domain-containing membrane protein Os02g45520 OS=Oryza sativa subsp. japonica GN=Os02g0678200 PE=2 SV=1
OsR498G0204589700.01	Chr2	+	30286423	30297068	129.049	409.888	-1.6673	3.22e-08	2.41e-06	JMJ706	sp|Q336N8|JM706_ORYSJ Lysine-specific demethylase JMJ706 OS=Oryza sativa subsp. japonica GN=JMJ706 PE=2 SV=1
OsR498G0204609700.01	Chr2	+	30671859	30673980	345.812	693.781	-1.0045	0.0002473	0.0095429	--	--
OsR498G0204615200.01	Chr2	-	30755768	30764767	752.479	377.729	0.9943	0.000121	0.00504	PLR3	sp|O65679|PILR3_ARATH Probable pinoresinol-lariciresinol reductase 3 OS=Arabidopsis thaliana GN=PLR3 PE=3 SV=2
OsR498G0204698800.01	Chr2	-	32118985	32126947	2045.92	3969.05	-0.95605	0.00013777	0.0056806	--	sp|B6TVL4|CAS_MAIZE Calcium sensing receptor, chloroplastic OS=Zea mays PE=1 SV=1
OsR498G0204898000.01	Chr2	-	35123528	35127415	1177.07	1955.12	-0.73206	0.00173	0.049425	RPT1B	sp|P0DKK0|PRS7B_ORYSJ 26S protease regulatory subunit 7B OS=Oryza sativa subsp. japonica GN=RPT1B PE=2 SV=1
OsR498G0204958300.01	Chr2	+	36013268	36017534	204.606	408.685	-0.99814	0.00121	0.0364	At5g34940	sp|Q9FZP1|HPSE3_ARATH Heparanase-like protein 3 OS=Arabidopsis thaliana GN=At5g34940 PE=2 SV=2
OsR498G0204998600.01	Chr2	-	36640459	36642076	22.4445	83.9105	-1.9025	0.00166	0.048158	DESI1	sp|Q6ICB0|DESI1_HUMAN Desumoylating isopeptidase 1 OS=Homo sapiens GN=DESI1 PE=1 SV=1
OsR498G0205012900.01	Chr2	+	36940076	36941217	3.30493	32.4503	-3.2955	0.000613	0.0209	--	--
OsR498G0205028700.01	Chr2	+	37147313	37153184	97.218	394.903	-2.0222	3.13e-07	2.1086e-05	PUB33	sp|Q8GUH1|PUB33_ARATH U-box domain-containing protein 33 OS=Arabidopsis thaliana GN=PUB33 PE=2 SV=2
OsR498G0305079300.01	Chr3	+	261112	261793	0.595198	22.0189	-5.2092	0.00048	0.017104	--	--
OsR498G0305081600.01	Chr3	-	314907	316805	460.482	61.6248	2.9016	0.000322	0.0121	--	--
OsR498G0305082800.01	Chr3	-	331133	333757	962.166	0	Inf	7.2367e-93	8.009e-90	--	--
OsR498G0305085600.01	Chr3	-	379795	385787	3.43971	351.785	-6.6763	1.95e-40	5.79e-38	BCAT5	sp|Q9FYA6|BCAT5_ARATH Branched-chain-amino-acid aminotransferase 5, chloroplastic OS=Arabidopsis thaliana GN=BCAT5 PE=1 SV=1
OsR498G0305090700.01	Chr3	+	425455	429258	0.595198	59.6368	-6.6467	2.51e-10	2.246e-08	Os04g0656100	sp|Q7XPY2|PMA1_ORYSJ Plasma membrane ATPase OS=Oryza sativa subsp. japonica GN=Os04g0656100 PE=2 SV=1
OsR498G0305093300.01	Chr3	+	489773	491771	120.352	2.59885	5.5332	1.08e-06	6.75e-05	At2g17695	sp|Q8GXB1|U548_ARATH UPF0548 protein At2g17695 OS=Arabidopsis thaliana GN=At2g17695 PE=2 SV=1
OsR498G0305209100.01	Chr3	+	2348772	2350429	355.257	730.995	-1.041	0.000111	0.00467	--	--
OsR498G0305223500.01	Chr3	+	2615643	2622580	1197.32	650.89	0.87933	0.00173	0.0494	--	--
OsR498G0305247900.01	Chr3	+	3047239	3049801	57.1186	11.9652	2.2551	0.000898	0.0288	hpxO	sp|Q6F6Y2|HPXO_ACIAD FAD-dependent urate hydroxylase OS=Acinetobacter baylyi (strain ATCC 33305 / BD413 / ADP1) GN=hpxO PE=1 SV=1
OsR498G0305248100.01	Chr3	+	3050184	3052851	647.833	232.265	1.4799	0.000319	0.012	hpxO	sp|Q6F6Y2|HPXO_ACIAD FAD-dependent urate hydroxylase OS=Acinetobacter baylyi (strain ATCC 33305 / BD413 / ADP1) GN=hpxO PE=1 SV=1
OsR498G0305305900.01	Chr3	+	3913729	3917850	847.535	1743.19	-1.0404	0.000284	0.0108	AGT2	sp|Q940M2|AGT21_ARATH Alanine--glyoxylate aminotransferase 2 homolog 1, mitochondrial OS=Arabidopsis thaliana GN=AGT2 PE=1 SV=1
OsR498G0305306400.01	Chr3	-	3925969	3930813	683.044	1238.7	-0.85878	0.00068886	0.023018	At5g47540	sp|Q9FGK3|MO25N_ARATH Putative MO25-like protein At5g47540 OS=Arabidopsis thaliana GN=At5g47540 PE=2 SV=1
OsR498G0305308400.01	Chr3	-	3958068	3962262	528.836	169.139	1.6446	2.69e-06	0.00015566	--	--
OsR498G0305395700.01	Chr3	+	5179382	5181840	1286.93	2622.66	-1.0271	6.15e-05	0.0027186	PLT5	sp|Q8VZ80|PLT5_ARATH Polyol transporter 5 OS=Arabidopsis thaliana GN=PLT5 PE=1 SV=2
OsR498G0305463800.01	Chr3	-	6338996	6343750	356.555	803.956	-1.173	1.9503e-06	0.0001153	STP13	sp|Q94AZ2|STP13_ARATH Sugar transport protein 13 OS=Arabidopsis thaliana GN=STP13 PE=1 SV=2
OsR498G0305464200.01	Chr3	-	6349481	6352919	51.0097	8.74004	2.5451	0.00032332	0.012105	HSP70-8	sp|Q9SKY8|HSP7H_ARATH Heat shock 70 kDa protein 8 OS=Arabidopsis thaliana GN=HSP70-8 PE=1 SV=1
OsR498G0305524100.01	Chr3	+	7199872	7201423	0.42729	46.3967	-6.7627	0.000538	0.018754	At2g23790	sp|O64823|MCU2_ARATH Calcium uniporter protein 2, mitochondrial OS=Arabidopsis thaliana GN=At2g23790 PE=2 SV=1
OsR498G0305542000.01	Chr3	-	7473441	7479269	46.8194	127.425	-1.4445	0.000584	0.0201	--	--
OsR498G0305649800.01	Chr3	-	9267585	9268956	0	48.8669		3.9156e-10	3.4176e-08	--	--
OsR498G0305671600.01	Chr3	-	9635323	9638997	6740.19	4045.92	0.73632	0.0014641	0.043187	XB3	sp|Q65XV2|XB3_ORYSJ E3 ubiquitin-protein ligase XB3 OS=Oryza sativa subsp. japonica GN=XB3 PE=1 SV=1
OsR498G0305678500.01	Chr3	+	9709689	9712614	134.761	276.294	-1.0358	0.00148	0.0434	HSC-2	sp|P27322|HSP72_SOLLC Heat shock cognate 70 kDa protein 2 OS=Solanum lycopersicum GN=HSC-2 PE=2 SV=1
OsR498G0305694700.01	Chr3	+	9917499	9918007	313.222	23.6346	3.7282	0.000239	0.0093121	RANBP1C	sp|P92985|RBP1C_ARATH Ran-binding protein 1 homolog c OS=Arabidopsis thaliana GN=RANBP1C PE=2 SV=1
OsR498G0305742800.01	Chr3	-	10562355	10565310	961.522	1697.38	-0.81992	0.00156	0.0455	PDC2	sp|A2XFI3|PDC2_ORYSI Pyruvate decarboxylase 2 OS=Oryza sativa subsp. indica GN=PDC2 PE=2 SV=2
OsR498G0305756400.01	Chr3	-	10761612	10762901	256.939	595.428	-1.2125	0.000612	0.0209	PYL4	sp|O80920|PYL4_ARATH Abscisic acid receptor PYL4 OS=Arabidopsis thaliana GN=PYL4 PE=1 SV=1
OsR498G0305919100.01	Chr3	+	13120707	13123067	38.6657	134.324	-1.7966	0.000174	0.00704	SWEET16	sp|Q10LN5|SWT16_ORYSJ Bidirectional sugar transporter SWEET16 OS=Oryza sativa subsp. japonica GN=SWEET16 PE=3 SV=1
OsR498G0305945600.01	Chr3	-	13507080	13509006	0	482.633		8.7577e-63	4.9451e-60	--	--
OsR498G0305968000.01	Chr3	-	14158484	14161441	833.43	1664.58	-0.99803	0.0011	0.0342	At2g37660	sp|O80934|Y2766_ARATH Uncharacterized protein At2g37660, chloroplastic OS=Arabidopsis thaliana GN=At2g37660 PE=1 SV=2
OsR498G0305989800.01	Chr3	-	14575023	14578532	128.459	20.8176	2.6254	1.43e-07	1e-05	--	--
OsR498G0305991500.01	Chr3	+	14608346	14609469	7.21728	169.407	-4.5529	4e-17	5.48e-15	--	sp|P10978|POLX_TOBAC Retrovirus-related Pol polyprotein from transposon TNT 1-94 OS=Nicotiana tabacum PE=2 SV=1
OsR498G0306009000.01	Chr3	-	14918076	14920776	106.809	0	Inf	6.52e-10	5.58e-08	--	--
OsR498G0306112500.01	Chr3	+	16716332	16722790	699.217	313.375	1.1579	1.7855e-05	0.00088534	Tgs1	sp|P85107|TGS1_RAT Trimethylguanosine synthase OS=Rattus norvegicus GN=Tgs1 PE=1 SV=1
OsR498G0306127000.01	Chr3	-	16935931	16936467	26.7595	0	Inf	5.89e-06	0.000319	DIR1	sp|Q9FIG6|DIR1_ARATH Dirigent protein 1 OS=Arabidopsis thaliana GN=DIR1 PE=2 SV=1
OsR498G0306129200.01	Chr3	-	16970132	16972598	107.617	284.156	-1.4008	0.000344	0.0127	At1g74360	sp|C0LGJ1|Y1743_ARATH Probable LRR receptor-like serine/threonine-protein kinase At1g74360 OS=Arabidopsis thaliana GN=At1g74360 PE=1 SV=1
OsR498G0306129900.01	Chr3	+	16980780	16981358	0.297599	37.8745	-6.9917	1.29e-05	0.000656	--	--
OsR498G0306159500.01	Chr3	+	17450817	17455314	1700.69	532.601	1.675	8.99e-12	9.05e-10	Os03g0406200	sp|Q40682|EF1D2_ORYSJ Elongation factor 1-delta 2 OS=Oryza sativa subsp. japonica GN=Os03g0406200 PE=2 SV=3
OsR498G0306162200.01	Chr3	-	17498824	17507507	1413.69	679.74	1.0564	0.000277	0.0106	DDB_G0292028	sp|Q54DU5|Y2028_DICDI von Willebrand factor A domain-containing protein DDB_G0292028 OS=Dictyostelium discoideum GN=DDB_G0292028 PE=4 SV=1
OsR498G0306174300.01	Chr3	+	17639854	17643821	27.0502	138.157	-2.3526	3.3047e-05	0.0015316	--	--
OsR498G0306248600.01	Chr3	-	18669075	18669372	0	29.2421		1.92e-06	0.000114	--	--
OsR498G0306279500.01	Chr3	+	19281257	19282804	1019.97	314.001	1.6997	0.00129	0.0388	PUB4	sp|O22193|PUB4_ARATH U-box domain-containing protein 4 OS=Arabidopsis thaliana GN=PUB4 PE=1 SV=3
OsR498G0306281600.01	Chr3	-	19307657	19309845	952.495	511.16	0.89794	0.00037232	0.013608	GIP1	sp|Q9M0N8|MZT1B_ARATH Mitotic-spindle organizing protein 1B OS=Arabidopsis thaliana GN=GIP1 PE=1 SV=1
OsR498G0306289100.01	Chr3	+	19423766	19424836	0	76.1777		3.06e-15	3.8136e-13	--	--
OsR498G0306294500.01	Chr3	+	19496770	19498619	63.1425	357.28	-2.5004	1.81e-12	1.89e-10	SRG1	sp|Q39224|SRG1_ARATH Protein SRG1 OS=Arabidopsis thaliana GN=SRG1 PE=2 SV=1
OsR498G0306312400.01	Chr3	-	20146250	20148416	0	79.9529		1.18e-15	1.53e-13	--	--
OsR498G0306322000.01	Chr3	-	20379726	20387117	1323.93	0	Inf	7.5e-92	7.68e-89	CBL7	sp|Q3HRP0|CNBL7_ORYSJ Calcineurin B-like protein 7 OS=Oryza sativa subsp. japonica GN=CBL7 PE=2 SV=1
OsR498G0306325200.01	Chr3	-	20512195	20514725	0	1317.42		8.9698e-108	2.4818e-104	CYP71D9	sp|O81971|C71D9_SOYBN Cytochrome P450 71D9 OS=Glycine max GN=CYP71D9 PE=2 SV=1
OsR498G0306325300.01	Chr3	+	20516981	20523976	0	6189.93		3.34e-139	2.31e-135	--	--
OsR498G0306333700.01	Chr3	+	20936833	20939916	549.214	1472.11	-1.4224	8.68e-08	6.27e-06	--	--
OsR498G0306337900.01	Chr3	+	20979812	20983471	4277.49	2462.79	0.79647	0.000198	0.00792	--	--
OsR498G0306350200.01	Chr3	-	21443972	21445842	593.486	0	Inf	5.74e-47	1.99e-44	--	--
OsR498G0306362400.01	Chr3	-	21748575	21753273	31.064	1.63656	4.2465	0.000238	0.00929	--	--
OsR498G0306364300.01	Chr3	+	21784388	21787541	9015.49	2.43603	11.854	4.62e-187	1.28e-182	--	--
OsR498G0306387300.01	Chr3	+	22213528	22218587	287.46	111.481	1.3666	0.000241	0.00935	--	--
OsR498G0306393900.01	Chr3	+	22306841	22321284	2798.53	1623.38	0.78567	0.000648	0.0219	Os03g0565500	sp|Q9FE64|EFGM_ORYSJ Elongation factor G, mitochondrial OS=Oryza sativa subsp. japonica GN=Os03g0565500 PE=2 SV=2
OsR498G0306415400.01	Chr3	-	22828113	22838126	559.326	1270.03	-1.1831	3.21e-05	0.00149	DTX40	sp|Q9LVD9|DTX40_ARATH Protein DETOXIFICATION 40 OS=Arabidopsis thaliana GN=DTX40 PE=1 SV=1
OsR498G0306415800.01	Chr3	-	22848548	22858125	406.664	834.73	-1.0375	0.00038917	0.014187	DTX40	sp|Q9LVD9|DTX40_ARATH Protein DETOXIFICATION 40 OS=Arabidopsis thaliana GN=DTX40 PE=1 SV=1
OsR498G0306418600.01	Chr3	-	22937345	22944740	251.596	602.224	-1.2592	5.2781e-06	0.0002886	DTX40	sp|Q9LVD9|DTX40_ARATH Protein DETOXIFICATION 40 OS=Arabidopsis thaliana GN=DTX40 PE=1 SV=1
OsR498G0306431400.01	Chr3	-	23184761	23188294	16.8207	76.9574	-2.1938	0.00078759	0.02588	--	--
OsR498G0306438100.01	Chr3	+	23313264	23317583	2315.47	783.262	1.5637	7.1446e-11	6.6558e-09	--	--
OsR498G0306444400.01	Chr3	-	23423633	23430121	69.9507	541.506	-2.9526	0.000683	0.0229	At5g55050	sp|Q9FIA1|GDL87_ARATH GDSL esterase/lipase At5g55050 OS=Arabidopsis thaliana GN=At5g55050 PE=2 SV=1
OsR498G0306449100.01	Chr3	+	23473993	23475961	200.258	42.2645	2.2443	3.34e-08	2.49e-06	--	--
OsR498G0306460100.01	Chr3	+	23612822	23616262	879.21	0	Inf	6.32e-88	5.83e-85	CYCB1-2	sp|Q0DWQ7|CCB12_ORYSJ Cyclin-B1-2 OS=Oryza sativa subsp. japonica GN=CYCB1-2 PE=3 SV=1
OsR498G0306461200.01	Chr3	-	23623359	23638338	271.694	117.455	1.2099	0.000325	0.0121	DCL2A	sp|Q10HL3|DCL2A_ORYSJ Endoribonuclease Dicer homolog 2a OS=Oryza sativa subsp. japonica GN=DCL2A PE=2 SV=1
OsR498G0306462000.01	Chr3	-	23642036	23644914	2065.3	961.782	1.1026	3.88e-06	0.000218	--	--
OsR498G0306466900.01	Chr3	+	23745641	23748113	30838.7	55900.6	-0.85812	0.00172	0.04923	--	--
OsR498G0306479000.01	Chr3	-	24043962	24046274	0	253.453		3.2677e-40	9.6182e-38	--	--
OsR498G0306492600.01	Chr3	-	24341945	24345058	0	952.853		2.683e-92	2.8552e-89	FRS5	sp|Q9SZL8|FRS5_ARATH Protein FAR1-RELATED SEQUENCE 5 OS=Arabidopsis thaliana GN=FRS5 PE=2 SV=1
OsR498G0306495200.01	Chr3	-	24477237	24481233	93.4304	342.648	-1.8748	1.46e-08	1.12e-06	MTACP2	sp|Q9FGJ4|ACPM3_ARATH Acyl carrier protein 3, mitochondrial OS=Arabidopsis thaliana GN=MTACP2 PE=2 SV=1
OsR498G0306502700.01	Chr3	+	24595322	24598290	65.8818	162.812	-1.3053	0.00064944	0.021913	ACR4	sp|Q8LJW3|ACR4_ARATH ACT domain-containing protein ACR4 OS=Arabidopsis thaliana GN=ACR4 PE=2 SV=1
OsR498G0306510800.01	Chr3	-	24785474	24792759	220.22	53.3904	2.0443	9.59e-08	6.8883e-06	--	--
OsR498G0306510900.01	Chr3	+	24794681	24799432	195.337	58.6005	1.737	0.00131	0.039073	GCN2	sp|Q9LX30|GCN2_ARATH eIF-2-alpha kinase GCN2 OS=Arabidopsis thaliana GN=GCN2 PE=2 SV=2
OsR498G0306526900.01	Chr3	+	25061681	25064575	555.497	1155.1	-1.0562	4.32e-05	0.00196	SBT1.7	sp|O65351|SBT17_ARATH Subtilisin-like protease SBT1.7 OS=Arabidopsis thaliana GN=SBT1.7 PE=1 SV=1
OsR498G0306534800.01	Chr3	-	25382325	25390302	15.1671	0	Inf	0.00111	0.0343	ANK1	sp|P16157|ANK1_HUMAN Ankyrin-1 OS=Homo sapiens GN=ANK1 PE=1 SV=3
OsR498G0306538000.01	Chr3	-	25462867	25467265	17.8363	201.744	-3.4996	4.0724e-14	4.7342e-12	HOS15	sp|Q9FN19|HOS15_ARATH WD40 repeat-containing protein HOS15 OS=Arabidopsis thaliana GN=HOS15 PE=2 SV=1
OsR498G0306549300.01	Chr3	+	25697285	25697830	56.9778	160.161	-1.4911	5.09e-05	0.00229	Os03g0610800	sp|Q10GX0|SPZXB_ORYSJ Serpin-ZXB OS=Oryza sativa subsp. japonica GN=Os03g0610800 PE=2 SV=1
OsR498G0306555900.01	Chr3	+	25815278	25817391	165.154	0	Inf	9.0564e-29	1.9887e-26	--	--
OsR498G0306563600.01	Chr3	-	26057504	26064206	10.8058	57.5388	-2.4127	0.00019	0.00763	ncapg2	sp|Q2TAW0|CNDG2_XENLA Condensin-2 complex subunit G2 OS=Xenopus laevis GN=ncapg2 PE=1 SV=1
OsR498G0306566200.01	Chr3	-	26117052	26119596	316.304	146.015	1.1152	0.000647	0.0219	CYCD5-1	sp|Q0DQA9|CCD51_ORYSJ Cyclin-D5-1 OS=Oryza sativa subsp. japonica GN=CYCD5-1 PE=2 SV=2
OsR498G0306579100.01	Chr3	+	26348995	26351461	0	16.934		0.000562	0.0194	Os03g0622200	sp|Q10GM3|Y3222_ORYSJ B3 domain-containing protein Os03g0622200 OS=Oryza sativa subsp. japonica GN=Os03g0622200 PE=2 SV=1
OsR498G0306592200.01	Chr3	-	26531121	26534988	14.1867	0	Inf	0.00173	0.0494	--	--
OsR498G0306643800.01	Chr3	-	27393528	27398751	4.7328	36.9498	-2.9648	0.000434	0.0155	CAT1	sp|Q84MA5|CAAT1_ARATH Cationic amino acid transporter 1 OS=Arabidopsis thaliana GN=CAT1 PE=1 SV=1
OsR498G0306675300.01	Chr3	+	27875099	27885106	67.1769	261.855	-1.9627	1.31e-07	9.1653e-06	YAB2	sp|Q10FZ7|YAB2_ORYSJ Protein YABBY 2 OS=Oryza sativa subsp. japonica GN=YAB2 PE=2 SV=1
OsR498G0306686100.01	Chr3	+	28048395	28049387	26.228	0	Inf	7.213e-06	0.00038305	--	--
OsR498G0306693800.01	Chr3	-	28292168	28297920	343.667	764.31	-1.1531	4.86e-06	0.00026783	CAT2	sp|Q9ASS7|CAAT2_ARATH Cationic amino acid transporter 2, vacuolar OS=Arabidopsis thaliana GN=CAT2 PE=2 SV=1
OsR498G0306729000.01	Chr3	-	28772853	28779182	497.374	95.6215	2.3789	5.54e-14	6.39e-12	--	--
OsR498G0306729700.01	Chr3	+	28788148	28793012	1.27626	94.4578	-6.2097	9.22e-15	1.12e-12	LPD	sp|P31023|DLDH_PEA Dihydrolipoyl dehydrogenase, mitochondrial OS=Pisum sativum GN=LPD PE=1 SV=2
OsR498G0306730500.01	Chr3	+	28807259	28812365	337.507	16.5345	4.3514	5.46e-17	7.37e-15	HI_1259	sp|P45129|HTOA_HAEIN Probable periplasmic serine protease do/HhoA-like OS=Haemophilus influenzae (strain ATCC 51907 / DSM 11121 / KW20 / Rd) GN=HI_1259 PE=3 SV=1
OsR498G0306800100.01	Chr3	+	29778980	29786735	301.562	801.986	-1.4111	1.65e-07	1.15e-05	ANK3	sp|Q12955|ANK3_HUMAN Ankyrin-3 OS=Homo sapiens GN=ANK3 PE=1 SV=3
OsR498G0306815000.01	Chr3	-	30070987	30073664	239.054	605.864	-1.3417	1.67e-06	9.96e-05	--	--
OsR498G0306852400.01	Chr3	-	30628659	30629726	0	17.8298		0.000306	0.0116	--	--
OsR498G0306965200.01	Chr3	-	32453791	32455921	57.5618	163.239	-1.5038	0.000241	0.00935	--	--
OsR498G0306973000.01	Chr3	-	32567160	32572671	425.024	1124.15	-1.4032	0.000648	0.021889	--	--
OsR498G0306980000.01	Chr3	-	32744600	32750793	99.5683	19.5542	2.3482	1.29e-05	0.000657	--	--
OsR498G0306986800.01	Chr3	-	32845903	32848888	49.272	179.891	-1.8683	6.33e-06	0.000341	LCAT1	sp|Q9FZI8|LCAT1_ARATH Lecithin-cholesterol acyltransferase-like 1 OS=Arabidopsis thaliana GN=LCAT1 PE=2 SV=1
OsR498G0306990100.01	Chr3	+	32942599	32944073	1456.19	2390.86	-0.71533	0.0016869	0.048567	--	--
OsR498G0307011500.01	Chr3	+	33364306	33369074	18841	33007.7	-0.80893	8.5665e-05	0.0036861	--	sp|P50433|GLYM_SOLTU Serine hydroxymethyltransferase, mitochondrial OS=Solanum tuberosum PE=2 SV=1
OsR498G0307042900.01	Chr3	+	33799802	33802102	59.275	0	Inf	8.31e-12	8.39e-10	--	--
OsR498G0307051300.01	Chr3	+	33978104	33985321	718.669	0	Inf	2.03e-79	1.56e-76	--	--
OsR498G0307051700.01	Chr3	+	33990584	33995492	155.451	837.16	-2.429	3.86e-18	5.57e-16	BACOVA_02659	sp|A7LXU3|BGH3B_BACO1 Beta-glucosidase BoGH3B OS=Bacteroides ovatus (strain ATCC 8483 / DSM 1896 / JCM 5824 / NCTC 11153) GN=BACOVA_02659 PE=1 SV=1
OsR498G0307053300.01	Chr3	+	34028474	34029775	54.5203	167.747	-1.6214	4.33e-05	0.00196	--	--
OsR498G0307059500.01	Chr3	+	34138669	34143821	6092.95	2238.33	1.4447	1.22e-10	1.1208e-08	MADS14	sp|P0C5B1|MAD14_ORYSI MADS-box transcription factor 14 OS=Oryza sativa subsp. indica GN=MADS14 PE=2 SV=1
OsR498G0307062200.01	Chr3	-	34193776	34196078	3514.52	2176.32	0.69143	0.00159	0.0464	--	--
OsR498G0307062400.01	Chr3	-	34198861	34203141	551.171	117.44	2.2306	3.4487e-10	3.0195e-08	--	--
OsR498G0307078200.01	Chr3	-	34418945	34426130	549.329	1096.07	-0.9966	2.4e-05	0.00115	STP-1	sp|P53535|PHSL2_SOLTU Alpha-1,4 glucan phosphorylase L-2 isozyme, chloroplastic/amyloplastic OS=Solanum tuberosum GN=STP-1 PE=1 SV=1
OsR498G0307080900.01	Chr3	+	34477849	34482874	0.275687	18.3151	-6.0539	0.000809	0.0264	BUB3.2	sp|Q9C701|BUB32_ARATH Mitotic checkpoint protein BUB3.2 OS=Arabidopsis thaliana GN=BUB3.2 PE=2 SV=1
OsR498G0307081800.01	Chr3	-	34499390	34500127	49.2224	0	Inf	4.93e-09	3.98e-07	--	--
OsR498G0307081900.01	Chr3	+	34500208	34501036	88.2837	0	Inf	2.75e-07	1.8579e-05	--	--
OsR498G0307082500.01	Chr3	+	34506124	34508586	12.5942	147.035	-3.5453	3.43e-11	3.26e-09	ORC5	sp|Q10CI8|ORC5_ORYSJ Origin of replication complex subunit 1 OS=Oryza sativa subsp. japonica GN=ORC5 PE=2 SV=1
OsR498G0307084500.01	Chr3	+	34539798	34542466	771.778	1667.84	-1.1117	8.53e-07	5.3872e-05	CYP81E1	sp|P93147|C81E1_GLYEC Isoflavone 2&apos;-hydroxylase OS=Glycyrrhiza echinata GN=CYP81E1 PE=1 SV=2
OsR498G0307123800.01	Chr3	-	35089162	35091610	11812.7	7040.56	0.74657	0.00051603	0.018196	--	--
OsR498G0307135200.01	Chr3	-	35243616	35246138	312.358	807.718	-1.3707	8.7113e-08	6.2767e-06	Mvan_0910	sp|A1T3J8|Y910_MYCVP Putative S-adenosyl-L-methionine-dependent methyltransferase Mvan_0910 OS=Mycobacterium vanbaalenii (strain DSM 7251 / PYR-1) GN=Mvan_0910 PE=3 SV=1
OsR498G0307140500.01	Chr3	+	35318637	35320754	53.7755	188.002	-1.8057	5.22e-06	0.000286	TIM14-1	sp|Q8RV04|TI141_ARATH Mitochondrial import inner membrane translocase subunit TIM14-1 OS=Arabidopsis thaliana GN=TIM14-1 PE=1 SV=1
OsR498G0307191600.01	Chr3	-	36075442	36077438	2660.38	833.012	1.6752	5.66e-06	0.000308	SAP7	sp|Q852K6|SAP7_ORYSJ Zinc finger A20 and AN1 domain-containing stress-associated protein 7 OS=Oryza sativa subsp. japonica GN=SAP7 PE=2 SV=1
OsR498G0307191800.01	Chr3	-	36078011	36079509	815.786	387.993	1.0722	0.000331	0.0123	Os05g0123100	sp|Q75L84|GT51_ORYSJ Probable glucuronosyltransferase Os05g0123100 OS=Oryza sativa subsp. japonica GN=Os05g0123100 PE=2 SV=1
OsR498G0307244500.01	Chr3	+	36884830	36886717	145.29	299.338	-1.0428	0.000695	0.0232	RBCX2	sp|Q8L9X2|RBCX2_ARATH Chaperonin-like RbcX protein 2, chloroplastic OS=Arabidopsis thaliana GN=RBCX2 PE=1 SV=1
OsR498G0307330800.01	Chr3	-	38158643	38159803	170.754	0	Inf	1.72e-08	1.31e-06	--	--
OsR498G0307334500.01	Chr3	+	38205768	38206849	185.729	8.60748	4.4315	1.05e-18	1.55e-16	CPK7	sp|P53684|CDPK7_ORYSJ Calcium-dependent protein kinase 7 OS=Oryza sativa subsp. japonica GN=CPK7 PE=2 SV=2
OsR498G0307334700.01	Chr3	+	38207751	38208327	444.002	15.7369	4.8183	3e-14	3.5e-12	--	--
OsR498G0307335800.01	Chr3	-	38223876	38229362	20.2923	0.40914	5.6322	0.000424	0.0152	At1g08370	sp|Q9SJF3|DCP1_ARATH mRNA-decapping enzyme-like protein OS=Arabidopsis thaliana GN=At1g08370 PE=1 SV=2
OsR498G0307337900.01	Chr3	+	38246082	38252582	977.67	559.686	0.80473	0.00143	0.0425	NAPRT2	sp|Q84WV8|NPRT2_ARATH Nicotinate phosphoribosyltransferase 2 OS=Arabidopsis thaliana GN=NAPRT2 PE=2 SV=1
OsR498G0307344800.01	Chr3	-	38389832	38394760	280.809	1017.22	-1.857	1.3024e-09	1.092e-07	RBK1	sp|Q8H1D6|RBK1_ARATH Receptor-like cytosolic serine/threonine-protein kinase RBK1 OS=Arabidopsis thaliana GN=RBK1 PE=1 SV=1
OsR498G0307348200.01	Chr3	-	38457806	38462200	0	1159.92		2.29e-101	4.22e-98	WAK2	sp|Q9LMP1|WAK2_ARATH Wall-associated receptor kinase 2 OS=Arabidopsis thaliana GN=WAK2 PE=1 SV=1
OsR498G0307349200.01	Chr3	-	38478249	38483424	1398.84	2843.42	-1.0234	8.63e-06	0.000456	CRTISO	sp|Q2VEX9|CRTSO_DAUCA Prolycopene isomerase, chloroplastic OS=Daucus carota GN=CRTISO PE=2 SV=1
OsR498G0307396700.01	Chr3	+	39183834	39185199	77.9195	181.928	-1.2233	0.00172	0.0492	At4g34215	sp|Q8L9J9|CAES_ARATH Probable carbohydrate esterase At4g34215 OS=Arabidopsis thaliana GN=At4g34215 PE=1 SV=2
OsR498G0363139000.01	Chr3	-	19015124	19016138	95.3818	0	Inf	1.5e-15	1.93e-13	PPDK2	sp|Q75KR1|PPDK2_ORYSJ Pyruvate, phosphate dikinase 2 OS=Oryza sativa subsp. japonica GN=PPDK2 PE=3 SV=1
OsR498G0407805800.01	Chr4	-	9012524	9015267	11616.2	19591	-0.75405	0.00093916	0.029971	--	sp|P46285|S17P_WHEAT Sedoheptulose-1,7-bisphosphatase, chloroplastic OS=Triticum aestivum PE=2 SV=1
OsR498G0408098500.01	Chr4	+	14971373	14974497	2388.86	211.941	3.4946	1.89e-15	2.41e-13	--	--
OsR498G0408228100.01	Chr4	+	16580098	16587175	8.83675	167.912	-4.248	2.1e-15	2.6606e-13	KIN12A	sp|Q7XKR9|KN12A_ORYSJ Kinesin-like protein KIN-12A OS=Oryza sativa subsp. japonica GN=KIN12A PE=2 SV=2
OsR498G0408338800.01	Chr4	-	17874956	17878472	144.435	603.063	-2.0619	2.28e-10	2.06e-08	WAK3	sp|Q9LMN8|WAK3_ARATH Wall-associated receptor kinase 3 OS=Arabidopsis thaliana GN=WAK3 PE=2 SV=2
OsR498G0408424910.01	Chr4	+	19118034	19120544	208.83	936.712	-2.1653	2.03e-13	2.26e-11	--	--
OsR498G0408431100.01	Chr4	+	19210839	19214095	0	705.825		1.26e-78	9.39e-76	--	--
OsR498G0408431700.01	Chr4	+	19220679	19223954	0.275687	174.138	-9.303	9.5e-29	2.07e-26	MYB30	sp|Q9SCU7|MYB30_ARATH Transcription factor MYB30 OS=Arabidopsis thaliana GN=MYB30 PE=1 SV=1
OsR498G0408494500.01	Chr4	+	20106393	20110263	123.661	318.622	-1.3655	5.74e-05	0.00255	At1g32220	sp|Q9FVR6|Y1222_ARATH Uncharacterized protein At1g32220, chloroplastic OS=Arabidopsis thaliana GN=At1g32220 PE=2 SV=1
OsR498G0408558000.01	Chr4	-	20822275	20823370	8.5458	60.875	-2.8326	3.24e-05	0.0015	--	--
OsR498G0408590600.01	Chr4	-	21373589	21374234	115.567	7.83258	3.8831	1.67e-09	1.38e-07	--	--
OsR498G0408679300.01	Chr4	+	22702245	22708200	373.643	170.035	1.1358	0.00013861	0.0056984	STP5	sp|Q93Y91|STP5_ARATH Sugar transport protein 5 OS=Arabidopsis thaliana GN=STP5 PE=2 SV=1
OsR498G0408696100.01	Chr4	+	23005661	23007678	8936.25	21026.3	-1.2345	0.00052653	0.018464	GAPA	sp|P09315|G3PA_MAIZE Glyceraldehyde-3-phosphate dehydrogenase A, chloroplastic OS=Zea mays GN=GAPA PE=2 SV=1
OsR498G0408741800.01	Chr4	-	23578971	23589578	1044.73	1746.27	-0.74114	0.00106	0.0332	AAP7	sp|Q9FF99|AAP7_ARATH Probable amino acid permease 7 OS=Arabidopsis thaliana GN=AAP7 PE=2 SV=1
OsR498G0408754800.01	Chr4	-	23830220	23836600	160.177	28.0362	2.5143	6.5e-05	0.00285	BGLU10	sp|Q7F9K4|BGL10_ORYSJ Beta-glucosidase 10 OS=Oryza sativa subsp. japonica GN=BGLU10 PE=2 SV=1
OsR498G0408764700.01	Chr4	+	23985776	23988557	2284.72	4640.15	-1.0222	0.00133	0.0398	At1g67900	sp|Q9C9V6|Y1790_ARATH BTB/POZ domain-containing protein At1g67900 OS=Arabidopsis thaliana GN=At1g67900 PE=1 SV=1
OsR498G0408783400.01	Chr4	-	24246418	24253084	1742.23	1014.16	0.78064	0.000625	0.0213	Klhdc4	sp|Q921I2|KLDC4_MOUSE Kelch domain-containing protein 4 OS=Mus musculus GN=Klhdc4 PE=2 SV=2
OsR498G0408810600.01	Chr4	-	24605247	24607881	8162.94	15432.4	-0.9188	0.000687	0.022978	PGLP1B	sp|P0DKC4|PGP1B_ARATH Phosphoglycolate phosphatase 1B, chloroplastic OS=Arabidopsis thaliana GN=PGLP1B PE=1 SV=1
OsR498G0408897800.01	Chr4	-	25961083	25965271	166.954	468.44	-1.4884	0.000518	0.0182	THA1	sp|Q8RXU4|THA1_ARATH Probable low-specificity L-threonine aldolase 1 OS=Arabidopsis thaliana GN=THA1 PE=1 SV=1
OsR498G0408904400.01	Chr4	-	26041161	26044393	236.374	482.088	-1.0282	0.000855	0.027657	PAL	sp|P14717|PAL1_ORYSJ Phenylalanine ammonia-lyase OS=Oryza sativa subsp. japonica GN=PAL PE=1 SV=2
OsR498G0408984200.01	Chr4	-	27076629	27077805	10.8619	112.568	-3.3735	0.0012784	0.038488	Os04g0538400	sp|B7F138|VITH2_ORYSJ Vacuolar iron transporter homolog 2 OS=Oryza sativa subsp. japonica GN=Os04g0538400 PE=2 SV=1
OsR498G0409134900.01	Chr4	+	29370644	29372712	30.9865	132.539	-2.0967	6.65e-06	0.00035725	BHY	sp|B3SGL0|BCH_GENLU Beta-carotene 3-hydroxylase, chloroplastic OS=Gentiana lutea GN=BHY PE=2 SV=1
OsR498G0409198500.01	Chr4	+	30337854	30339095	11.9503	199.665	-4.0625	7.63e-18	1.09e-15	PR10A	sp|A2A1A1|NCS2_COPJA S-norcoclaurine synthase 2 OS=Coptis japonica GN=PR10A PE=2 SV=2
OsR498G0409220600.01	Chr4	-	30676050	30677652	33.604	171.268	-2.3496	2.26e-08	1.71e-06	AOX1	sp|Q41224|AOX1_TOBAC Ubiquinol oxidase 1, mitochondrial OS=Nicotiana tabacum GN=AOX1 PE=1 SV=1
OsR498G0409230600.01	Chr4	-	30835453	30836961	206.399	557.678	-1.434	0.000237	0.0092612	XTH25	sp|Q38907|XTH25_ARATH Probable xyloglucan endotransglucosylase/hydrolase protein 25 OS=Arabidopsis thaliana GN=XTH25 PE=2 SV=2
OsR498G0409245200.01	Chr4	-	31054755	31057993	25.9222	104.805	-2.0155	0.000745	0.0247	HKT4	sp|Q7XPF8|HKT4_ORYSJ Cation transporter HKT4 OS=Oryza sativa subsp. japonica GN=HKT4 PE=1 SV=2
OsR498G0409250600.01	Chr4	-	31130670	31136752	1020.54	567.835	0.84579	0.000682	0.022899	RPN2A	sp|O48844|PSD1A_ARATH 26S proteasome non-ATPase regulatory subunit 1 homolog A OS=Arabidopsis thaliana GN=RPN2A PE=1 SV=1
OsR498G0409251200.01	Chr4	-	31137606	31140607	429.513	1167.73	-1.4429	4.45e-09	3.61e-07	Os04g0608600	sp|Q7XPE8|NRX3_ORYSJ Probable nucleoredoxin 3 OS=Oryza sativa subsp. japonica GN=Os04g0608600 PE=3 SV=2
OsR498G0409252300.01	Chr4	+	31152854	31157384	1733.77	1028.95	0.75273	0.0013	0.0389	Ythdf2	sp|Q91YT7|YTHD2_MOUSE YTH domain-containing family protein 2 OS=Mus musculus GN=Ythdf2 PE=1 SV=1
OsR498G0409264300.01	Chr4	+	31350676	31356340	753.455	1588.67	-1.0762	1.02e-05	0.00052823	KSL3	sp|Q0JA83|KSL3_ORYSJ Ent-kaurene synthase-like 3 OS=Oryza sativa subsp. japonica GN=KSL3 PE=2 SV=2
OsR498G0409273100.01	Chr4	+	31503386	31506016	4.5975	37.4842	-3.0274	0.0011561	0.035532	--	--
OsR498G0409276700.01	Chr4	+	31560970	31566306	112.392	243.489	-1.1153	0.000487	0.0173	--	--
OsR498G0409282000.01	Chr4	-	31646369	31654966	2967	1310.22	1.1792	7.28e-07	4.6321e-05	At1g56130	sp|C0LGH2|Y1561_ARATH Probable LRR receptor-like serine/threonine-protein kinase At1g56130 OS=Arabidopsis thaliana GN=At1g56130 PE=2 SV=2
OsR498G0409282800.01	Chr4	-	31674768	31685019	80.5556	551.84	-2.7762	2.69e-06	0.000156	At1g56130	sp|C0LGH2|Y1561_ARATH Probable LRR receptor-like serine/threonine-protein kinase At1g56130 OS=Arabidopsis thaliana GN=At1g56130 PE=2 SV=2
OsR498G0409287900.01	Chr4	+	31762066	31765790	55.4569	189.906	-1.7758	2.1266e-05	0.0010341	At3g14580	sp|Q9LUD6|PP230_ARATH Pentatricopeptide repeat-containing protein At3g14580, mitochondrial OS=Arabidopsis thaliana GN=At3g14580 PE=2 SV=1
OsR498G0409297700.01	Chr4	+	31931761	31936943	3.7154	92.0981	-4.6316	6.31e-11	5.9e-09	RGA2	sp|Q7XBQ9|RGA2_SOLBU Disease resistance protein RGA2 OS=Solanum bulbocastanum GN=RGA2 PE=1 SV=1
OsR498G0409297900.01	Chr4	+	31936058	31939691	0	607.159		1.78e-72	1.15e-69	RGA2	sp|Q7XBQ9|RGA2_SOLBU Disease resistance protein RGA2 OS=Solanum bulbocastanum GN=RGA2 PE=1 SV=1
OsR498G0409298100.01	Chr4	+	31941649	31951077	35.1667	820.981	-4.5451	1.26e-12	1.35e-10	RGA2	sp|Q7XBQ9|RGA2_SOLBU Disease resistance protein RGA2 OS=Solanum bulbocastanum GN=RGA2 PE=1 SV=1
OsR498G0409303600.01	Chr4	-	32050828	32052812	0	15.3046		0.0010594	0.033158	GTE7	sp|Q7Y214|GTE7_ARATH Transcription factor GTE7 OS=Arabidopsis thaliana GN=GTE7 PE=2 SV=1
OsR498G0409305600.01	Chr4	-	32099740	32101905	1897.98	286.335	2.7287	3.23e-26	6.38e-24	GTE4	sp|Q9LNC4|GTE4_ARATH Transcription factor GTE4 OS=Arabidopsis thaliana GN=GTE4 PE=2 SV=1
OsR498G0409306200.01	Chr4	-	32105534	32111077	5775.05	2485.35	1.2164	1.9408e-06	0.00011499	PAO2	sp|Q9SKX5|PAO2_ARATH Probable polyamine oxidase 2 OS=Arabidopsis thaliana GN=PAO2 PE=2 SV=1
OsR498G0409312000.01	Chr4	-	32184514	32193162	332.768	651.463	-0.96917	0.000135	0.0056	SS3	sp|Q43846|SSY3_SOLTU Soluble starch synthase 3, chloroplastic/amyloplastic OS=Solanum tuberosum GN=SS3 PE=1 SV=1
OsR498G0409319400.01	Chr4	-	32312192	32323720	0	400.295		1.7e-55	7.45e-53	At1g61330	sp|O64787|FBD4_ARATH Putative FBD-associated F-box protein At1g61330 OS=Arabidopsis thaliana GN=At1g61330 PE=4 SV=1
OsR498G0409323900.01	Chr4	+	32381254	32388423	81.9401	465.587	-2.5064	1.0545e-05	0.00054435	PCMP-E94	sp|Q9LT48|PP244_ARATH Pentatricopeptide repeat-containing protein At3g20730 OS=Arabidopsis thaliana GN=PCMP-E94 PE=2 SV=1
OsR498G0409325300.01	Chr4	+	32410108	32412964	347.417	1965.03	-2.4998	5.35e-23	9.25e-21	CYCP1-1	sp|Q0J9W0|CCP11_ORYSJ Cyclin-P1-1 OS=Oryza sativa subsp. japonica GN=CYCP1-1 PE=3 SV=2
OsR498G0409327900.01	Chr4	+	32464072	32465519	3.87822	200.169	-5.6897	2.79e-25	5.4302e-23	ANR	sp|Q5FB34|ANRCS_VITVI Anthocyanidin reductase ((2S)-flavan-3-ol-forming) OS=Vitis vinifera GN=ANR PE=1 SV=1
OsR498G0409328500.01	Chr4	+	32470340	32476726	0.595198	39.8397	-6.0647	3.2108e-07	2.151e-05	ANR	sp|Q5FB34|ANRCS_VITVI Anthocyanidin reductase ((2S)-flavan-3-ol-forming) OS=Vitis vinifera GN=ANR PE=1 SV=1
OsR498G0409328900.01	Chr4	+	32478658	32480848	992.987	4704.21	-2.2441	2.795e-21	4.5758e-19	ANR	sp|D7U6G6|ANRPN_VITVI Anthocyanidin reductase ((2S)-flavan-3-ol-forming) OS=Vitis vinifera GN=ANR PE=3 SV=1
OsR498G0409329100.01	Chr4	+	32483111	32486025	357.964	44.3798	3.0118	1.8605e-06	0.00011094	ANR	sp|D7U6G6|ANRPN_VITVI Anthocyanidin reductase ((2S)-flavan-3-ol-forming) OS=Vitis vinifera GN=ANR PE=3 SV=1
OsR498G0409330100.01	Chr4	+	32502352	32506133	7.11233	47.1336	-2.7284	9.6053e-05	0.0040886	44838	sp|Q9LHQ6|OCT4_ARATH Organic cation/carnitine transporter 4 OS=Arabidopsis thaliana GN=OCT4 PE=2 SV=1
OsR498G0409333800.01	Chr4	-	32540608	32547166	0	65.9474		0.000102	0.0043218	B120	sp|O81906|B120_ARATH G-type lectin S-receptor-like serine/threonine-protein kinase B120 OS=Arabidopsis thaliana GN=B120 PE=2 SV=1
OsR498G0409335600.01	Chr4	-	32567826	32571750	511.368	51.7667	3.3043	5e-23	8.71e-21	SD18	sp|O81905|SD18_ARATH Receptor-like serine/threonine-protein kinase SD1-8 OS=Arabidopsis thaliana GN=SD18 PE=1 SV=1
OsR498G0409339000.01	Chr4	-	32642310	32646289	155.939	1.75167	6.4761	6.98e-22	1.18e-19	SD18	sp|O81905|SD18_ARATH Receptor-like serine/threonine-protein kinase SD1-8 OS=Arabidopsis thaliana GN=SD18 PE=1 SV=1
OsR498G0409343000.01	Chr4	-	32688020	32688534	254.282	658.463	-1.3727	2.43e-07	1.66e-05	--	--
OsR498G0409417800.01	Chr4	-	33806339	33810089	420.45	889.1	-1.0804	0.000396	0.014358	FPS2	sp|O24242|FPPS2_PARAR Farnesyl pyrophosphate synthase 2 OS=Parthenium argentatum GN=FPS2 PE=2 SV=1
OsR498G0409458800.01	Chr4	-	34388308	34391155	5593.85	2504.37	1.1594	0.000359	0.013196	PI4KG6	sp|Q8W4R8|P4KG6_ARATH Phosphatidylinositol 4-kinase gamma 6 OS=Arabidopsis thaliana GN=PI4KG6 PE=2 SV=1
OsR498G0409511000.01	Chr4	-	35184407	35194810	52.2561	5.32154	3.2957	6.24e-05	0.00275	KEA2	sp|O65272|KEA2_ARATH K(+) efflux antiporter 2, chloroplastic OS=Arabidopsis thaliana GN=KEA2 PE=1 SV=2
OsR498G0409512600.01	Chr4	-	35218987	35221030	245.555	1029.65	-2.068	1.46e-08	1.12e-06	AAE3	sp|Q9SMT7|4CLLA_ARATH Oxalate--CoA ligase OS=Arabidopsis thaliana GN=AAE3 PE=1 SV=1
OsR498G0409543100.01	Chr4	+	35687150	35691592	1160.66	542.918	1.0961	1.37e-05	0.000693	PRORP1	sp|Q66GI4|PRRP1_ARATH Proteinaceous RNase P 1, chloroplastic/mitochondrial OS=Arabidopsis thaliana GN=PRORP1 PE=1 SV=1
OsR498G0409544300.01	Chr4	+	35716072	35719354	1303.38	589.232	1.1453	5.54e-06	0.00030175	PLSP1	sp|Q8H0W1|PLSP1_ARATH Chloroplast processing peptidase OS=Arabidopsis thaliana GN=PLSP1 PE=2 SV=2
OsR498G0409546000.01	Chr4	-	35736958	35741013	53.6734	150.058	-1.4832	0.00023	0.0090082	NAC082	sp|Q9FY82|NAC82_ARATH NAC domain-containing protein 82 OS=Arabidopsis thaliana GN=NAC082 PE=1 SV=1
OsR498G0409547200.01	Chr4	-	35745488	35749700	216.45	84.891	1.3503	0.00023679	0.0092534	At5g11130/At5g11120	sp|Q9LFP3|GLYT4_ARATH Probable glycosyltransferase At5g11130 OS=Arabidopsis thaliana GN=At5g11130/At5g11120 PE=3 SV=2
OsR498G0463942600.01	Chr4	-	5466171	5483189	19.7397	0	Inf	0.000174	0.00704	GIS2	sp|P53849|GIS2_YEAST Zinc finger protein GIS2 OS=Saccharomyces cerevisiae (strain ATCC 204508 / S288c) GN=GIS2 PE=1 SV=1
OsR498G0509601700.01	Chr5	+	825413	827707	4788.8	1691.45	1.5014	2.791e-05	0.0013178	MYBAS2	sp|Q4JL76|MYBA2_ORYSJ Myb-related protein MYBAS2 OS=Oryza sativa subsp. japonica GN=MYBAS2 PE=2 SV=1
OsR498G0509638000.01	Chr5	-	1385476	1391746	406.386	1436.96	-1.8221	8.6206e-09	6.8538e-07	--	--
OsR498G0509641800.01	Chr5	-	1440616	1447852	9.52316	134.078	-3.8155	1.6173e-05	0.00080913	--	--
OsR498G0509717400.01	Chr5	-	2580418	2581057	261.729	1048.17	-2.0017	0.00036166	0.013253	--	--
OsR498G0509793900.01	Chr5	+	3718236	3720981	21.4901	93.7289	-2.1248	8.8156e-05	0.0037757	CRSH2	sp|Q6ATB2|CRSH2_ORYSJ Probable GTP diphosphokinase CRSH2, chloroplastic OS=Oryza sativa subsp. japonica GN=CRSH2 PE=2 SV=1
OsR498G0509827300.01	Chr5	+	4186761	4189286	46.6319	8.29191	2.4915	0.0010864	0.033812	At3g01520	sp|Q8LGG8|USPAL_ARATH Universal stress protein A-like protein OS=Arabidopsis thaliana GN=At3g01520 PE=1 SV=2
OsR498G0509835300.01	Chr5	+	4281283	4285917	684.23	285.715	1.2599	2.552e-06	0.00014834	--	--
OsR498G0510032100.01	Chr5	+	7534147	7535199	49.9311	0	Inf	1.969e-05	0.00096766	--	--
OsR498G0510348500.01	Chr5	+	13154184	13155291	1169.07	1974.8	-0.75635	0.0017051	0.048939	OHP1	sp|O81208|OHP1_ARATH Light-harvesting complex-like protein OHP1, chloroplastic OS=Arabidopsis thaliana GN=OHP1 PE=1 SV=1
OsR498G0510365500.01	Chr5	+	13436751	13437912	529.955	1078.05	-1.0245	7.1139e-05	0.0030996	--	--
OsR498G0510446000.01	Chr5	-	14751975	14753604	67.938	0	Inf	1.8143e-13	2.0406e-11	--	--
OsR498G0510522500.01	Chr5	+	16040280	16040981	0.595198	52.6545	-6.467	3.9568e-09	3.2199e-07	--	--
OsR498G0510536900.01	Chr5	+	16323043	16328554	183.658	23.3947	2.9728	3.4899e-11	3.3068e-09	--	--
OsR498G0510713900.01	Chr5	+	19247223	19250498	462.442	941.209	-1.0252	0.0010696	0.033439	PRFB3	sp|F4J264|PRFB3_ARATH Peptide chain release factor PrfB3, chloroplastic OS=Arabidopsis thaliana GN=PRFB3 PE=2 SV=1
OsR498G0510734900.01	Chr5	+	19569587	19574512	8152.21	2363.09	1.7865	2.2493e-15	2.8418e-13	--	--
OsR498G0510740300.01	Chr5	+	19637048	19639662	146.066	297.508	-1.0263	0.00090674	0.029003	ANN3	sp|Q9SE45|ANXD3_ARATH Annexin D3 OS=Arabidopsis thaliana GN=ANN3 PE=2 SV=2
OsR498G0510759300.01	Chr5	+	19960269	19965985	428.535	733.638	-0.77566	0.001197	0.036195	RER4	sp|Q94CJ5|RER4_ARATH Protein RETICULATA-RELATED 4, chloroplastic OS=Arabidopsis thaliana GN=RER4 PE=2 SV=1
OsR498G0510825800.01	Chr5	-	21364362	21366964	1211.54	629.167	0.94532	0.00015855	0.0064606	--	--
OsR498G0510850600.01	Chr5	-	21763792	21764909	34.6871	0	Inf	1.6696e-07	1.1578e-05	--	--
OsR498G0510877500.01	Chr5	+	22171374	22172138	38.5169	0	Inf	2.565e-06	0.00014878	--	--
OsR498G0510983300.01	Chr5	+	23892061	23892399	17.1889	0	Inf	0.00055913	0.01941	--	--
OsR498G0510997800.01	Chr5	-	24101374	24102000	0	29.1472		2.217e-06	0.00012941	--	sp|P0CG89|H4_SOYBN Histone H4 OS=Glycine max PE=3 SV=1
OsR498G0511001600.01	Chr5	-	24172026	24172596	532.464	1237.67	-1.2169	0.0016801	0.048423	--	--
OsR498G0511050000.01	Chr5	-	24905109	24911578	188.038	18.6467	3.334	4.452e-07	2.8983e-05	RPM1	sp|Q39214|RPM1_ARATH Disease resistance protein RPM1 OS=Arabidopsis thaliana GN=RPM1 PE=1 SV=1
OsR498G0511052200.01	Chr5	-	24941402	24942270	47.7043	254.245	-2.414	2.0463e-05	0.00099852	--	--
OsR498G0511077900.01	Chr5	+	25330504	25331716	175.468	402.307	-1.1971	3.798e-05	0.0017484	--	--
OsR498G0511096000.01	Chr5	-	25602601	25604366	645.877	1104.43	-0.77397	0.0014707	0.043334	Os05g0494200	sp|P20907|CYT2_ORYSJ Cysteine proteinase inhibitor 2 OS=Oryza sativa subsp. japonica GN=Os05g0494200 PE=2 SV=3
OsR498G0511111100.01	Chr5	+	25888006	25893569	822.242	404.126	1.0248	0.00013113	0.0054474	At3g55350	sp|Q9M2U3|ALPL_ARATH Protein ALP1-like OS=Arabidopsis thaliana GN=At3g55350 PE=2 SV=1
OsR498G0511113500.01	Chr5	+	25926644	25928857	39.8923	509.794	-3.6757	2.2276e-08	1.6932e-06	TOGT1	sp|Q9AT54|SCGT_TOBAC Scopoletin glucosyltransferase OS=Nicotiana tabacum GN=TOGT1 PE=1 SV=1
OsR498G0511113900.01	Chr5	+	25932534	25934274	0	1087.06		1.7541e-98	2.4266e-95	UGT73B3	sp|Q8W491|U73B3_ARATH UDP-glycosyltransferase 73B3 OS=Arabidopsis thaliana GN=UGT73B3 PE=2 SV=1
OsR498G0511114100.01	Chr5	+	25936924	25939765	0	14.3914		0.0017411	0.04956	TOGT1	sp|Q9AT54|SCGT_TOBAC Scopoletin glucosyltransferase OS=Nicotiana tabacum GN=TOGT1 PE=1 SV=1
OsR498G0511115500.01	Chr5	+	25958126	25959669	12.0031	58.8587	-2.2939	0.00068363	0.022899	SCL32	sp|Q9SN22|SCL32_ARATH Scarecrow-like protein 32 OS=Arabidopsis thaliana GN=SCL32 PE=2 SV=1
OsR498G0511136400.01	Chr5	-	26308517	26309602	0	22.9089		2.4699e-05	0.0011803	--	--
OsR498G0511138700.01	Chr5	+	26354584	26363215	80.0088	22.7798	1.8124	0.0011403	0.035094	--	--
OsR498G0511153900.01	Chr5	+	26542803	26546632	356.853	736.623	-1.0456	5.7149e-05	0.0025503	RD21C	sp|Q9LT78|RD21C_ARATH Probable cysteine protease RD21C OS=Arabidopsis thaliana GN=RD21C PE=1 SV=1
OsR498G0511165400.01	Chr5	-	26704751	26714333	1407.23	796.422	0.82126	0.00097157	0.030827	Carnmt1	sp|Q80UY1|CARME_MOUSE Carnosine N-methyltransferase OS=Mus musculus GN=Carnmt1 PE=1 SV=1
OsR498G0511179700.01	Chr5	+	26928716	26931912	0.275687	212.329	-9.5891	3.6685e-17	5.075e-15	CYP71A1	sp|P24465|C71A1_PERAE Cytochrome P450 71A1 OS=Persea americana GN=CYP71A1 PE=1 SV=2
OsR498G0511218000.01	Chr5	-	27519136	27519909	95.256	13.0112	2.8721	1.4167e-05	0.0007153	--	--
OsR498G0511223000.01	Chr5	-	27617495	27620171	1.65412	33.3793	-4.3348	0.00012474	0.0051901	YUC6	sp|Q8VZ59|YUC6_ARATH Indole-3-pyruvate monooxygenase YUCCA6 OS=Arabidopsis thaliana GN=YUC6 PE=1 SV=1
OsR498G0511225700.01	Chr5	+	27649056	27651514	37.5365	168.968	-2.1704	0.00020969	0.0082999	ubtd1	sp|Q4V8W7|UBTD1_DANRE Ubiquitin domain-containing protein 1 OS=Danio rerio GN=ubtd1 PE=2 SV=1
OsR498G0511226400.01	Chr5	-	27652258	27653228	26.2682	0	Inf	7.1317e-06	0.00038093	--	--
OsR498G0511247200.01	Chr5	-	27927167	27930700	32.9836	0.266489	6.9515	2.0666e-06	0.00012114	At1g64760	sp|Q6NKW9|E138_ARATH Glucan endo-1,3-beta-glucosidase 8 OS=Arabidopsis thaliana GN=At1g64760 PE=1 SV=2
OsR498G0511247300.01	Chr5	+	27932395	27939762	56.605	141.665	-1.3235	0.00094975	0.030274	--	--
OsR498G0511251300.01	Chr5	+	28007761	28011486	59.491	5.225	3.5092	2.2859e-06	0.00013315	MAP65-3	sp|Q9FHM4|MA653_ARATH 65-kDa microtubule-associated protein 3 OS=Arabidopsis thaliana GN=MAP65-3 PE=1 SV=1
OsR498G0511253700.01	Chr5	+	28043246	28061858	1294.25	495.01	1.3866	7.5024e-06	0.00039689	XI-K	sp|F4K5J1|MYO17_ARATH Myosin-17 OS=Arabidopsis thaliana GN=XI-K PE=1 SV=2
OsR498G0511259700.01	Chr5	+	28116422	28117089	85.9432	0	Inf	9.6288e-17	1.287e-14	--	--
OsR498G0511264400.01	Chr5	-	28178195	28181351	226.453	0	Inf	7.0726e-28	1.5053e-25	RTE1	sp|F4ITL6|RTE1_ARATH Protein REVERSION-TO-ETHYLENE SENSITIVITY1 OS=Arabidopsis thaliana GN=RTE1 PE=1 SV=1
OsR498G0511267100.01	Chr5	+	28225955	28228786	2.08141	134.005	-6.0086	9.0899e-13	9.7859e-11	--	--
OsR498G0511276400.01	Chr5	-	28358620	28362113	231.892	79.1952	1.55	1.878e-05	0.00092638	--	--
OsR498G0511280600.01	Chr5	-	28418369	28420556	91.9403	246.914	-1.4252	5.4226e-05	0.0024317	--	--
OsR498G0511302800.01	Chr5	-	28736733	28737431	1.78559	770.796	-8.7538	3.0022e-75	2.1298e-72	--	--
OsR498G0511310400.01	Chr5	-	28834176	28835632	49.7804	172.025	-1.789	5.2611e-06	0.00028824	RAX3	sp|Q9M2Y9|RAX3_ARATH Transcription factor RAX3 OS=Arabidopsis thaliana GN=RAX3 PE=2 SV=1
OsR498G0511316400.01	Chr5	-	28908341	28910062	338.553	795.509	-1.2325	1.3571e-05	0.00068768	PNSB3	sp|Q9LU21|PNSB3_ARATH Photosynthetic NDH subunit of subcomplex B 3, chloroplastic OS=Arabidopsis thaliana GN=PNSB3 PE=2 SV=1
OsR498G0511317200.01	Chr5	-	28919522	28920145	142.057	0	Inf	2.9795e-25	5.7248e-23	ABCG14	sp|Q9C6W5|AB14G_ARATH ABC transporter G family member 14 OS=Arabidopsis thaliana GN=ABCG14 PE=2 SV=1
OsR498G0511320800.01	Chr5	-	28985768	28987547	28.4513	0.40914	6.1198	1.0615e-05	0.00054692	--	--
OsR498G0511321900.01	Chr5	+	29000301	29002519	2015.74	546.012	1.8843	6.4699e-06	0.00034827	RPL35AB	sp|Q9FZH0|R35A2_ARATH 60S ribosomal protein L35a-2 OS=Arabidopsis thaliana GN=RPL35AB PE=3 SV=1
OsR498G0511346700.01	Chr5	+	29388527	29389852	2.99103	48.0885	-4.007	0.00051625	0.018196	FLA13	sp|Q9FFH6|FLA13_ARATH Fasciclin-like arabinogalactan protein 13 OS=Arabidopsis thaliana GN=FLA13 PE=1 SV=1
OsR498G0511359300.01	Chr5	+	29609954	29611553	0	68.3822		0.00032564	0.012159	RL3	sp|Q6NNN0|RADL3_ARATH Protein RADIALIS-like 3 OS=Arabidopsis thaliana GN=RL3 PE=2 SV=1
OsR498G0511394200.01	Chr5	-	30100065	30107785	0.551373	49.7024	-6.4941	9.6713e-09	7.6235e-07	IMCE	sp|Q6L5F5|IMCE_ORYSJ Probable isoprenylcysteine alpha-carbonyl methylesterase ICME OS=Oryza sativa subsp. japonica GN=IMCE PE=2 SV=1
OsR498G0511399700.01	Chr5	+	30182232	30184412	1.78559	32.9762	-4.2069	0.00077587	0.025586	fadD25	sp|P9WQ45|FAD25_MYCTU Putative fatty-acid--CoA ligase fadD25 OS=Mycobacterium tuberculosis (strain ATCC 25618 / H37Rv) GN=fadD25 PE=1 SV=1
OsR498G0511404600.01	Chr5	-	30246743	30252912	0	365.474		2.0114e-52	7.8383e-50	--	--
OsR498G0511404900.01	Chr5	+	30258785	30266348	1340.82	288.648	2.2157	1.1057e-11	1.0925e-09	LSG1-2	sp|Q9SJF1|LSG12_ARATH GTPase LSG1-2 OS=Arabidopsis thaliana GN=LSG1-2 PE=1 SV=1
OsR498G0511405400.01	Chr5	-	30267787	30271067	867.417	300.618	1.5288	4.7242e-09	3.8219e-07	--	--
OsR498G0511411500.01	Chr5	+	30349735	30351477	284.154	541.574	-0.93049	0.00052279	0.018356	SCPL50	sp|Q9M9Q6|SCP50_ARATH Serine carboxypeptidase-like 50 OS=Arabidopsis thaliana GN=SCPL50 PE=2 SV=1
OsR498G0511431200.01	Chr5	-	30676510	30679884	0.892797	134.678	-7.237	2.0567e-21	3.3872e-19	DDB_G0282005	sp|Q54T49|APT11_DICDI Acyl-protein thioesterase 1 homolog 1 OS=Dictyostelium discoideum GN=DDB_G0282005 PE=2 SV=1
OsR498G0511433400.01	Chr5	-	30714439	30721859	539.408	78.1985	2.7862	1.5039e-18	2.19e-16	SNL3	sp|O48686|SNL3_ARATH Paired amphipathic helix protein Sin3-like 3 OS=Arabidopsis thaliana GN=SNL3 PE=1 SV=3
OsR498G0511435600.01	Chr5	-	30749088	30753962	128.053	438.385	-1.7755	4.3027e-06	0.00023905	SELMODRAFT_444075	sp|P0DH62|Y4407_SELML Inactive protein kinase SELMODRAFT_444075 OS=Selaginella moellendorffii GN=SELMODRAFT_444075 PE=2 SV=1
OsR498G0511440700.01	Chr5	+	30829887	30835132	153.504	847.521	-2.465	4.6114e-17	6.2852e-15	--	--
OsR498G0565527200.01	Chr5	+	21363963	21365051	29.3754	143.308	-2.2864	1.6975e-05	0.00084472	CXE17	sp|Q9LFR7|CXE17_ARATH Probable carboxylesterase 17 OS=Arabidopsis thaliana GN=CXE17 PE=2 SV=1
OsR498G0611470700.01	Chr6	+	83460	85979	133.962	319.799	-1.2553	0.00026828	0.010295	TATB	sp|Q2R237|TATB_ORYSJ Sec-independent protein translocase protein TATB, chloroplastic OS=Oryza sativa subsp. japonica GN=TATB PE=2 SV=2
OsR498G0611483800.01	Chr6	-	332123	337633	1.65412	54.683	-5.047	1.2222e-07	8.6042e-06	Os07g0517000	sp|Q0D622|RH32_ORYSJ DEAD-box ATP-dependent RNA helicase 32 OS=Oryza sativa subsp. japonica GN=Os07g0517000 PE=2 SV=2
OsR498G0611484500.01	Chr6	+	357285	359573	10.6267	53.4542	-2.3306	0.00093361	0.029828	At3g30340	sp|Q9LI65|WTR24_ARATH WAT1-related protein At3g30340 OS=Arabidopsis thaliana GN=At3g30340 PE=2 SV=1
OsR498G0611510400.01	Chr6	-	737563	739345	9294.96	3196.94	1.5398	2.316e-05	0.0011144	--	sp|O04066|ACBP_RICCO Acyl-CoA-binding protein OS=Ricinus communis PE=3 SV=1
OsR498G0611510600.01	Chr6	-	741030	743725	1419.07	4877.37	-1.7812	4.6378e-14	5.369e-12	Os06g0115400	sp|Q5VRL3|SODF1_ORYSJ Superoxide dismutase [Fe] 1, chloroplastic OS=Oryza sativa subsp. japonica GN=Os06g0115400 PE=2 SV=1
OsR498G0611516200.01	Chr6	-	828110	828853	0	27.7248		2.924e-06	0.0001675	--	--
OsR498G0611516300.01	Chr6	+	829353	830034	0	16.6875		0.00053388	0.018651	--	--
OsR498G0611521500.01	Chr6	+	887337	888063	0	141.783		1.2295e-25	2.4126e-23	KIN14G	sp|Q7Y1C8|KN14G_ORYSJ Kinesin-like protein KIN-14G OS=Oryza sativa subsp. japonica GN=KIN14G PE=2 SV=2
OsR498G0611521800.01	Chr6	-	888340	891444	2.04498	72.516	-5.1481	2.8481e-10	2.5257e-08	At5g10770	sp|Q8S9J6|ASPA_ARATH Aspartyl protease family protein At5g10770 OS=Arabidopsis thaliana GN=At5g10770 PE=2 SV=1
OsR498G0611525400.01	Chr6	-	930190	932084	0	40.586		9.1935e-09	7.2676e-07	--	--
OsR498G0611527800.01	Chr6	-	954832	955865	377.167	174.572	1.1114	0.00096644	0.0307	--	--
OsR498G0611529100.01	Chr6	+	966843	969410	68.3818	210.7	-1.6235	9.6248e-06	0.00050245	--	--
OsR498G0611538400.01	Chr6	-	1064490	1085893	22.573	698.897	-4.9524	1.8752e-44	6.2511e-42	--	--
OsR498G0611545700.01	Chr6	+	1218120	1221612	1084.12	2562.16	-1.2408	1.166e-07	8.25e-06	SDH8A	sp|Q0DF13|SDH8A_ORYSJ Succinate dehydrogenase subunit 8A, mitochondrial OS=Oryza sativa subsp. japonica GN=SDH8A PE=3 SV=2
OsR498G0611559300.01	Chr6	+	1416285	1419506	2442.45	630.332	1.9541	6.9102e-05	0.0030204	TIC32	sp|Q6RVV4|TIC32_PEA Short-chain dehydrogenase TIC 32, chloroplastic OS=Pisum sativum GN=TIC32 PE=1 SV=1
OsR498G0611559800.01	Chr6	-	1424321	1427899	744.208	212.61	1.8075	1.015e-10	9.3925e-09	--	--
OsR498G0611610100.01	Chr6	+	2152590	2157460	43.0158	163.26	-1.9242	3.7889e-06	0.00021351	FATB1	sp|Q9SQI3|FATB_GOSHI Palmitoyl-acyl carrier protein thioesterase, chloroplastic OS=Gossypium hirsutum GN=FATB1 PE=1 SV=1
OsR498G0611658100.01	Chr6	+	2840591	2849267	517.959	257.871	1.0062	0.00041111	0.014753	LACS4	sp|Q9T0A0|LACS4_ARATH Long chain acyl-CoA synthetase 4 OS=Arabidopsis thaliana GN=LACS4 PE=2 SV=1
OsR498G0611716600.01	Chr6	-	3752482	3755745	350.851	780.474	-1.1535	0.00053678	0.018728	At5g34940	sp|Q9FZP1|HPSE3_ARATH Heparanase-like protein 3 OS=Arabidopsis thaliana GN=At5g34940 PE=2 SV=2
OsR498G0611740700.01	Chr6	+	4153309	4156924	5588.88	9337	-0.7404	0.0011825	0.03587	GPX7	sp|Q9SZ54|GPX7_ARATH Putative glutathione peroxidase 7, chloroplastic OS=Arabidopsis thaliana GN=GPX7 PE=3 SV=2
OsR498G0611856400.01	Chr6	-	5719129	5720794	24.981	103.97	-2.0573	0.00022456	0.0088253	OPR4	sp|Q69TH8|OPR4_ORYSJ Putative 12-oxophytodienoate reductase 4 OS=Oryza sativa subsp. japonica GN=OPR4 PE=2 SV=1
OsR498G0612058800.01	Chr6	-	8736430	8737759	13091.6	25049.2	-0.93612	0.0010048	0.031701	CURT1A	sp|O04616|CUT1A_ARATH Protein CURVATURE THYLAKOID 1A, chloroplastic OS=Arabidopsis thaliana GN=CURT1A PE=1 SV=1
OsR498G0612250800.01	Chr6	-	11623453	11624607	0	57.4425		1.0192e-11	1.0144e-09	--	--
OsR498G0612271900.01	Chr6	+	12027221	12033027	199.831	475.75	-1.2514	4.1477e-05	0.0018906	CTPA3	sp|F4J3G5|CTPA3_ARATH Carboxyl-terminal-processing peptidase 3, chloroplastic OS=Arabidopsis thaliana GN=CTPA3 PE=3 SV=1
OsR498G0612361700.01	Chr6	+	13775641	13778464	1146.51	520.056	1.1405	7.4106e-06	0.00039279	--	--
OsR498G0612406600.01	Chr6	-	14898288	14899590	1028.57	147.985	2.7971	0.0011198	0.034578	--	--
OsR498G0612548600.01	Chr6	-	18263631	18268140	3989.15	1163.5	1.7776	0.00030353	0.011473	XTH26	sp|Q9SVV2|XTH26_ARATH Probable xyloglucan endotransglucosylase/hydrolase protein 26 OS=Arabidopsis thaliana GN=XTH26 PE=2 SV=1
OsR498G0612638500.01	Chr6	+	19962360	19968046	1227.13	2198.34	-0.84112	0.00026555	0.010205	WRKY19	sp|Q9SZ67|WRK19_ARATH Probable WRKY transcription factor 19 OS=Arabidopsis thaliana GN=WRKY19 PE=2 SV=1
OsR498G0612669900.01	Chr6	+	20426788	20432337	3395.98	1999.13	0.76445	0.00040493	0.014607	SPDSYN	sp|Q9ZS45|SPDE_SOLLC Spermidine synthase OS=Solanum lycopersicum GN=SPDSYN PE=2 SV=1
OsR498G0612713400.01	Chr6	-	21145450	21147541	436.387	828.672	-0.92519	0.00032623	0.012165	CIPK25	sp|Q5Z6X0|CIPKP_ORYSJ CBL-interacting protein kinase 25 OS=Oryza sativa subsp. japonica GN=CIPK25 PE=2 SV=1
OsR498G0612745200.01	Chr6	-	21793816	21795229	62.0983	166.563	-1.4234	0.00098763	0.031301	--	--
OsR498G0612751100.01	Chr6	+	21882718	21889938	479.451	1004.53	-1.0671	1.2589e-05	0.00064264	AAP1	sp|Q42400|AAP1_ARATH Amino acid permease 1 OS=Arabidopsis thaliana GN=AAP1 PE=1 SV=1
OsR498G0612847800.01	Chr6	-	24285340	24286724	19.4612	70.7397	-1.8619	0.00078394	0.025791	--	--
OsR498G0612917100.01	Chr6	+	25545809	25551282	20577.4	34761.3	-0.75642	0.0011571	0.035532	FBA5	sp|O65581|ALFC5_ARATH Fructose-bisphosphate aldolase 5, cytosolic OS=Arabidopsis thaliana GN=FBA5 PE=1 SV=1
OsR498G0613126200.01	Chr6	-	28921714	28926002	1448.26	3170.72	-1.1305	9.2328e-06	0.00048473	AAH	sp|Q655X8|AAH_ORYSJ Probable allantoate deiminase OS=Oryza sativa subsp. japonica GN=AAH PE=1 SV=1
OsR498G0613180800.01	Chr6	-	29637227	29662924	71.0039	254.753	-1.8431	1.3551e-06	8.2221e-05	BCHB	sp|F4I9T0|BCHB_ARATH BEACH domain-containing protein B OS=Arabidopsis thaliana GN=BCHB PE=4 SV=1
OsR498G0613211900.01	Chr6	+	30114024	30115486	132.212	306.338	-1.2123	0.00010175	0.0043179	IRX15-L	sp|Q9FH92|IX15L_ARATH Protein IRX15-LIKE OS=Arabidopsis thaliana GN=IRX15-L PE=2 SV=1
OsR498G0613275500.01	Chr6	+	31203142	31205622	479.778	875.657	-0.868	0.00059815	0.020558	NPF8.3	sp|P46032|PTR2_ARATH Protein NRT1/ PTR FAMILY 8.3 OS=Arabidopsis thaliana GN=NPF8.3 PE=1 SV=1
OsR498G0613285800.01	Chr6	-	31389419	31392045	1249.37	2233.64	-0.8382	0.00020191	0.0080265	--	--
OsR498G0665935400.01	Chr6	+	2107900	2110867	564.843	8.61459	6.0349	3.571e-06	0.00020288	WAK5	sp|Q9LMN7|WAK5_ARATH Wall-associated receptor kinase 5 OS=Arabidopsis thaliana GN=WAK5 PE=2 SV=1
OsR498G0713353000.01	Chr7	-	115632	117046	1458.9	2369.71	-0.69983	0.0010172	0.032017	PDX11	sp|Q69LA6|PDX11_ORYSJ Probable pyridoxal 5&apos;-phosphate synthase subunit PDX1.1 OS=Oryza sativa subsp. japonica GN=PDX11 PE=2 SV=1
OsR498G0713412200.01	Chr7	-	1015078	1018883	181.529	25.6286	2.8244	0.00087294	0.028183	--	sp|P42027|NDUS7_BRAOL NADH dehydrogenase [ubiquinone] iron-sulfur protein 7, mitochondrial OS=Brassica oleracea PE=2 SV=1
OsR498G0713429300.01	Chr7	+	1264208	1269120	280.15	9.15468	4.9355	1.3785e-26	2.8252e-24	--	--
OsR498G0713433400.01	Chr7	-	1340097	1344808	40.9115	115.635	-1.499	0.0012781	0.038488	--	--
OsR498G0713463600.01	Chr7	-	1743584	1744313	22.7398	0	Inf	0.00084958	0.027525	LECRK41	sp|O80939|LRK41_ARATH L-type lectin-domain containing receptor kinase IV.1 OS=Arabidopsis thaliana GN=LECRK41 PE=2 SV=1
OsR498G0713468000.01	Chr7	-	1847428	1853477	3546.45	8201.38	-1.2095	6.7806e-07	4.3327e-05	AAP6	sp|P92934|AAP6_ARATH Amino acid permease 6 OS=Arabidopsis thaliana GN=AAP6 PE=1 SV=1
OsR498G0713479300.01	Chr7	+	2017247	2025068	57.6443	277.037	-2.2648	7.873e-05	0.0033983	--	--
OsR498G0713497100.01	Chr7	+	2256438	2260321	2098.41	3897.04	-0.89308	0.0003346	0.01241	At1g06690	sp|Q94A68|Y1669_ARATH Uncharacterized oxidoreductase At1g06690, chloroplastic OS=Arabidopsis thaliana GN=At1g06690 PE=1 SV=1
OsR498G0713515500.01	Chr7	+	2512276	2513340	13129.1	25284.8	-0.9455	3.1718e-05	0.0014799	PSAK	sp|P36886|PSAK_HORVU Photosystem I reaction center subunit psaK, chloroplastic OS=Hordeum vulgare GN=PSAK PE=1 SV=1
OsR498G0713548400.01	Chr7	-	2973997	2977456	55.1857	0	Inf	0.00072574	0.024163	--	--
OsR498G0713555000.01	Chr7	-	3042664	3047063	1886.62	156.341	3.593	1.9048e-24	3.561e-22	At1g13570	sp|Q9FZ70|FDL1_ARATH F-box/FBD/LRR-repeat protein At1g13570 OS=Arabidopsis thaliana GN=At1g13570 PE=2 SV=1
OsR498G0713557400.01	Chr7	-	3101203	3103529	0	18.458		0.00024187	0.0093597	--	--
OsR498G0713561300.01	Chr7	+	3147915	3155688	146.41	57.0703	1.3592	0.0016206	0.046999	YAB1	sp|Q7XIM7|YAB1_ORYSJ Protein YABBY 1 OS=Oryza sativa subsp. japonica GN=YAB1 PE=2 SV=1
OsR498G0713563100.01	Chr7	+	3168535	3171293	951.311	435.441	1.1274	9.1665e-05	0.0039139	TEN1	sp|Q6NME7|TEN1_ARATH CST complex subunit TEN1 OS=Arabidopsis thaliana GN=TEN1 PE=1 SV=1
OsR498G0713568900.01	Chr7	+	3245509	3250586	2200.58	1289.62	0.77094	0.0011613	0.03562	RIOK1	sp|Q9BRS2|RIOK1_HUMAN Serine/threonine-protein kinase RIO1 OS=Homo sapiens GN=RIOK1 PE=1 SV=2
OsR498G0713572200.01	Chr7	-	3294894	3296452	382.526	51.963	2.88	4.6211e-06	0.00025623	CXE15	sp|Q9FG13|CXE15_ARATH Probable carboxylesterase 15 OS=Arabidopsis thaliana GN=CXE15 PE=2 SV=1
OsR498G0713654200.01	Chr7	-	4667939	4672001	337.845	650.578	-0.94536	0.00024342	0.0094062	ycf45	sp|P51281|YCF45_PORPU Uncharacterized protein ycf45 OS=Porphyra purpurea GN=ycf45 PE=3 SV=1
OsR498G0713805700.01	Chr7	+	6890425	6891751	138.391	446.614	-1.6903	3.5685e-07	2.362e-05	NAC67	sp|Q7EZT1|NAC67_ORYSJ NAC domain-containing protein 67 OS=Oryza sativa subsp. japonica GN=NAC67 PE=2 SV=1
OsR498G0713830700.01	Chr7	+	7271439	7274580	1412.08	491.441	1.5227	6.4661e-05	0.0028442	--	--
OsR498G0713859300.01	Chr7	+	7863739	7868623	865.485	1453.68	-0.74813	0.0014593	0.04309	RER1	sp|Q9FGP9|RER1_ARATH Protein RETICULATA-RELATED 1, chloroplastic OS=Arabidopsis thaliana GN=RER1 PE=1 SV=1
OsR498G0713903800.01	Chr7	-	8742904	8746601	202.453	9.20129	4.4596	8.2772e-21	1.3238e-18	--	--
OsR498G0714036600.01	Chr7	-	11919339	11928315	559.202	246.214	1.1835	6.6592e-05	0.0029199	--	--
OsR498G0714167500.01	Chr7	+	14862191	14865285	741.886	273.167	1.4414	1.0337e-07	7.3902e-06	--	--
OsR498G0714178700.01	Chr7	+	15154263	15156131	1.57947	212.905	-7.0746	0.00031064	0.01171	RL3	sp|Q6NNN0|RADL3_ARATH Protein RADIALIS-like 3 OS=Arabidopsis thaliana GN=RL3 PE=2 SV=1
OsR498G0714211100.01	Chr7	+	16087353	16090856	733.545	363.954	1.0111	0.00033048	0.0123	--	--
OsR498G0714308300.01	Chr7	+	18311323	18321550	2082.35	689.435	1.5947	1.0286e-05	0.00053196	ROPGEF3	sp|A4IJ27|ROGF3_ARATH Rop guanine nucleotide exchange factor 3 OS=Arabidopsis thaliana GN=ROPGEF3 PE=2 SV=1
OsR498G0714462100.01	Chr7	+	20845541	20851990	180.246	81.2771	1.149	0.0011843	0.03587	--	--
OsR498G0714621300.01	Chr7	+	23964163	23967724	163.35	390.377	-1.2569	0.00040208	0.014523	PPH	sp|Q9FFZ1|PPH_ARATH Pheophytinase, chloroplastic OS=Arabidopsis thaliana GN=PPH PE=1 SV=1
OsR498G0714659400.01	Chr7	-	24523895	24524982	5.50151	38.2058	-2.7959	0.0010553	0.033141	At4g10955	sp|Q680C0|GDL62_ARATH GDSL esterase/lipase At4g10955 OS=Arabidopsis thaliana GN=At4g10955 PE=2 SV=1
OsR498G0714751200.01	Chr7	-	25888252	25889496	366.743	944.041	-1.3641	6.6002e-08	4.8183e-06	SPX6	sp|Q8H398|SPX6_ORYSJ SPX domain-containing protein 6 OS=Oryza sativa subsp. japonica GN=SPX6 PE=2 SV=2
OsR498G0714752500.01	Chr7	+	25908058	25911881	1355.01	2812.43	-1.0535	0.0017001	0.048846	TIFY10B	sp|A2YNP2|TI10B_ORYSI Protein TIFY 10b OS=Oryza sativa subsp. indica GN=TIFY10B PE=3 SV=1
OsR498G0714775600.01	Chr7	-	26282574	26286337	560.667	1093.37	-0.96356	0.00021173	0.008345	DAHPS2	sp|Q75W16|AROG_ORYSJ Phospho-2-dehydro-3-deoxyheptonate aldolase 2, chloroplastic OS=Oryza sativa subsp. japonica GN=DAHPS2 PE=2 SV=1
OsR498G0714804800.01	Chr7	-	26706092	26708285	125.794	256.303	-1.0268	0.0014562	0.043045	At3g47520	sp|Q9SN86|MDHP_ARATH Malate dehydrogenase, chloroplastic OS=Arabidopsis thaliana GN=At3g47520 PE=1 SV=1
OsR498G0714930300.01	Chr7	+	28764721	28765504	165.612	386.044	-1.221	0.00080102	0.026166	SRC2	sp|O04133|SRC2_SOYBN Protein SRC2 OS=Glycine max GN=SRC2 PE=2 SV=1
OsR498G0715015100.01	Chr7	+	30100817	30103657	91.6845	295.017	-1.686	2.3615e-07	1.6133e-05	FAD7A-1	sp|P48619|FAD3C_RICCO Omega-3 fatty acid desaturase, chloroplastic OS=Ricinus communis GN=FAD7A-1 PE=2 SV=1
OsR498G0815035200.01	Chr8	-	273707	274558	18796	31761.2	-0.75684	0.0016673	0.048203	ADI1	sp|Q0J8M2|FER1_ORYSJ Ferredoxin-1, chloroplastic OS=Oryza sativa subsp. japonica GN=ADI1 PE=1 SV=1
OsR498G0815093800.01	Chr8	-	1219733	1222651	547.246	269.703	1.0208	0.00033232	0.012342	Os08g0121900	sp|Q6YRM6|Y8219_ORYSJ Glycosyltransferase family 92 protein Os08g0121900 OS=Oryza sativa subsp. japonica GN=Os08g0121900 PE=2 SV=1
OsR498G0815097400.01	Chr8	-	1295261	1297456	0	113.964		1.5761e-14	1.8797e-12	LECRK91	sp|Q9LXA5|LRK91_ARATH L-type lectin-domain containing receptor kinase IX.1 OS=Arabidopsis thaliana GN=LECRK91 PE=1 SV=1
OsR498G0815098200.01	Chr8	-	1304000	1306357	0.275687	163.305	-9.2103	3.5596e-21	5.7933e-19	LECRK91	sp|Q9LXA5|LRK91_ARATH L-type lectin-domain containing receptor kinase IX.1 OS=Arabidopsis thaliana GN=LECRK91 PE=1 SV=1
OsR498G0815102700.01	Chr8	+	1449971	1454508	17481.8	27952.2	-0.67711	0.0010895	0.03384	GAPC	sp|A2YQT7|G3PC_ORYSI Glyceraldehyde-3-phosphate dehydrogenase, cytosolic OS=Oryza sativa subsp. indica GN=GAPC PE=2 SV=1
OsR498G0815103300.01	Chr8	+	1461581	1465364	10765.1	1564.47	2.7826	4.7553e-12	4.855e-10	Os08g0126700	sp|Q6ZK57|C3H54_ORYSJ Zinc finger CCCH domain-containing protein 54 OS=Oryza sativa subsp. japonica GN=Os08g0126700 PE=2 SV=2
OsR498G0815105800.01	Chr8	-	1508732	1509758	81.1799	176.08	-1.117	0.0016116	0.046837	--	--
OsR498G0815142800.01	Chr8	-	2127130	2130996	8.15673	70.6644	-3.1149	1.1584e-05	0.00059462	TPS2	sp|C5YHI2|TPS2_SORBI Beta-sesquiphellandrene synthase OS=Sorghum bicolor GN=TPS2 PE=1 SV=2
OsR498G0815259500.01	Chr8	+	3820086	3821851	0	45.0663		1.4595e-09	1.22e-07	--	--
OsR498G0815299900.01	Chr8	+	4335151	4343725	1.78559	27.7305	-3.957	0.00060431	0.020693	BAK1	sp|Q6Z4U4|BAK1_ORYSJ LRR receptor kinase BAK1 OS=Oryza sativa subsp. japonica GN=BAK1 PE=1 SV=1
OsR498G0815323400.01	Chr8	-	4763118	4766060	109.003	0	Inf	2.7444e-20	4.2899e-18	--	--
OsR498G0815323700.01	Chr8	+	4766186	4767834	45.155	0	Inf	1.7118e-05	0.00085031	--	--
OsR498G0815328600.01	Chr8	-	4838621	4841375	1373.3	155.962	3.1384	2.2719e-13	2.5244e-11	TKPR1	sp|Q500U8|TKPR1_ARATH Tetraketide alpha-pyrone reductase 1 OS=Arabidopsis thaliana GN=TKPR1 PE=1 SV=1
OsR498G0815329300.01	Chr8	+	4879482	4881872	0	79.3995		1.2777e-15	1.6519e-13	NPF6.3	sp|Q05085|PTR7_ARATH Protein NRT1/ PTR FAMILY 6.3 OS=Arabidopsis thaliana GN=NPF6.3 PE=1 SV=1
OsR498G0815334200.01	Chr8	-	4995273	4998202	144.544	28.8976	2.3225	3.8023e-07	2.4988e-05	Os08g0188000	sp|Q0J7J7|CAF2M_ORYSJ CRS2-associated factor 2, mitochondrial OS=Oryza sativa subsp. japonica GN=Os08g0188000 PE=2 SV=2
OsR498G0815334900.01	Chr8	+	5012477	5017718	16.929	0	Inf	0.00048124	0.017114	--	--
OsR498G0815335100.01	Chr8	+	5013035	5013695	2758.91	0	Inf	7.8321e-20	1.2039e-17	--	--
OsR498G0815501300.01	Chr8	+	8328428	8330151	302.553	0	Inf	8.9954e-25	1.7047e-22	--	--
OsR498G0815506900.01	Chr8	+	8422905	8424438	783.775	397.81	0.97836	0.00029136	0.011039	XTH8	sp|Q76BW5|XTH8_ORYSJ Xyloglucan endotransglycosylase/hydrolase protein 8 OS=Oryza sativa subsp. japonica GN=XTH8 PE=1 SV=1
OsR498G0815510300.01	Chr8	+	8536103	8542033	9.60216	109.744	-3.5146	1.1436e-05	0.00058814	--	sp|Q9ZT66|E134_MAIZE Endo-1,3;1,4-beta-D-glucanase OS=Zea mays PE=1 SV=1
OsR498G0815511900.01	Chr8	+	8578614	8581705	57.481	0.532977	6.7529	5.371e-10	4.6585e-08	XTH22	sp|Q38857|XTH22_ARATH Xyloglucan endotransglucosylase/hydrolase protein 22 OS=Arabidopsis thaliana GN=XTH22 PE=1 SV=1
OsR498G0815521400.01	Chr8	-	8776579	8782332	159.486	362.091	-1.1829	0.00013148	0.0054541	SSX2IP	sp|Q9Y2D8|ADIP_HUMAN Afadin- and alpha-actinin-binding protein OS=Homo sapiens GN=SSX2IP PE=1 SV=3
OsR498G0815521900.01	Chr8	+	8785987	8791259	73.9142	191.939	-1.3767	0.00020388	0.0080931	lpa-14	sp|P39144|LP14_BACIU 4&apos;-phosphopantetheinyl transferase OS=Bacillus subtilis GN=lpa-14 PE=3 SV=1
OsR498G0815523900.01	Chr8	+	8821261	8826424	170.961	453.38	-1.4071	0.00035978	0.01322	CPR	sp|Q05001|NCPR_CATRO NADPH--cytochrome P450 reductase OS=Catharanthus roseus GN=CPR PE=2 SV=1
OsR498G0815525400.01	Chr8	-	8864180	8868236	60.5224	261.704	-2.1124	9.0034e-09	7.1377e-07	--	--
OsR498G0815527800.01	Chr8	-	8940527	8945901	34.9396	3.33204	3.3904	0.00049329	0.017453	RPP13L4	sp|Q38834|R13L4_ARATH Disease resistance RPP13-like protein 4 OS=Arabidopsis thaliana GN=RPP13L4 PE=1 SV=2
OsR498G0815539600.01	Chr8	-	9159887	9164397	118.293	32.2209	1.8763	8.5869e-05	0.0036892	At5g57670	sp|Q5XF57|Y5576_ARATH Probable receptor-like serine/threonine-protein kinase At5g57670 OS=Arabidopsis thaliana GN=At5g57670 PE=2 SV=1
OsR498G0815545200.01	Chr8	-	9236474	9244913	1048.05	3371.95	-1.6859	1.9658e-13	2.202e-11	DLO2	sp|Q9ZSA7|DLO2_ARATH Protein DMR6-LIKE OXYGENASE 2 OS=Arabidopsis thaliana GN=DLO2 PE=2 SV=1
OsR498G0815564400.01	Chr8	-	9620555	9624689	56.3933	469.469	-3.0574	6.5263e-20	1.0088e-17	--	--
OsR498G0815573000.01	Chr8	-	9804813	9807877	268.324	41.5995	2.6893	1.4687e-12	1.557e-10	--	--
OsR498G0815589600.01	Chr8	-	10158926	10159475	711.77	323.977	1.1355	3.6033e-05	0.0016644	--	--
OsR498G0815607300.01	Chr8	+	10502677	10503612	2.76987	32.9647	-3.573	0.00039415	0.01433	At5g25090	sp|Q8LC95|ENL3_ARATH Early nodulin-like protein 3 OS=Arabidopsis thaliana GN=At5g25090 PE=1 SV=2
OsR498G0815620900.01	Chr8	+	10720768	10722978	94.7694	862.69	-3.1863	9.8557e-20	1.4983e-17	CCR1	sp|Q9S9N9|CCR1_ARATH Cinnamoyl-CoA reductase 1 OS=Arabidopsis thaliana GN=CCR1 PE=1 SV=1
OsR498G0815633100.01	Chr8	+	10941505	10951553	108.761	6.78519	4.0026	3.531e-08	2.6192e-06	PAP23	sp|Q6TPH1|PPA23_ARATH Purple acid phosphatase 23 OS=Arabidopsis thaliana GN=PAP23 PE=1 SV=2
OsR498G0815665000.01	Chr8	-	11489350	11494703	594.067	247.588	1.2627	9.2079e-06	0.00048434	ALF4	sp|Q84VX3|ALF4_ARATH Aberrant root formation protein 4 OS=Arabidopsis thaliana GN=ALF4 PE=1 SV=2
OsR498G0815673400.01	Chr8	-	11653203	11654642	255.676	92.8935	1.4607	2.231e-05	0.0010791	--	--
OsR498G0815691300.01	Chr8	+	12077761	12079341	217.216	0	Inf	2.8737e-14	3.3834e-12	SOT5	sp|Q9M1V2|SOT5_ARATH Cytosolic sulfotransferase 5 OS=Arabidopsis thaliana GN=SOT5 PE=1 SV=1
OsR498G0815699500.01	Chr8	+	12283031	12287467	0.297599	119.722	-8.6521	1.0258e-20	1.6218e-18	AGL29	sp|O64703|AGL29_ARATH Agamous-like MADS-box protein AGL29 OS=Arabidopsis thaliana GN=AGL29 PE=2 SV=1
OsR498G0815705100.01	Chr8	+	12386907	12393269	1505.72	843.918	0.83528	0.0012938	0.038824	CBSCLC6	sp|P60300|CLCG_ARATH Putative chloride channel-like protein CLC-g OS=Arabidopsis thaliana GN=CBSCLC6 PE=3 SV=2
OsR498G0815705700.01	Chr8	+	12394841	12395941	68.7724	0	Inf	1.4353e-10	1.315e-08	--	sp|Q42430|ZFP1_WHEAT Zinc finger protein 1 OS=Triticum aestivum PE=2 SV=1
OsR498G0815709200.01	Chr8	-	12441625	12444802	561.716	247.254	1.1839	3.1995e-05	0.0014903	--	--
OsR498G0815710000.01	Chr8	-	12467407	12470299	0	1479.06		6.0972e-113	1.8744e-109	--	--
OsR498G0815724600.01	Chr8	-	13063383	13064485	0	37.9778		4.4572e-08	3.2798e-06	--	--
OsR498G0815727500.01	Chr8	+	13139418	13142261	0	32.629		4.6044e-07	2.9905e-05	--	--
OsR498G0815738000.01	Chr8	-	13455819	13458775	512.783	107.965	2.2478	3.7788e-12	3.8722e-10	--	--
OsR498G0815739300.01	Chr8	+	13513550	13523270	0	119.703		4.5849e-22	7.7825e-20	--	--
OsR498G0815742700.01	Chr8	+	13600718	13609349	1128.36	3514.94	-1.6393	1.9727e-12	2.0442e-10	CBSX1	sp|O23193|CBSX1_ARATH CBS domain-containing protein CBSX1, chloroplastic OS=Arabidopsis thaliana GN=CBSX1 PE=1 SV=2
OsR498G0815745000.01	Chr8	-	13649920	13656235	197.481	471.716	-1.2562	1.2507e-05	0.00063962	--	--
OsR498G0815749600.01	Chr8	-	13769695	13770755	0.573285	19.3611	-5.0778	0.0014363	0.042548	--	--
OsR498G0815762600.01	Chr8	-	14392424	14394462	0	48.4019		5.5108e-10	4.7648e-08	--	--
OsR498G0815762700.01	Chr8	+	14394494	14395290	0	74.4663		1.4456e-14	1.7315e-12	--	--
OsR498G0815769900.01	Chr8	+	14566543	14569880	203.963	4.43698	5.5226	1.032e-10	9.5181e-09	SORBIDRAFT_0019s002010	sp|C6JS30|MTBC_SORBI Probable bifunctional methylthioribulose-1-phosphate dehydratase/enolase-phosphatase E1 OS=Sorghum bicolor GN=SORBIDRAFT_0019s002010 PE=3 SV=1
OsR498G0815772200.01	Chr8	-	14607974	14608574	122.832	19.2487	2.6739	1.4872e-07	1.0391e-05	--	--
OsR498G0815780600.01	Chr8	-	14811004	14814751	36.6758	135.221	-1.8824	2.5131e-05	0.0011968	Os08g0324300	sp|Q6Z0D9|Y8347_ORYSJ B3 domain-containing protein Os08g0324300 OS=Oryza sativa subsp. japonica GN=Os08g0324300 PE=2 SV=1
OsR498G0815789900.01	Chr8	+	15169909	15174577	354.752	86.875	2.0298	5.5947e-10	4.8222e-08	Os08g0327400	sp|Q6Z0I4|FABI1_ORYSJ Enoyl-[acyl-carrier-protein] reductase [NADH] 1, chloroplastic OS=Oryza sativa subsp. japonica GN=Os08g0327400 PE=2 SV=1
OsR498G0815796000.01	Chr8	-	15305541	15308564	737.721	150.923	2.2893	1.4607e-15	1.8798e-13	--	--
OsR498G0815800700.01	Chr8	+	15386203	15389909	41.2754	140.812	-1.7704	9.9525e-06	0.00051663	At3g47570	sp|C0LGP4|Y3475_ARATH Probable LRR receptor-like serine/threonine-protein kinase At3g47570 OS=Arabidopsis thaliana GN=At3g47570 PE=2 SV=1
OsR498G0815802400.01	Chr8	-	15431386	15433028	13.8942	381.672	-4.7798	2.5981e-30	5.8442e-28	--	--
OsR498G0815813300.01	Chr8	+	15641860	15651379	98.0029	12.7736	2.9397	2.6146e-07	1.7774e-05	LRK10L-2.1	sp|Q9FF31|LRL21_ARATH LEAF RUST 10 DISEASE-RESISTANCE LOCUS RECEPTOR-LIKE PROTEIN KINASE-like 2.1 OS=Arabidopsis thaliana GN=LRK10L-2.1 PE=3 SV=1
OsR498G0815846800.01	Chr8	-	16280860	16282420	0	110.604		6.983e-21	1.1233e-18	--	--
OsR498G0815849900.01	Chr8	+	16318711	16324099	2460.42	1221.56	1.0102	0.0014846	0.043604	PFP-ALPHA	sp|Q41140|PFPA_RICCO Pyrophosphate--fructose 6-phosphate 1-phosphotransferase subunit alpha OS=Ricinus communis GN=PFP-ALPHA PE=3 SV=1
OsR498G0815866000.01	Chr8	-	16607735	16608860	71.6501	1.59893	5.4858	1.8783e-05	0.00092638	--	--
OsR498G0815875600.01	Chr8	-	16860319	16862634	331.652	756.008	-1.1887	4.7872e-06	0.00026438	At3g47200	sp|Q9SD53|Y3720_ARATH UPF0481 protein At3g47200 OS=Arabidopsis thaliana GN=At3g47200 PE=2 SV=1
OsR498G0815909100.01	Chr8	+	18000460	18001452	425.043	180.299	1.2372	3.5161e-05	0.0016268	--	--
OsR498G0815932400.01	Chr8	-	18480349	18493779	352.361	2476.34	-2.8131	1.1691e-06	7.2362e-05	CCD1	sp|Q8LP17|CCD1_PEA Carotenoid 9,10(9&apos;,10&apos;)-cleavage dioxygenase 1 OS=Pisum sativum GN=CCD1 PE=2 SV=1
OsR498G0815940400.01	Chr8	-	18781438	18783240	0	194.694		6.275e-33	1.5097e-30	RPM1	sp|Q39214|RPM1_ARATH Disease resistance protein RPM1 OS=Arabidopsis thaliana GN=RPM1 PE=1 SV=1
OsR498G0815992300.01	Chr8	+	19770470	19776038	4001.39	2111.55	0.9222	0.0003988	0.014442	--	--
OsR498G0816033100.01	Chr8	+	20464147	20467270	132.717	276.599	-1.0594	0.001252	0.037776	ACD6	sp|Q8LPS2|ACD6_ARATH Protein ACCELERATED CELL DEATH 6 OS=Arabidopsis thaliana GN=ACD6 PE=1 SV=1
OsR498G0816088300.01	Chr8	+	21318203	21319142	320.287	607.776	-0.92418	0.0002078	0.0082371	--	--
OsR498G0816151600.01	Chr8	-	22413259	22416156	356.31	940.466	-1.4002	0.00034395	0.012715	At3g47520	sp|Q9SN86|MDHP_ARATH Malate dehydrogenase, chloroplastic OS=Arabidopsis thaliana GN=At3g47520 PE=1 SV=1
OsR498G0816312000.01	Chr8	-	25074278	25076050	278.277	731.005	-1.3934	8.7998e-05	0.0037748	PUMP5	sp|Q9SJY5|PUMP5_ARATH Mitochondrial uncoupling protein 5 OS=Arabidopsis thaliana GN=PUMP5 PE=2 SV=1
OsR498G0816319500.01	Chr8	+	25178249	25183140	49.1638	176.329	-1.8426	1.5542e-06	9.3281e-05	DTX27	sp|Q9FKQ1|DTX27_ARATH Protein DETOXIFICATION 27 OS=Arabidopsis thaliana GN=DTX27 PE=2 SV=1
OsR498G0816531200.01	Chr8	-	28059909	28062470	643.568	326.882	0.97732	0.00077377	0.025547	GDPD1	sp|Q9SGA2|GDPD1_ARATH Glycerophosphodiester phosphodiesterase GDPD1, chloroplastic OS=Arabidopsis thaliana GN=GDPD1 PE=1 SV=1
OsR498G0816543200.01	Chr8	-	28240673	28246683	32.5308	0.81828	5.3131	4.3392e-05	0.0019649	RBR1	sp|Q84QM3|RBR1_ORYSJ Retinoblastoma-related protein 1 OS=Oryza sativa subsp. japonica GN=RBR1 PE=2 SV=1
OsR498G0816602400.01	Chr8	-	29341998	29346023	459.577	915.001	-0.99347	0.00088703	0.028604	URH1	sp|Q6ZJ05|URH1_ORYSJ Probable uridine nucleosidase 1 OS=Oryza sativa subsp. japonica GN=URH1 PE=2 SV=1
OsR498G0816619400.01	Chr8	-	29560858	29562930	5116.96	8307.59	-0.69914	0.0011817	0.03587	--	--
OsR498G0816632900.01	Chr8	+	29760475	29761637	363.273	768.917	-1.0818	0.00040208	0.014523	PGR5	sp|Q9SL05|PGR5_ARATH Protein PROTON GRADIENT REGULATION 5, chloroplastic OS=Arabidopsis thaliana GN=PGR5 PE=1 SV=1
OsR498G0916643200.01	Chr9	-	224588	227924	3.39589	4475.04	-10.364	4.2546e-72	2.6754e-69	--	--
OsR498G0916643400.01	Chr9	-	228204	229185	0	1475.7		1.8383e-91	1.8165e-88	PIF1	sp|Q9H611|PIF1_HUMAN ATP-dependent DNA helicase PIF1 OS=Homo sapiens GN=PIF1 PE=1 SV=2
OsR498G0916643600.01	Chr9	-	229689	230483	0	1239.52		4.524e-53	1.8141e-50	pif1	sp|A5WFR0|PIF1_PSYWF ATP-dependent DNA helicase pif1 OS=Psychrobacter sp. (strain PRwf-1) GN=pif1 PE=3 SV=1
OsR498G0916643800.01	Chr9	-	231023	232061	0	835.217		2.0727e-29	4.5877e-27	--	--
OsR498G0916725600.01	Chr9	-	2012899	2013885	146.246	0	Inf	3.3766e-22	5.7669e-20	--	--
OsR498G0916843100.01	Chr9	+	4797239	4808682	62.1042	0	Inf	0.00055887	0.01941	CIN7	sp|A2YZ01|INV7_ORYSI Beta-fructofuranosidase, insoluble isoenzyme 7 OS=Oryza sativa subsp. indica GN=CIN7 PE=2 SV=2
OsR498G0916843600.01	Chr9	-	4811026	4814497	91.0806	240.326	-1.3998	9.3667e-05	0.0039932	IGPS	sp|P49572|TRPC_ARATH Indole-3-glycerol phosphate synthase, chloroplastic OS=Arabidopsis thaliana GN=IGPS PE=1 SV=2
OsR498G0916845200.01	Chr9	-	4847151	4852214	0	2108.7		6.8016e-130	3.1364e-126	--	--
OsR498G0916845900.01	Chr9	+	4906001	4907063	0	14.9372		0.0011759	0.035831	SOT15	sp|Q8L5A7|SOT15_ARATH Cytosolic sulfotransferase 15 OS=Arabidopsis thaliana GN=SOT15 PE=1 SV=1
OsR498G0916846600.01	Chr9	-	4911270	4911682	0	90.8537		1.8308e-17	2.5455e-15	--	--
OsR498G0916851000.01	Chr9	-	5056877	5060013	7541.05	4747.84	0.66749	0.0017263	0.049343	RPL17	sp|O48557|RL17_MAIZE 60S ribosomal protein L17 OS=Zea mays GN=RPL17 PE=2 SV=1
OsR498G0916858200.01	Chr9	-	5165770	5166349	228.918	14.4964	3.9811	1.3945e-12	1.484e-10	--	--
OsR498G0916878900.01	Chr9	+	5690474	5692512	190.506	23.5782	3.0143	3.9493e-05	0.0018031	LECRK41	sp|O80939|LRK41_ARATH L-type lectin-domain containing receptor kinase IV.1 OS=Arabidopsis thaliana GN=LECRK41 PE=2 SV=1
OsR498G0916895800.01	Chr9	-	6244794	6246305	0	20.6149		0.00028118	0.010716	--	--
OsR498G0916897800.01	Chr9	-	6311431	6312165	57.976	0	Inf	9.873e-12	9.8616e-10	--	--
OsR498G0916925100.01	Chr9	+	6868452	6868983	582.957	0	Inf	2.525e-15	3.1611e-13	--	--
OsR498G0916944400.01	Chr9	-	7252836	7254437	3022.04	8399.12	-1.4747	1.4408e-10	1.3156e-08	ERF112	sp|P93007|EF112_ARATH Ethylene-responsive transcription factor ERF112 OS=Arabidopsis thaliana GN=ERF112 PE=2 SV=1
OsR498G0916986100.01	Chr9	+	7660797	7661602	67.4656	0	Inf	1.382e-13	1.5607e-11	--	--
OsR498G0917034000.01	Chr9	-	8669393	8673538	0	244.454		3.8395e-39	1.1182e-36	--	--
OsR498G0917035500.01	Chr9	+	8737562	8740446	32.2742	0	Inf	0.00028293	0.010768	At3g47200	sp|Q9SD53|Y3720_ARATH UPF0481 protein At3g47200 OS=Arabidopsis thaliana GN=At3g47200 PE=2 SV=1
OsR498G0917045800.01	Chr9	-	9010137	9019116	416.693	87.9352	2.2445	6.9736e-08	5.0775e-06	--	--
OsR498G0917083400.01	Chr9	-	9712158	9714634	125.01	265.646	-1.0875	0.00059744	0.020558	GONST4	sp|Q84L08|GONS4_ARATH GDP-mannose transporter GONST4 OS=Arabidopsis thaliana GN=GONST4 PE=2 SV=1
OsR498G0917088300.01	Chr9	+	9765925	9774284	7.74905	1583.51	-7.6749	4.9004e-88	4.6754e-85	DCL2B	sp|Q69LX2|DCL2B_ORYSJ Endoribonuclease Dicer homolog 2b OS=Oryza sativa subsp. japonica GN=DCL2B PE=2 SV=2
OsR498G0917088600.01	Chr9	-	9768493	9782995	1.95172	261.41	-7.0654	2.2351e-34	5.6735e-32	DCL2B	sp|Q69LX2|DCL2B_ORYSJ Endoribonuclease Dicer homolog 2b OS=Oryza sativa subsp. japonica GN=DCL2B PE=2 SV=2
OsR498G0917089000.01	Chr9	-	9785715	9789682	2.91025	2143.12	-9.5244	8.6359e-54	3.5138e-51	--	--
OsR498G0917090600.01	Chr9	-	9814069	9819376	129.743	360.69	-1.4751	7.0275e-06	0.00037609	--	sp|P29194|CAPP2_SORBI Phosphoenolpyruvate carboxylase 2 OS=Sorghum bicolor PE=3 SV=1
OsR498G0917149200.01	Chr9	-	10526139	10530106	190.492	501.474	-1.3964	1.6332e-06	9.7807e-05	NUDT20	sp|Q8VXZ0|NUD20_ARATH Nudix hydrolase 20, chloroplastic OS=Arabidopsis thaliana GN=NUDT20 PE=2 SV=1
OsR498G0917150300.01	Chr9	+	10558002	10558726	35.1157	0	Inf	1.1491e-07	8.1522e-06	HISN7	sp|Q6NPM8|HIS7_ARATH Bifunctional phosphatase IMPL2, chloroplastic OS=Arabidopsis thaliana GN=HISN7 PE=1 SV=1
OsR498G0917151200.01	Chr9	-	10575538	10580416	32.3137	101.861	-1.6564	0.00095474	0.030363	UGE-4	sp|Q6K2E1|UGE4_ORYSJ UDP-glucose 4-epimerase 4 OS=Oryza sativa subsp. japonica GN=UGE-4 PE=2 SV=1
OsR498G0917156200.01	Chr9	-	10691129	10693701	0	99.4259		5.0353e-19	7.5307e-17	--	--
OsR498G0917156400.01	Chr9	-	10694046	10696465	0	30.7286		9.1234e-07	5.724e-05	CERK1	sp|D7UPN3|CERK1_ORYSJ Chitin elicitor receptor kinase 1 OS=Oryza sativa subsp. japonica GN=CERK1 PE=1 SV=1
OsR498G0917157500.01	Chr9	+	10725890	10732927	0	587.079		2.6426e-33	6.4705e-31	--	--
OsR498G0917163000.01	Chr9	-	10856007	10862008	443.917	12.439	5.1573	1.9737e-36	5.2508e-34	RGA3	sp|Q7XA40|RGA3_SOLBU Putative disease resistance protein RGA3 OS=Solanum bulbocastanum GN=RGA3 PE=2 SV=2
OsR498G0917179000.01	Chr9	-	11283672	11291177	0.297599	78.0136	-8.0342	7.1989e-10	6.1475e-08	ABCG47	sp|Q6EQ60|AB47G_ORYSJ ABC transporter G family member 47 OS=Oryza sativa subsp. japonica GN=ABCG47 PE=3 SV=2
OsR498G0917189500.01	Chr9	+	11504217	11506915	450.245	0	Inf	1.3785e-59	6.6911e-57	ITN1	sp|Q9C7A2|ITN1_ARATH Ankyrin repeat-containing protein ITN1 OS=Arabidopsis thaliana GN=ITN1 PE=1 SV=1
OsR498G0917279400.01	Chr9	-	13534347	13535855	0	72.7363		3.6105e-06	0.00020471	--	--
OsR498G0917441500.01	Chr9	+	15974467	15978412	1432.76	3323.61	-1.214	1.6582e-05	0.00082666	--	--
OsR498G0917453500.01	Chr9	+	16183430	16189825	815.475	1726.68	-1.0823	1.3236e-05	0.00067197	STP7	sp|O04249|STP7_ARATH Sugar transport protein 7 OS=Arabidopsis thaliana GN=STP7 PE=1 SV=1
OsR498G0917483900.01	Chr9	+	16699529	16702303	116.979	1232.86	-3.3977	1.0405e-11	1.0319e-09	GGP3	sp|Q9M0A5|GGP3_ARATH Gamma-glutamyl peptidase 3 OS=Arabidopsis thaliana GN=GGP3 PE=2 SV=1
OsR498G0917487700.01	Chr9	+	16753079	16760630	49.8522	1011.89	-4.3433	3.0124e-43	9.8056e-41	Tf2-6	sp|P0CT39|TF26_SCHPO Transposon Tf2-6 polyprotein OS=Schizosaccharomyces pombe (strain 972 / ATCC 24843) GN=Tf2-6 PE=3 SV=1
OsR498G0917520500.01	Chr9	+	17338429	17342414	5079.57	9107.44	-0.84234	0.00040828	0.014689	EREBP1	sp|Q6K7E6|ERF1_ORYSJ Ethylene-responsive transcription factor 1 OS=Oryza sativa subsp. japonica GN=EREBP1 PE=1 SV=1
OsR498G0917545900.01	Chr9	+	17761578	17764290	755.625	1458.36	-0.94861	0.00018006	0.0072621	CYP71A1	sp|P24465|C71A1_PERAE Cytochrome P450 71A1 OS=Persea americana GN=CYP71A1 PE=1 SV=2
OsR498G0917703700.01	Chr9	+	20027917	20031782	0	15.5708		0.00077939	0.025672	WAK3	sp|Q9LMN8|WAK3_ARATH Wall-associated receptor kinase 3 OS=Arabidopsis thaliana GN=WAK3 PE=2 SV=2
OsR498G0917735000.01	Chr9	-	20556344	20559424	45.7159	126.594	-1.4694	0.0005721	0.019761	CCR1	sp|Q6K9A2|CCR1_ORYSJ Cinnamoyl-CoA reductase 1 OS=Oryza sativa subsp. japonica GN=CCR1 PE=1 SV=1
OsR498G0917841700.01	Chr9	+	22389188	22393835	130.985	43.5888	1.5874	0.00039014	0.014203	GLU12	sp|Q69NF5|GUN23_ORYSJ Endoglucanase 23 OS=Oryza sativa subsp. japonica GN=GLU12 PE=2 SV=1
OsR498G0917931100.01	Chr9	+	23659690	23664428	145.876	439.638	-1.5916	0.00019907	0.007925	PILS7	sp|Q9FKY4|PILS7_ARATH Protein PIN-LIKES 7 OS=Arabidopsis thaliana GN=PILS7 PE=2 SV=1
OsR498G1017997800.01	Chr10	-	267369	273671	401.745	1164.71	-1.5356	2.8733e-08	2.1544e-06	SCPL18	sp|Q9C7Z9|SCP18_ARATH Serine carboxypeptidase-like 18 OS=Arabidopsis thaliana GN=SCPL18 PE=2 SV=2
OsR498G1018011100.01	Chr10	+	535607	543241	155.098	0	Inf	5.8107e-27	1.2088e-24	BHLH25	sp|Q9T072|BH025_ARATH Transcription factor bHLH25 OS=Arabidopsis thaliana GN=BHLH25 PE=2 SV=2
OsR498G1018041500.01	Chr10	+	1384527	1390031	1143.12	2387.62	-1.0626	3.12e-06	0.00017799	Os10g0113100	sp|Q7G765|NADO2_ORYSJ Probable NAD(P)H-dependent oxidoreductase 2 OS=Oryza sativa subsp. japonica GN=Os10g0113100 PE=2 SV=1
OsR498G1018049000.01	Chr10	-	1547068	1551078	299.212	0	Inf	5.6124e-07	3.5946e-05	--	--
OsR498G1018049500.01	Chr10	+	1561635	1564943	245.613	21.1345	3.5387	6.364e-09	5.0744e-07	--	--
OsR498G1018056400.01	Chr10	-	1683378	1684933	0	64.8149		7.7511e-08	5.614e-06	ASMT2	sp|Q8VWJ6|ASMT2_ORYSJ Acetylserotonin O-methyltransferase 2 OS=Oryza sativa subsp. japonica GN=ASMT2 PE=1 SV=1
OsR498G1018063500.01	Chr10	+	1828751	1830425	60.2318	671.303	-3.4784	5.3185e-28	1.1407e-25	GT4	sp|Q66PF2|URT1_FRAAN Putative UDP-rhamnose:rhamnosyltransferase 1 OS=Fragaria ananassa GN=GT4 PE=2 SV=1
OsR498G1018066300.01	Chr10	+	1883268	1883606	203.933	0	Inf	1.4274e-24	2.6865e-22	--	--
OsR498G1018094400.01	Chr10	-	2496548	2497999	77.5409	0	Inf	6.2327e-12	6.3167e-10	--	--
OsR498G1018094600.01	Chr10	-	2497994	2498369	16.7188	0	Inf	0.0014799	0.043514	--	--
OsR498G1018121400.01	Chr10	-	3057068	3062534	149.376	0	Inf	2.7533e-26	5.4804e-24	RPN10	sp|P55034|PSMD4_ARATH 26S proteasome non-ATPase regulatory subunit 4 homolog OS=Arabidopsis thaliana GN=RPN10 PE=1 SV=1
OsR498G1018121700.01	Chr10	+	3063608	3066747	112.709	0	Inf	3.7332e-21	6.0403e-19	--	sp|P10978|POLX_TOBAC Retrovirus-related Pol polyprotein from transposon TNT 1-94 OS=Nicotiana tabacum PE=2 SV=1
OsR498G1018125300.01	Chr10	+	3115834	3119902	309.072	149.53	1.0475	0.0010794	0.033632	WAKL4	sp|Q9S9M2|WAKLD_ARATH Wall-associated receptor kinase-like 4 OS=Arabidopsis thaliana GN=WAKL4 PE=2 SV=2
OsR498G1018161300.01	Chr10	+	3948668	3949927	47.5091	2.13191	4.478	3.1397e-06	0.00017875	CDKG-1	sp|A2X6X1|CDKG1_ORYSI Cyclin-dependent kinase G-1 OS=Oryza sativa subsp. indica GN=CDKG-1 PE=3 SV=1
OsR498G1018169000.01	Chr10	-	4118527	4121342	119.286	514.493	-2.1087	2.1778e-11	2.1068e-09	GALM	sp|Q9GKX6|GALM_PIG Aldose 1-epimerase OS=Sus scrofa GN=GALM PE=2 SV=1
OsR498G1018182700.01	Chr10	+	4356811	4359188	0	146.43		1.1169e-18	1.6526e-16	--	--
OsR498G1018188000.01	Chr10	-	4430932	4432615	56.9887	149.092	-1.3875	0.00053137	0.018586	HSP25.3	sp|P31170|HS25P_ARATH 25.3 kDa heat shock protein, chloroplastic OS=Arabidopsis thaliana GN=HSP25.3 PE=2 SV=1
OsR498G1018193500.01	Chr10	+	4516252	4521586	54.6685	0	Inf	2.8258e-11	2.7147e-09	--	--
OsR498G1018196400.01	Chr10	-	4541334	4542432	114.268	0	Inf	1.1747e-18	1.7288e-16	--	--
OsR498G1018197000.01	Chr10	-	4547498	4550359	249.805	0	Inf	1.9619e-21	3.2505e-19	--	--
OsR498G1018197800.01	Chr10	-	4559051	4563623	16.1076	0	Inf	0.00075779	0.025079	RGA1	sp|Q7XA42|RGA1_SOLBU Putative disease resistance protein RGA1 OS=Solanum bulbocastanum GN=RGA1 PE=2 SV=2
OsR498G1018213700.01	Chr10	+	4887096	4888040	619.389	0	Inf	1.1876e-34	3.0426e-32	--	--
OsR498G1018215300.01	Chr10	+	4906491	4911991	186.52	746.441	-2.0007	5.9848e-09	4.7996e-07	SFH8	sp|F4IHJ0|SFH8_ARATH Phosphatidylinositol/phosphatidylcholine transfer protein SFH8 OS=Arabidopsis thaliana GN=SFH8 PE=2 SV=1
OsR498G1018215700.01	Chr10	+	4915971	4922665	57.9006	275.725	-2.2516	9.4868e-10	8.0025e-08	--	--
OsR498G1018219100.01	Chr10	+	4980090	4982219	0	269.092		6.0189e-42	1.9037e-39	--	--
OsR498G1018219500.01	Chr10	+	4991131	4999507	0	393.802		1.317e-54	5.6059e-52	RGA1	sp|Q7XA42|RGA1_SOLBU Putative disease resistance protein RGA1 OS=Solanum bulbocastanum GN=RGA1 PE=2 SV=2
OsR498G1018219800.01	Chr10	-	4998453	5005772	0	18.746		0.00019858	0.007917	RPP1	sp|F4J339|RPP1_ARATH Probable disease resistance protein RPP1 OS=Arabidopsis thaliana GN=RPP1 PE=2 SV=1
OsR498G1018221300.01	Chr10	+	5074408	5075807	17.2987	126.033	-2.8651	8.519e-07	5.3872e-05	LCAT1	sp|Q9FZI8|LCAT1_ARATH Lecithin-cholesterol acyltransferase-like 1 OS=Arabidopsis thaliana GN=LCAT1 PE=2 SV=1
OsR498G1018234200.01	Chr10	-	5349872	5350464	0	139.851		2.8764e-25	5.5654e-23	--	--
OsR498G1018238100.01	Chr10	+	5404365	5407369	2059.23	624.071	1.7223	1.5105e-12	1.5952e-10	CYP76B6	sp|Q8VWZ7|C76B6_CATRO Geraniol 8-hydroxylase OS=Catharanthus roseus GN=CYP76B6 PE=1 SV=1
OsR498G1018238900.01	Chr10	+	5424992	5431871	242.689	3.89255	5.9622	1.7079e-30	3.9054e-28	CYP76B6	sp|Q8VWZ7|C76B6_CATRO Geraniol 8-hydroxylase OS=Catharanthus roseus GN=CYP76B6 PE=1 SV=1
OsR498G1018245700.01	Chr10	+	5559320	5562535	0	271.278		2.3424e-42	7.5361e-40	--	--
OsR498G1018246900.01	Chr10	+	5572470	5577914	16.9853	193.054	-3.5066	7.3243e-14	8.3739e-12	--	--
OsR498G1018279000.01	Chr10	-	6268171	6274750	0	3493.26		8.9122e-18	1.271e-15	WAK5	sp|Q9LMN7|WAK5_ARATH Wall-associated receptor kinase 5 OS=Arabidopsis thaliana GN=WAK5 PE=2 SV=1
OsR498G1018312800.01	Chr10	-	6860297	6865269	1.44417	45.5595	-4.9794	1.0982e-06	6.828e-05	--	--
OsR498G1018366500.01	Chr10	+	7926610	7936292	395.446	757.875	-0.93848	0.00059942	0.020576	--	--
OsR498G1018376200.01	Chr10	-	8135534	8136887	124.666	0	Inf	1.743e-08	1.3286e-06	--	--
OsR498G1018403300.01	Chr10	+	8934409	8935377	2.5087	125.391	-5.6434	3.8147e-17	5.2511e-15	--	--
OsR498G1018433400.01	Chr10	-	9916941	9918898	452.051	0	Inf	1.1728e-59	5.7947e-57	--	--
OsR498G1018440800.01	Chr10	-	10015447	10017435	0	49.2928		2.2732e-10	2.0553e-08	R1B-14	sp|Q6L3Z7|R1B14_SOLDE Putative late blight resistance protein homolog R1B-14 OS=Solanum demissum GN=R1B-14 PE=3 SV=1
OsR498G1018440900.01	Chr10	+	10019501	10020551	0	71.0838		1.9267e-11	1.8705e-09	--	--
OsR498G1018464200.01	Chr10	-	10636793	10638731	0	19.3139		0.00019078	0.0076609	--	--
OsR498G1018467900.01	Chr10	+	10953908	10956258	0	565.148		4.1871e-69	2.4649e-66	--	--
OsR498G1018472100.01	Chr10	+	11189760	11196964	231.479	10.0695	4.5228	7.4515e-22	1.2495e-19	UGT83A1	sp|Q9SGA8|U83A1_ARATH UDP-glycosyltransferase 83A1 OS=Arabidopsis thaliana GN=UGT83A1 PE=2 SV=1
OsR498G1018472400.01	Chr10	-	11194313	11199709	89.776	2541.46	-4.8232	1.7283e-20	2.717e-18	UGT83A1	sp|Q9SGA8|U83A1_ARATH UDP-glycosyltransferase 83A1 OS=Arabidopsis thaliana GN=UGT83A1 PE=2 SV=1
OsR498G1018472610.01	Chr10	-	11235113	11235679	100.52	0	Inf	3.3579e-15	4.1663e-13	UGT83A1	sp|Q9SGA8|U83A1_ARATH UDP-glycosyltransferase 83A1 OS=Arabidopsis thaliana GN=UGT83A1 PE=2 SV=1
OsR498G1018473300.01	Chr10	+	11253038	11255434	0	14.3712		0.0017509	0.049787	--	--
OsR498G1018478400.01	Chr10	-	11416455	11417132	0	34.7107		1.9843e-07	1.3657e-05	--	--
OsR498G1018501800.01	Chr10	-	11896519	11898801	2366.86	279.317	3.083	1.766e-32	4.1762e-30	At5g39865	sp|Q9FLE8|Y5986_ARATH Uncharacterized protein At5g39865 OS=Arabidopsis thaliana GN=At5g39865 PE=2 SV=1
OsR498G1018554500.01	Chr10	+	13169701	13172306	349.61	0	Inf	8.4004e-51	3.099e-48	--	--
OsR498G1018578500.01	Chr10	+	13666564	13671844	680.174	1636.67	-1.2668	0.00022843	0.0089649	Dnaaf1	sp|Q9D2H9|DAAF1_MOUSE Dynein assembly factor 1, axonemal OS=Mus musculus GN=Dnaaf1 PE=1 SV=1
OsR498G1018623700.01	Chr10	+	14837553	14838226	163.151	12.4035	3.7174	0.0002116	0.008345	--	--
OsR498G1018682800.01	Chr10	-	15861877	15862544	49.3839	0	Inf	0.00017947	0.0072491	--	--
OsR498G1018699100.01	Chr10	+	16063977	16075873	15864.6	9068.81	0.80683	0.001723	0.049298	At1g09160	sp|O80492|P2C05_ARATH Probable protein phosphatase 2C 5 OS=Arabidopsis thaliana GN=At1g09160 PE=2 SV=1
OsR498G1018701900.01	Chr10	+	16147135	16151184	648.098	286.479	1.1778	0.0011849	0.03587	CTL1	sp|Q9MA41|CTL1_ARATH Chitinase-like protein 1 OS=Arabidopsis thaliana GN=CTL1 PE=1 SV=1
OsR498G1018745200.01	Chr10	-	16819307	16828009	2084.31	787.636	1.404	3.4449e-07	2.2967e-05	NET1D	sp|F4HZB5|NET1D_ARATH Protein NETWORKED 1D OS=Arabidopsis thaliana GN=NET1D PE=3 SV=1
OsR498G1018801000.01	Chr10	-	17752396	17755204	0	47.7769		8.5764e-10	7.2789e-08	--	--
OsR498G1018815700.01	Chr10	+	17997440	17998581	5.78611	64.0755	-3.4691	1.2802e-06	7.8362e-05	At2g35615	sp|Q3EBM5|ASPR1_ARATH Probable aspartic protease At2g35615 OS=Arabidopsis thaliana GN=At2g35615 PE=3 SV=1
OsR498G1018822900.01	Chr10	+	18212010	18214434	0	464.905		5.2712e-61	2.7518e-58	--	--
OsR498G1018936200.01	Chr10	-	20402845	20405936	192.092	507.812	-1.4025	1.4884e-06	8.9918e-05	At1g09820	sp|O04504|PPR27_ARATH Pentatricopeptide repeat-containing protein At1g09820 OS=Arabidopsis thaliana GN=At1g09820 PE=2 SV=1
OsR498G1018972900.01	Chr10	+	20956422	20958817	47.4581	0	Inf	1.0198e-08	8.0157e-07	--	--
OsR498G1018983100.01	Chr10	+	21147321	21155261	959.763	410.126	1.2266	1.2895e-06	7.8667e-05	Rf1	sp|Q76C99|RF1_ORYSI Protein Rf1, mitochondrial OS=Oryza sativa subsp. indica GN=Rf1 PE=2 SV=1
OsR498G1018985500.01	Chr10	+	21197504	21200610	17.3125	117.523	-2.7631	8.856e-07	5.5688e-05	BC1L9	sp|Q8W3E8|COBL4_ORYSJ COBRA-like protein 4 OS=Oryza sativa subsp. japonica GN=BC1L9 PE=2 SV=1
OsR498G1018997100.01	Chr10	+	21357524	21361099	2301.21	4361.04	-0.92228	0.0015264	0.044691	At2g23790	sp|O64823|MCU2_ARATH Calcium uniporter protein 2, mitochondrial OS=Arabidopsis thaliana GN=At2g23790 PE=2 SV=1
OsR498G1019008200.01	Chr10	-	21520085	21520842	1873.03	3998.36	-1.094	0.0011105	0.034331	--	sp|P82900|NLT2G_WHEAT Non-specific lipid-transfer protein 2G OS=Triticum aestivum PE=1 SV=2
OsR498G1019009500.01	Chr10	+	21549706	21552548	211.23	0	Inf	1.0131e-17	1.4301e-15	TWN2	sp|P93736|SYVM1_ARATH Valine--tRNA ligase, mitochondrial 1 OS=Arabidopsis thaliana GN=TWN2 PE=2 SV=2
OsR498G1019010900.01	Chr10	+	21589575	21593882	225.456	58.251	1.9525	2.7957e-07	1.8866e-05	--	--
OsR498G1019016200.01	Chr10	-	21685218	21687382	1565.02	10088.2	-2.6884	1.2516e-23	2.2634e-21	--	sp|P17407|21KD_DAUCA 21 kDa protein OS=Daucus carota PE=2 SV=1
OsR498G1019017000.01	Chr10	-	21695338	21695984	11.8991	77.9927	-2.7125	5.8903e-06	0.00031905	--	--
OsR498G1019019900.01	Chr10	+	21738279	21738632	91.0487	0	Inf	3.9193e-05	0.0017953	--	--
OsR498G1019024000.01	Chr10	-	21799245	21800251	763.702	1443.54	-0.91853	0.0015986	0.046509	SAUR32	sp|Q9ZUZ3|SAU32_ARATH Auxin-responsive protein SAUR32 OS=Arabidopsis thaliana GN=SAUR32 PE=2 SV=1
OsR498G1019038500.01	Chr10	+	22049638	22055243	2373.43	1342.06	0.82252	0.00061575	0.020981	Os10g0516300	sp|Q337B8|ETFQO_ORYSJ Electron transfer flavoprotein-ubiquinone oxidoreductase, mitochondrial OS=Oryza sativa subsp. japonica GN=Os10g0516300 PE=3 SV=1
OsR498G1019054900.01	Chr10	+	22256034	22257885	0	104.612		5.9462e-20	9.2427e-18	At5g55150	sp|Q9FLP7|FB294_ARATH Putative F-box protein At5g55150 OS=Arabidopsis thaliana GN=At5g55150 PE=4 SV=2
OsR498G1019056600.01	Chr10	-	22276315	22280693	303.314	586.238	-0.95067	0.0008304	0.026967	PUX10	sp|Q9M0N1|PUX10_ARATH Plant UBX domain-containing protein 10 OS=Arabidopsis thaliana GN=PUX10 PE=2 SV=1
OsR498G1019073200.01	Chr10	-	22587368	22589374	892.085	1680.65	-0.91377	6.2321e-05	0.0027501	CYP704C1	sp|Q50EK3|C04C1_PINTA Cytochrome P450 704C1 OS=Pinus taeda GN=CYP704C1 PE=2 SV=1
OsR498G1019078900.01	Chr10	+	22697504	22698598	18.0761	103.143	-2.5125	0.00061024	0.02087	GSTU6	sp|Q06398|GSTU6_ORYSJ Probable glutathione S-transferase GSTU6 OS=Oryza sativa subsp. japonica GN=GSTU6 PE=2 SV=2
OsR498G1019079100.01	Chr10	+	22701909	22703326	8.11851	84.2654	-3.3757	3.1913e-07	2.1431e-05	GSTU6	sp|Q06398|GSTU6_ORYSJ Probable glutathione S-transferase GSTU6 OS=Oryza sativa subsp. japonica GN=GSTU6 PE=2 SV=2
OsR498G1019081100.01	Chr10	+	22749847	22751670	0	3167.54		7.8609e-150	1.0875e-145	GSTU6	sp|Q06398|GSTU6_ORYSJ Probable glutathione S-transferase GSTU6 OS=Oryza sativa subsp. japonica GN=GSTU6 PE=2 SV=2
OsR498G1019174200.01	Chr10	-	24065400	24071681	1667.81	4199.12	-1.3321	0.00010216	0.0043218	UNE10	sp|Q8GZ38|UNE10_ARATH Transcription factor UNE10 OS=Arabidopsis thaliana GN=UNE10 PE=2 SV=1
OsR498G1019187400.01	Chr10	-	24199076	24202475	42.6476	6.65399	2.6802	0.00089288	0.028693	NCS1	sp|A2A1A0|NCS1_COPJA S-norcoclaurine synthase 1 OS=Coptis japonica GN=NCS1 PE=1 SV=1
OsR498G1019205900.01	Chr10	+	24446439	24449553	524.341	120.295	2.1239	1.7048e-12	1.7935e-10	--	--
OsR498G1019210800.01	Chr10	-	24526567	24530023	4204.95	1701.14	1.3056	0.00048887	0.017319	BAM3	sp|O23553|BAM3_ARATH Beta-amylase 3, chloroplastic OS=Arabidopsis thaliana GN=BAM3 PE=1 SV=3
OsR498G1019217100.01	Chr10	+	24626384	24627351	119.052	400.131	-1.7489	5.271e-08	3.8684e-06	TGAL3	sp|Q5Z6N9|TGAL3_ORYSJ Transcription factor TGAL3 OS=Oryza sativa subsp. japonica GN=TGAL3 PE=1 SV=1
OsR498G1019218100.01	Chr10	+	24637681	24639244	108.9	19.0109	2.5181	1.9914e-05	0.00097518	ATL53	sp|P0C041|ATL53_ARATH Putative RING-H2 finger protein ATL53 OS=Arabidopsis thaliana GN=ATL53 PE=3 SV=2
OsR498G1019221000.01	Chr10	-	24685226	24688873	2035.95	3435.36	-0.75475	0.00035471	0.013068	CAO	sp|Q8S7E1|CAO_ORYSJ Chlorophyllide a oxygenase, chloroplastic OS=Oryza sativa subsp. japonica GN=CAO PE=2 SV=1
OsR498G1019255600.01	Chr10	-	25269202	25272994	76.0002	209.579	-1.4634	0.00015117	0.0061869	4CLL2	sp|Q336M7|4CLL2_ORYSJ 4-coumarate--CoA ligase-like 2 OS=Oryza sativa subsp. japonica GN=4CLL2 PE=3 SV=3
OsR498G1019267900.01	Chr10	+	25519458	25526584	0	150.749		9.1443e-27	1.8881e-24	DDB_G0278111	sp|Q54YS0|Y8111_DICDI DNA-binding protein DDB_G0278111 OS=Dictyostelium discoideum GN=DDB_G0278111 PE=3 SV=2
OsR498G1119311900.01	Chr11	+	570695	573219	6.39431	48.4638	-2.922	0.00013754	0.0056798	GSVIVT00023967001	sp|A7NY33|PER4_VITVI Peroxidase 4 OS=Vitis vinifera GN=GSVIVT00023967001 PE=1 SV=1
OsR498G1119335000.01	Chr11	-	886578	887708	562.155	1899.23	-1.7564	8.7088e-06	0.00045896	At2g38640	sp|Q9ZVI6|LOR8_ARATH Protein LURP-one-related 8 OS=Arabidopsis thaliana GN=At2g38640 PE=2 SV=1
OsR498G1119343800.01	Chr11	-	1011225	1013976	598.851	257.097	1.2199	8.8439e-05	0.003782	SPAC869.01	sp|Q9URY4|YI01_SCHPO Putative amidase C869.01 OS=Schizosaccharomyces pombe (strain 972 / ATCC 24843) GN=SPAC869.01 PE=3 SV=1
OsR498G1119363200.01	Chr11	-	1352835	1353983	630.944	1231.5	-0.96483	0.00073407	0.024412	--	--
OsR498G1119394100.01	Chr11	+	1817321	1823467	1171.34	1927.04	-0.71823	0.0016704	0.048243	Os11g0140400	sp|Q2RAS0|ACA5_ORYSJ Probable calcium-transporting ATPase 5, plasma membrane-type OS=Oryza sativa subsp. japonica GN=Os11g0140400 PE=3 SV=1
OsR498G1119403300.01	Chr11	+	1970478	1972353	495.688	901.393	-0.86272	0.0016976	0.048826	RR9	sp|Q2RAP3|ORR9_ORYSJ Two-component response regulator ORR9 OS=Oryza sativa subsp. japonica GN=RR9 PE=2 SV=2
OsR498G1119520100.01	Chr11	+	4010373	4013054	95.5313	1.48518	6.0073	3.7952e-09	3.0976e-07	--	--
OsR498G1119665600.01	Chr11	-	7061067	7068468	3917.22	7590.69	-0.9544	0.00083839	0.027194	SPS5	sp|Q53JI9|SPSA5_ORYSJ Probable sucrose-phosphate synthase 5 OS=Oryza sativa subsp. japonica GN=SPS5 PE=2 SV=1
OsR498G1119741400.01	Chr11	-	8538944	8549221	1522.88	541.546	1.4916	3.2282e-09	2.6583e-07	SBT3.10	sp|Q9ZSB1|SBT3A_ARATH Subtilisin-like protease SBT3.10 OS=Arabidopsis thaliana GN=SBT3.10 PE=3 SV=2
OsR498G1119862900.01	Chr11	+	11463913	11465480	36.0916	913.934	-4.6624	0.0001951	0.0078117	AVT1	sp|P47082|AVT1_YEAST Vacuolar amino acid transporter 1 OS=Saccharomyces cerevisiae (strain ATCC 204508 / S288c) GN=AVT1 PE=1 SV=1
OsR498G1119898700.01	Chr11	+	12291318	12293691	852.206	496.778	0.7786	0.0013002	0.038932	--	--
OsR498G1120014500.01	Chr11	+	15431318	15435832	630.545	1454.75	-1.2061	0.00069936	0.023313	DTC	sp|Q9C5M0|DTC_ARATH Mitochondrial dicarboxylate/tricarboxylate transporter DTC OS=Arabidopsis thaliana GN=DTC PE=1 SV=1
OsR498G1120373800.01	Chr11	-	23782854	23785029	2085.93	901.43	1.2104	3.916e-07	2.5675e-05	--	--
OsR498G1120430300.01	Chr11	+	24997838	25005331	71.6901	343.331	-2.2598	4.7445e-11	4.465e-09	RPM1	sp|Q39214|RPM1_ARATH Disease resistance protein RPM1 OS=Arabidopsis thaliana GN=RPM1 PE=1 SV=1
OsR498G1120445500.01	Chr11	+	25297818	25302445	2548.95	4383.28	-0.78211	0.0010744	0.033515	PAP6	sp|Q9LW57|PAP6_ARATH Probable plastid-lipid-associated protein 6, chloroplastic OS=Arabidopsis thaliana GN=PAP6 PE=1 SV=1
OsR498G1120493300.01	Chr11	+	26198597	26208324	1350.58	822.084	0.71623	0.001678	0.048413	Tf2-6	sp|P0CT39|TF26_SCHPO Transposon Tf2-6 polyprotein OS=Schizosaccharomyces pombe (strain 972 / ATCC 24843) GN=Tf2-6 PE=3 SV=1
OsR498G1120518800.01	Chr11	-	26637012	26640473	5.96702	234.895	-5.2989	2.4739e-26	4.9599e-24	PUB33	sp|Q8GUH1|PUB33_ARATH U-box domain-containing protein 33 OS=Arabidopsis thaliana GN=PUB33 PE=2 SV=2
OsR498G1120526200.01	Chr11	-	26754403	26756063	512.665	1052.64	-1.0379	5.0204e-05	0.0022586	44805	sp|Q9M7I9|STEP1_ARATH Stress enhanced protein 1, chloroplastic OS=Arabidopsis thaliana GN=SEP1 PE=2 SV=1
OsR498G1120529700.01	Chr11	+	26794803	26798820	0	1055.9		2.2795e-74	1.5383e-71	ORC4	sp|Q5N8Q4|ORC4_ORYSJ Origin of replication complex subunit 4 OS=Oryza sativa subsp. japonica GN=ORC4 PE=2 SV=1
OsR498G1120538900.01	Chr11	+	26926189	26927890	271.046	0	Inf	1.6817e-14	1.997e-12	--	--
OsR498G1120539100.01	Chr11	+	26928283	26928965	74.1827	0	Inf	9.0722e-15	1.1058e-12	--	--
OsR498G1120580000.01	Chr11	-	27517345	27518143	4.07874	2124.73	-9.0249	1.3762e-99	2.2397e-96	--	--
OsR498G1120581500.01	Chr11	+	27531384	27537122	1666.7	0.266489	12.611	1.0862e-116	3.7565e-113	At1g50180	sp|Q9SX38|DRL4_ARATH Putative disease resistance protein At1g50180 OS=Arabidopsis thaliana GN=At1g50180 PE=3 SV=2
OsR498G1120590900.01	Chr11	+	27650181	27652018	0	42.6799		6.242e-09	4.9915e-07	CYP71D10	sp|O48923|C71DA_SOYBN Cytochrome P450 71D10 OS=Glycine max GN=CYP71D10 PE=2 SV=1
OsR498G1120591500.01	Chr11	+	27668671	27670622	34.4854	231.334	-2.7459	6.936e-06	0.00037191	CYP71D10	sp|O48923|C71DA_SOYBN Cytochrome P450 71D10 OS=Glycine max GN=CYP71D10 PE=2 SV=1
OsR498G1120614900.01	Chr11	+	27973320	27977166	34.8148	0	Inf	1.5308e-07	1.0669e-05	RPP13L4	sp|Q38834|R13L4_ARATH Disease resistance RPP13-like protein 4 OS=Arabidopsis thaliana GN=RPP13L4 PE=1 SV=2
OsR498G1120623700.01	Chr11	+	28094052	28099323	792.861	1595.17	-1.0086	6.0039e-05	0.0026664	GSH2	sp|O23732|GSHB_BRAJU Glutathione synthetase, chloroplastic OS=Brassica juncea GN=GSH2 PE=2 SV=1
OsR498G1120623900.01	Chr11	+	28099568	28100734	0	702.662		4.2887e-58	2.0459e-55	--	--
OsR498G1120633300.01	Chr11	+	28218372	28219324	1.25435	25.8006	-4.3624	0.00082942	0.026966	DIR21	sp|Q9SS03|DIR21_ARATH Dirigent protein 21 OS=Arabidopsis thaliana GN=DIR21 PE=3 SV=1
OsR498G1120634200.01	Chr11	-	28233937	28244494	81.7269	0	Inf	4.4298e-16	5.8364e-14	RPP13L3	sp|Q9STE7|R13L3_ARATH Putative disease resistance RPP13-like protein 3 OS=Arabidopsis thaliana GN=RPP13L3 PE=3 SV=1
OsR498G1120634300.01	Chr11	+	28238463	28240202	54.136	0	Inf	2.5292e-05	0.0012024	--	--
OsR498G1120634500.01	Chr11	+	28241219	28243324	20.873	0.81828	4.6729	0.00086546	0.027974	RPP13L3	sp|Q9STE7|R13L3_ARATH Putative disease resistance RPP13-like protein 3 OS=Arabidopsis thaliana GN=RPP13L3 PE=3 SV=1
OsR498G1120635000.01	Chr11	-	28246332	28250373	3502.99	1803.93	0.95745	1.5207e-05	0.00076641	NHX2	sp|Q56XP4|NHX2_ARATH Sodium/hydrogen exchanger 2 OS=Arabidopsis thaliana GN=NHX2 PE=2 SV=2
OsR498G1120635200.01	Chr11	-	28253979	28254698	195.502	0	Inf	1.5848e-17	2.2146e-15	--	--
OsR498G1120635800.01	Chr11	-	28268075	28274501	1001.72	0	Inf	1.5566e-94	1.8726e-91	RPP8L3	sp|Q9FJB5|RP8L3_ARATH Disease resistance RPP8-like protein 3 OS=Arabidopsis thaliana GN=RPP8L3 PE=2 SV=1
OsR498G1120635900.01	Chr11	+	28279934	28284105	175.143	0	Inf	5.9551e-30	1.3287e-27	--	--
OsR498G1120637500.01	Chr11	+	28331326	28336880	92.1118	0	Inf	1.2865e-17	1.8069e-15	RPM1	sp|Q39214|RPM1_ARATH Disease resistance protein RPM1 OS=Arabidopsis thaliana GN=RPM1 PE=1 SV=1
OsR498G1120637700.01	Chr11	+	28349982	28353611	115.578	0	Inf	1.586e-21	2.6435e-19	RPM1	sp|Q39214|RPM1_ARATH Disease resistance protein RPM1 OS=Arabidopsis thaliana GN=RPM1 PE=1 SV=1
OsR498G1120638200.01	Chr11	-	28359430	28366194	270.897	0	Inf	6.0547e-42	1.9037e-39	RPM1	sp|Q39214|RPM1_ARATH Disease resistance protein RPM1 OS=Arabidopsis thaliana GN=RPM1 PE=1 SV=1
OsR498G1120638300.01	Chr11	+	28367687	28370627	309.429	0	Inf	2.7276e-46	9.317e-44	--	--
OsR498G1120639900.01	Chr11	+	28452189	28457922	204.498	0	Inf	7.1456e-06	0.00038093	--	--
OsR498G1120640400.01	Chr11	-	28458525	28464087	159.257	0	Inf	3.6655e-09	3.0005e-07	--	--
OsR498G1120644000.01	Chr11	-	28549210	28553366	309.578	0	Inf	1.2201e-41	3.7509e-39	--	--
OsR498G1120644200.01	Chr11	-	28564516	28569491	368.613	186.42	0.98355	0.0010567	0.033149	--	--
OsR498G1120646200.01	Chr11	-	28611427	28612862	31.9522	392.222	-3.6177	0.00031859	0.011965	Os11g0649700	sp|Q2R0D1|CSPLK_ORYSJ CASP-like protein 1U2 OS=Oryza sativa subsp. japonica GN=Os11g0649700 PE=2 SV=1
OsR498G1120663000.01	Chr11	-	29120944	29123330	74.5733	17.2466	2.1123	0.00028612	0.010859	RPM1	sp|Q39214|RPM1_ARATH Disease resistance protein RPM1 OS=Arabidopsis thaliana GN=RPM1 PE=1 SV=1
OsR498G1120663100.01	Chr11	+	29123295	29124416	35.2176	0	Inf	1.9949e-07	1.3696e-05	RPM1	sp|Q39214|RPM1_ARATH Disease resistance protein RPM1 OS=Arabidopsis thaliana GN=RPM1 PE=1 SV=1
OsR498G1120663400.01	Chr11	-	29124437	29127754	35.5781	0	Inf	1.1193e-07	7.9611e-06	--	--
OsR498G1120669100.01	Chr11	+	29193612	29197008	30.5579	0	Inf	1.5018e-06	9.0529e-05	RPM1	sp|Q39214|RPM1_ARATH Disease resistance protein RPM1 OS=Arabidopsis thaliana GN=RPM1 PE=1 SV=1
OsR498G1120670900.01	Chr11	+	29218311	29224423	19.464	130.834	-2.7489	4.7765e-05	0.0021559	ACBP4	sp|Q9MA55|ACBP4_ARATH Acyl-CoA-binding domain-containing protein 4 OS=Arabidopsis thaliana GN=ACBP4 PE=1 SV=1
OsR498G1120673600.01	Chr11	-	29246771	29247149	0	18.5499		0.00019846	0.007917	--	--
OsR498G1120682100.01	Chr11	+	29385721	29392521	439.573	66.7818	2.7186	4.4537e-16	5.8401e-14	At2g26790	sp|O81028|PP171_ARATH Pentatricopeptide repeat-containing protein At2g26790, mitochondrial OS=Arabidopsis thaliana GN=At2g26790 PE=3 SV=1
OsR498G1120684500.01	Chr11	+	29426286	29428130	58.3812	7.14958	3.0296	2.6047e-05	0.001234	--	--
OsR498G1120686800.01	Chr11	-	29514339	29517514	1012.48	233.018	2.1194	1.0541e-14	1.2736e-12	--	--
OsR498G1120689300.01	Chr11	+	29584797	29589937	20.5501	0	Inf	0.0001173	0.0049173	CBP60B	sp|Q9FKL6|CB60B_ARATH Calmodulin-binding protein 60 B OS=Arabidopsis thaliana GN=CBP60B PE=2 SV=1
OsR498G1120691200.01	Chr11	-	29634231	29636297	37.5204	0	Inf	4.1452e-08	3.0584e-06	PBL21	sp|Q9LDZ5|PBL21_ARATH Probable serine/threonine-protein kinase PBL21 OS=Arabidopsis thaliana GN=PBL21 PE=1 SV=1
OsR498G1120692000.01	Chr11	-	29665018	29668865	1.1904	389.561	-8.3543	3.3905e-13	3.7226e-11	--	--
OsR498G1120693800.01	Chr11	-	29717602	29722203	539.966	0	Inf	3.9797e-57	1.8352e-54	RGA2	sp|Q7XBQ9|RGA2_SOLBU Disease resistance protein RGA2 OS=Solanum bulbocastanum GN=RGA2 PE=1 SV=1
OsR498G1120696900.01	Chr11	+	29763193	29767241	81.1832	0.685717	6.8874	9.9331e-14	1.1263e-11	CRK35	sp|Q9LDQ3|CRK35_ARATH Putative cysteine-rich receptor-like protein kinase 35 OS=Arabidopsis thaliana GN=CRK35 PE=3 SV=3
OsR498G1120697100.01	Chr11	+	29772853	29779996	2.30436	76.1736	-5.0469	3.0921e-11	2.9501e-09	CBP60B	sp|Q9FKL6|CB60B_ARATH Calmodulin-binding protein 60 B OS=Arabidopsis thaliana GN=CBP60B PE=2 SV=1
OsR498G1120698300.01	Chr11	+	29800043	29804967	76.8285	412.097	-2.4233	7.6564e-13	8.3074e-11	CRK10	sp|Q8GYA4|CRK10_ARATH Cysteine-rich receptor-like protein kinase 10 OS=Arabidopsis thaliana GN=CRK10 PE=1 SV=3
OsR498G1120698700.01	Chr11	+	29806081	29810010	128.664	1359.17	-3.401	2.1311e-06	0.00012466	CRK19	sp|Q8GWJ7|CRK19_ARATH Cysteine-rich receptor-like protein kinase 19 OS=Arabidopsis thaliana GN=CRK19 PE=2 SV=2
OsR498G1120704100.01	Chr11	+	29872373	29875630	142.711	452.68	-1.6654	2.5518e-05	0.001211	CNR13	sp|B6SJQ0|CNR13_MAIZE Cell number regulator 13 OS=Zea mays GN=CNR13 PE=2 SV=1
OsR498G1120705200.01	Chr11	-	29888367	29891562	3.56432	116.618	-5.032	8.348e-05	0.0035977	--	--
OsR498G1120706200.01	Chr11	-	29896118	29900852	0	64.1429		7.755e-13	8.3814e-11	RECQL1	sp|Q9FT74|RQL1_ARATH ATP-dependent DNA helicase Q-like 1 OS=Arabidopsis thaliana GN=RECQL1 PE=2 SV=1
OsR498G1120706700.01	Chr11	+	29907492	29909033	16.7336	69.9197	-2.063	0.0011627	0.035627	--	--
OsR498G1120707800.01	Chr11	-	29930999	29938375	140.93	36.8769	1.9342	2.434e-05	0.0011651	BXL1	sp|Q9FGY1|BXL1_ARATH Beta-D-xylosidase 1 OS=Arabidopsis thaliana GN=BXL1 PE=1 SV=1
OsR498G1120709100.01	Chr11	+	29962289	29968091	37.5502	283.87	-2.9183	2.9926e-14	3.4995e-12	RGA4	sp|Q7XA39|RGA4_SOLBU Putative disease resistance protein RGA4 OS=Solanum bulbocastanum GN=RGA4 PE=2 SV=1
OsR498G1120710800.01	Chr11	-	29992243	29997960	244.749	39.1717	2.6434	1.81e-11	1.7634e-09	RGA3	sp|Q7XA40|RGA3_SOLBU Putative disease resistance protein RGA3 OS=Solanum bulbocastanum GN=RGA3 PE=2 SV=2
OsR498G1120710900.01	Chr11	+	29993332	29997350	35.5973	2.18971	4.023	7.5977e-05	0.0033	RGA3	sp|Q7XA40|RGA3_SOLBU Putative disease resistance protein RGA3 OS=Solanum bulbocastanum GN=RGA3 PE=2 SV=2
OsR498G1120711700.01	Chr11	+	30013424	30021248	2816.36	252.62	3.4788	0.00099421	0.031438	RGA1	sp|Q7XA42|RGA1_SOLBU Putative disease resistance protein RGA1 OS=Solanum bulbocastanum GN=RGA1 PE=2 SV=2
OsR498G1120712900.01	Chr11	+	30055661	30058987	435.572	950.661	-1.126	3.8802e-06	0.00021797	RGA3	sp|Q7XA40|RGA3_SOLBU Putative disease resistance protein RGA3 OS=Solanum bulbocastanum GN=RGA3 PE=2 SV=2
OsR498G1120713500.01	Chr11	+	30071764	30079705	2652.37	465.652	2.51	0.00013843	0.0056984	RGA4	sp|Q7XA39|RGA4_SOLBU Putative disease resistance protein RGA4 OS=Solanum bulbocastanum GN=RGA4 PE=2 SV=1
OsR498G1120714100.01	Chr11	+	30083403	30086981	475.243	0.751998	9.3037	2.9652e-23	5.2732e-21	--	--
OsR498G1120714700.01	Chr11	+	30095020	30100527	2.93038	162.431	-5.7926	2.8786e-11	2.7559e-09	RGA4	sp|Q7XA39|RGA4_SOLBU Putative disease resistance protein RGA4 OS=Solanum bulbocastanum GN=RGA4 PE=2 SV=1
OsR498G1120715800.01	Chr11	-	30111356	30112660	0	32.5049		4.2466e-07	2.7711e-05	--	--
OsR498G1120723900.01	Chr11	+	30252524	30261646	648.743	0	Inf	1.1119e-74	7.6909e-72	PCMP-H42	sp|Q9SVP7|PP307_ARATH Pentatricopeptide repeat-containing protein At4g13650 OS=Arabidopsis thaliana GN=PCMP-H42 PE=2 SV=2
OsR498G1120725000.01	Chr11	-	30283394	30292107	2813.02	91.4714	4.9427	2.3248e-69	1.3983e-66	GDH3	sp|Q6H3Y7|DHE3_ORYSJ Glutamate dehydrogenase 3, mitochondrial OS=Oryza sativa subsp. japonica GN=GDH3 PE=2 SV=1
OsR498G1120731300.01	Chr11	+	30488487	30491180	1.78559	58.2376	-5.0275	2.2617e-08	1.7098e-06	RPM1	sp|Q39214|RPM1_ARATH Disease resistance protein RPM1 OS=Arabidopsis thaliana GN=RPM1 PE=1 SV=1
OsR498G1120733500.01	Chr11	+	30530614	30531752	395.606	2.69379	7.1983	1.4623e-45	4.9341e-43	--	--
OsR498G1120733700.01	Chr11	+	30532718	30533948	317.124	0	Inf	3.2759e-23	5.7731e-21	KIN14G	sp|Q7Y1C8|KN14G_ORYSJ Kinesin-like protein KIN-14G OS=Oryza sativa subsp. japonica GN=KIN14G PE=2 SV=2
OsR498G1120733900.01	Chr11	+	30533969	30546808	1854.85	216.428	3.0993	1.5018e-31	3.5213e-29	R1B-14	sp|Q6L3Z7|R1B14_SOLDE Putative late blight resistance protein homolog R1B-14 OS=Solanum demissum GN=R1B-14 PE=3 SV=1
OsR498G1120737800.01	Chr11	-	30645011	30651526	331.226	0	Inf	2.421e-48	8.5876e-46	RPM1	sp|Q39214|RPM1_ARATH Disease resistance protein RPM1 OS=Arabidopsis thaliana GN=RPM1 PE=1 SV=1
OsR498G1120737900.01	Chr11	+	30652996	30657593	494.67	0.40914	10.24	6.7701e-62	3.6728e-59	RPP13	sp|Q9M667|RPP13_ARATH Disease resistance protein RPP13 OS=Arabidopsis thaliana GN=RPP13 PE=2 SV=2
OsR498G1120738100.01	Chr11	+	30658078	30659062	64.2763	0	Inf	6.0787e-13	6.6215e-11	--	--
OsR498G1120740500.01	Chr11	+	30708234	30711180	1590.16	6715.81	-2.0784	4.6415e-19	6.9794e-17	WAK2	sp|Q9LMP1|WAK2_ARATH Wall-associated receptor kinase 2 OS=Arabidopsis thaliana GN=WAK2 PE=1 SV=1
OsR498G1120741100.01	Chr11	+	30723442	30724932	0	1711.46		3.5847e-55	1.5497e-52	WAKL16	sp|Q9LSV3|WAKLS_ARATH Putative wall-associated receptor kinase-like 16 OS=Arabidopsis thaliana GN=WAKL16 PE=3 SV=1
OsR498G1120741700.01	Chr11	+	30735670	30740239	47.4233	0	Inf	0.0013565	0.040401	WAK2	sp|Q9LMP1|WAK2_ARATH Wall-associated receptor kinase 2 OS=Arabidopsis thaliana GN=WAK2 PE=1 SV=1
OsR498G1120742400.01	Chr11	-	30744894	30748486	1560.61	0	Inf	1.2135e-35	3.1975e-33	--	--
OsR498G1120743300.01	Chr11	+	30763015	30770958	11441.5	0	Inf	1.9129e-73	1.2601e-70	WAK5	sp|Q9LMN7|WAK5_ARATH Wall-associated receptor kinase 5 OS=Arabidopsis thaliana GN=WAK5 PE=2 SV=1
OsR498G1120745500.01	Chr11	+	30852249	30856398	194.428	0	Inf	1.1439e-32	2.7285e-30	At3g47570	sp|C0LGP4|Y3475_ARATH Probable LRR receptor-like serine/threonine-protein kinase At3g47570 OS=Arabidopsis thaliana GN=At3g47570 PE=2 SV=1
OsR498G1120745900.01	Chr11	+	30859575	30862979	62.2574	0	Inf	5.9454e-10	5.1086e-08	At3g47570	sp|C0LGP4|Y3475_ARATH Probable LRR receptor-like serine/threonine-protein kinase At3g47570 OS=Arabidopsis thaliana GN=At3g47570 PE=2 SV=1
OsR498G1120746600.01	Chr11	-	30878892	30881363	20.0882	0	Inf	0.00036098	0.013246	At3g47570	sp|C0LGP4|Y3475_ARATH Probable LRR receptor-like serine/threonine-protein kinase At3g47570 OS=Arabidopsis thaliana GN=At3g47570 PE=2 SV=1
OsR498G1120756600.01	Chr11	-	31110459	31118396	602.702	87.3614	2.7864	1.39e-18	2.0348e-16	At3g59020	sp|F4J738|SAD2H_ARATH Importin beta-like SAD2 homolog OS=Arabidopsis thaliana GN=At3g59020 PE=1 SV=1
OsR498G1120759300.01	Chr11	+	31190365	31194244	0	37.1399		5.0958e-07	3.2865e-05	WAK5	sp|Q9LMN7|WAK5_ARATH Wall-associated receptor kinase 5 OS=Arabidopsis thaliana GN=WAK5 PE=2 SV=1
OsR498G1120761400.01	Chr11	-	31241927	31242973	528.707	136.292	1.9558	9.3382e-06	0.00048841	RIXI	sp|Q7GCM7|XIP1_ORYSJ Xylanase inhibitor protein 1 OS=Oryza sativa subsp. japonica GN=RIXI PE=1 SV=1
OsR498G1120772800.01	Chr11	-	31452118	31454928	193.077	31.4602	2.6176	1.5731e-09	1.3109e-07	SCL9	sp|O80933|SCL9_ARATH Scarecrow-like protein 9 OS=Arabidopsis thaliana GN=SCL9 PE=2 SV=1
OsR498G1171137100.01	Chr11	+	29512117	29521832	89.3745	9.82753	3.185	1.7485e-07	1.2094e-05	TCTP	sp|P35681|TCTP_ORYSJ Translationally-controlled tumor protein homolog OS=Oryza sativa subsp. japonica GN=TCTP PE=1 SV=1
OsR498G1171145300.01	Chr11	+	29707653	29711646	149.865	0	Inf	5.3415e-12	5.4334e-10	CCR3	sp|Q9LY50|ACCR3_ARATH Putative serine/threonine-protein kinase-like protein CCR3 OS=Arabidopsis thaliana GN=CCR3 PE=2 SV=1
OsR498G1220814400.01	Chr12	-	626284	630090	363.82	127.754	1.5099	1.2438e-06	7.6474e-05	DRB8	sp|Q0IQN6|DRB8_ORYSJ Double-stranded RNA-binding protein 8 OS=Oryza sativa subsp. japonica GN=DRB8 PE=2 SV=1
OsR498G1220815800.01	Chr12	-	670652	671567	2.86643	40.2657	-3.8122	0.00011625	0.0048808	--	--
OsR498G1220816400.01	Chr12	-	682965	683942	958.955	394.376	1.2819	1.5523e-06	9.3281e-05	--	--
OsR498G1220816700.01	Chr12	+	685693	687958	37.1996	120.062	-1.6904	0.00042555	0.015232	--	--
OsR498G1220817300.01	Chr12	+	689819	691751	2.8226	68.4427	-4.5998	1.4581e-08	1.1206e-06	PNC1	sp|P22195|PER1_ARAHY Cationic peroxidase 1 OS=Arachis hypogaea GN=PNC1 PE=1 SV=2
OsR498G1220817600.01	Chr12	-	691224	693357	2.93777	146.958	-5.6445	1.6307e-19	2.4654e-17	PNC1	sp|P22195|PER1_ARAHY Cationic peroxidase 1 OS=Arachis hypogaea GN=PNC1 PE=1 SV=2
OsR498G1220824700.01	Chr12	+	784774	789579	58.6951	206.35	-1.8138	6.2242e-06	0.00033635	PBL8	sp|Q8GXZ3|PBL8_ARATH Probable serine/threonine-protein kinase PBL8 OS=Arabidopsis thaliana GN=PBL8 PE=1 SV=1
OsR498G1220825200.01	Chr12	-	794203	794781	106.259	8.27037	3.6835	8.6986e-07	5.4823e-05	--	--
OsR498G1220828700.01	Chr12	+	833012	834996	637.669	1479.29	-1.214	0.0013486	0.040209	At2g38640	sp|Q9ZVI6|LOR8_ARATH Protein LURP-one-related 8 OS=Arabidopsis thaliana GN=At2g38640 PE=2 SV=1
OsR498G1220833300.01	Chr12	+	899079	905489	5079.89	678.118	2.9052	1.2875e-33	3.1805e-31	--	--
OsR498G1220833500.01	Chr12	+	911040	915749	1477.75	830.054	0.83213	0.00045496	0.016242	--	--
OsR498G1220839900.01	Chr12	+	981491	984896	327.511	150.064	1.126	0.0011716	0.035779	WRKY46	sp|Q9SKD9|WRK46_ARATH Probable WRKY transcription factor 46 OS=Arabidopsis thaliana GN=WRKY46 PE=2 SV=1
OsR498G1220859700.01	Chr12	+	1250829	1253029	125.136	345.093	-1.4635	3.8821e-05	0.0017812	ABA2	sp|Q40412|ABA2_NICPL Zeaxanthin epoxidase, chloroplastic OS=Nicotiana plumbaginifolia GN=ABA2 PE=1 SV=1
OsR498G1220872300.01	Chr12	+	1425891	1426667	206.057	485.374	-1.2361	4.5755e-05	0.0020685	--	--
OsR498G1220891400.01	Chr12	-	1702984	1705608	30.8168	286.388	-3.2162	2.5034e-16	3.3301e-14	Os08g0130500	sp|P41095|RLA0_ORYSJ 60S acidic ribosomal protein P0 OS=Oryza sativa subsp. japonica GN=Os08g0130500 PE=1 SV=3
OsR498G1220910900.01	Chr12	+	2017859	2019959	555.817	1009.64	-0.86116	0.00090606	0.029003	RR10	sp|Q2QXY3|ORR10_ORYSJ Two-component response regulator ORR10 OS=Oryza sativa subsp. japonica GN=RR10 PE=2 SV=2
OsR498G1220930000.01	Chr12	-	2273954	2277591	2197.43	4698.18	-1.0963	5.6068e-07	3.5946e-05	TSJT1	sp|P24805|TSJT1_TOBAC Stem-specific protein TSJT1 OS=Nicotiana tabacum GN=TSJT1 PE=2 SV=1
OsR498G1220938900.01	Chr12	+	2392821	2394025	415.107	1808.03	-2.1229	1.2825e-08	9.9397e-07	PSK5	sp|O81277|PSK5_ORYSJ Phytosulfokines 5 OS=Oryza sativa subsp. japonica GN=PSK5 PE=1 SV=1
OsR498G1220981300.01	Chr12	+	2985936	2993685	118.884	398.964	-1.7467	2.1309e-07	1.4594e-05	--	--
OsR498G1220982600.01	Chr12	-	2997809	3003140	113.856	253.906	-1.1571	0.00056066	0.019439	E2FA	sp|Q9FNY0|E2FA_ARATH Transcription factor E2FA OS=Arabidopsis thaliana GN=E2FA PE=1 SV=1
OsR498G1220984300.01	Chr12	+	3029404	3032722	470.302	0	Inf	9.1979e-62	4.894e-59	--	--
OsR498G1221008100.01	Chr12	+	3392921	3394028	231.487	0	Inf	3.4889e-34	8.6966e-32	--	--
OsR498G1221011700.01	Chr12	+	3459025	3459671	58.7521	0	Inf	1.477e-06	8.9423e-05	--	--
OsR498G1221014300.01	Chr12	+	3519202	3524763	823.551	1455.41	-0.8215	0.00080016	0.026166	COG0212	sp|Q9SRE0|5FCLL_ARATH 5-formyltetrahydrofolate cyclo-ligase-like protein COG0212 OS=Arabidopsis thaliana GN=COG0212 PE=2 SV=1
OsR498G1221024800.01	Chr12	-	3718135	3724641	16203.3	6398.73	1.3404	1.2862e-09	1.0816e-07	--	--
OsR498G1221025700.01	Chr12	+	3755502	3757349	53.1003	243.523	-2.1973	1.1687e-08	9.1344e-07	--	--
OsR498G1221042000.01	Chr12	-	4013229	4018519	102.188	21.0999	2.2759	1.2461e-05	0.00063846	APX5	sp|P0C0L0|APX5_ORYSJ Probable L-ascorbate peroxidase 5, chloroplastic OS=Oryza sativa subsp. japonica GN=APX5 PE=2 SV=1
OsR498G1221044700.01	Chr12	+	4078589	4082213	0	1044.1		1.85e-96	2.4374e-93	--	--
OsR498G1221044900.01	Chr12	+	4085321	4087925	548.515	29.8493	4.1998	2.5849e-30	5.8442e-28	--	--
OsR498G1221046200.01	Chr12	-	4107992	4110729	180.152	0.675628	8.0588	4.2146e-05	0.0019179	RBK2	sp|Q8RXC8|RBK2_ARATH Receptor-like cytosolic serine/threonine-protein kinase RBK2 OS=Arabidopsis thaliana GN=RBK2 PE=1 SV=1
OsR498G1221047500.01	Chr12	+	4139852	4141984	289.3	693.685	-1.2617	0.0011282	0.034798	AAP3	sp|Q39134|AAP3_ARATH Amino acid permease 3 OS=Arabidopsis thaliana GN=AAP3 PE=1 SV=2
OsR498G1221052400.01	Chr12	-	4226386	4233198	95.79	24.1308	1.989	0.00014214	0.0058293	At5g09300	sp|Q84JL2|ODBA2_ARATH 2-oxoisovalerate dehydrogenase subunit alpha 2, mitochondrial OS=Arabidopsis thaliana GN=At5g09300 PE=1 SV=1
OsR498G1221057100.01	Chr12	+	4311248	4314741	43.4655	3.04673	3.8345	3.1281e-05	0.0014619	PRL1-IFG	sp|Q9SKH2|Y2369_ARATH BTB/POZ domain-containing protein At2g13690 OS=Arabidopsis thaliana GN=PRL1-IFG PE=2 SV=2
OsR498G1221059300.01	Chr12	+	4371694	4372930	13117.7	22054.4	-0.74956	0.00095145	0.030293	PSAN	sp|O65107|PSAN_MAIZE Photosystem I reaction center subunit N, chloroplastic (Fragment) OS=Zea mays GN=PSAN PE=2 SV=1
OsR498G1221065400.01	Chr12	-	4507315	4508864	0	35.8644		1.0966e-07	7.8201e-06	PER43	sp|Q9SZH2|PER43_ARATH Peroxidase 43 OS=Arabidopsis thaliana GN=PER43 PE=3 SV=2
OsR498G1221108800.01	Chr12	-	5360237	5363411	827.673	1.94179	8.7355	4.3308e-70	2.6628e-67	--	--
OsR498G1221109000.01	Chr12	-	5362499	5364083	230.506	20.7527	3.4734	9.0212e-16	1.1773e-13	--	--
OsR498G1221109200.01	Chr12	-	5364324	5368168	390.396	167.689	1.2191	6.0255e-05	0.0026717	RGA4	sp|Q7XA39|RGA4_SOLBU Putative disease resistance protein RGA4 OS=Solanum bulbocastanum GN=RGA4 PE=2 SV=1
OsR498G1221119900.01	Chr12	+	5573835	5578114	1116.24	118.817	3.2318	4.5477e-10	3.9568e-08	Os11g0625400	sp|Q2R0Z3|Y1154_ORYSJ Putative B3 domain-containing protein Os11g0625400 OS=Oryza sativa subsp. japonica GN=Os11g0625400 PE=3 SV=1
OsR498G1221129600.01	Chr12	-	5685685	5689684	23.942	0	Inf	1.891e-05	0.00093097	RLP12	sp|Q9C9H7|RLP12_ARATH Receptor-like protein 12 OS=Arabidopsis thaliana GN=RLP12 PE=2 SV=2
OsR498G1221133200.01	Chr12	-	5741093	5741910	697.32	0	Inf	2.3772e-15	2.9897e-13	--	--
OsR498G1221134900.01	Chr12	+	5763243	5766104	72.9539	0	Inf	2.7928e-14	3.3022e-12	RLP12	sp|Q9C9H7|RLP12_ARATH Receptor-like protein 12 OS=Arabidopsis thaliana GN=RLP12 PE=2 SV=2
OsR498G1221146900.01	Chr12	+	6038947	6041221	32.6679	101.138	-1.6304	0.001182	0.03587	DBR	sp|Q9SLN8|DBR_TOBAC 2-alkenal reductase (NADP(+)-dependent) OS=Nicotiana tabacum GN=DBR PE=1 SV=1
OsR498G1221147200.01	Chr12	-	6060031	6061077	28.8236	0.40914	6.1385	1.8306e-05	0.00090607	--	--
OsR498G1221159700.01	Chr12	+	6337954	6341168	4.56489	110.907	-4.6026	7.6519e-14	8.7125e-12	--	--
OsR498G1221169400.01	Chr12	-	6565210	6565893	258.248	71.8953	1.8448	0.0013937	0.041418	--	--
OsR498G1221169700.01	Chr12	+	6567775	6574151	3781.82	935.481	2.0153	1.2232e-08	9.533e-07	GSH1-1	sp|Q8GU95|GSH1A_ORYSI Glutamate--cysteine ligase A, chloroplastic OS=Oryza sativa subsp. indica GN=GSH1-1 PE=2 SV=2
OsR498G1221170900.01	Chr12	+	6591289	6596431	541.382	249.32	1.1186	3.1166e-05	0.0014591	--	--
OsR498G1221179700.01	Chr12	+	6756301	6763956	2620.88	4428.08	-0.75663	0.0011836	0.03587	setd3	sp|B7ZUF3|SETD3_XENTR Histone-lysine N-methyltransferase setd3 OS=Xenopus tropicalis GN=setd3 PE=2 SV=1
OsR498G1221242000.01	Chr12	-	8225478	8230072	2822.83	571.397	2.3046	9.4929e-21	1.5095e-18	--	sp|P52581|IFRH_LUPAL Isoflavone reductase homolog OS=Lupinus albus PE=2 SV=1
OsR498G1221243100.01	Chr12	+	8245793	8246462	37.9859	4.30306	3.142	0.00027639	0.010562	--	--
OsR498G1221250200.01	Chr12	-	8364817	8370850	71.2987	7.32961	3.2821	1.2294e-06	7.5759e-05	GALT4	sp|Q8GXG6|B3GTH_ARATH Hydroxyproline O-galactosyltransferase GALT4 OS=Arabidopsis thaliana GN=GALT4 PE=2 SV=2
OsR498G1221251900.01	Chr12	+	8386761	8388731	4259.22	1820.29	1.2264	2.5587e-08	1.929e-06	GRXC8	sp|Q0DAE4|GRXC8_ORYSJ Glutaredoxin-C8 OS=Oryza sativa subsp. japonica GN=GRXC8 PE=2 SV=2
OsR498G1221258200.01	Chr12	-	8472166	8472630	51.0255	0	Inf	2.2134e-10	2.0145e-08	--	--
OsR498G1221260700.01	Chr12	+	8493208	8498258	628.683	162.31	1.9536	0.00023063	0.0090256	ABCB7	sp|Q9FHF1|AB7B_ARATH ABC transporter B family member 7 OS=Arabidopsis thaliana GN=ABCB7 PE=3 SV=1
OsR498G1221265400.01	Chr12	-	8662584	8663762	150.026	0	Inf	2.5e-13	2.7668e-11	--	--
OsR498G1221272600.01	Chr12	-	8850527	8855917	1.1904	51.3254	-5.4302	3.5628e-08	2.6357e-06	RPM1	sp|Q39214|RPM1_ARATH Disease resistance protein RPM1 OS=Arabidopsis thaliana GN=RPM1 PE=1 SV=1
OsR498G1221272900.01	Chr12	+	8859222	8860186	0	76.1075		2.8568e-13	3.1491e-11	AtMg00860	sp|P92523|M860_ARATH Uncharacterized mitochondrial protein AtMg00860 OS=Arabidopsis thaliana GN=AtMg00860 PE=4 SV=1
OsR498G1221274100.01	Chr12	+	8871346	8872457	17.5482	0	Inf	0.00038136	0.01392	--	--
OsR498G1221276400.01	Chr12	-	8895572	8898297	59.0908	0	Inf	9.6627e-12	9.6865e-10	--	--
OsR498G1221276600.01	Chr12	-	8899103	8901937	464.996	0	Inf	7.0252e-61	3.5341e-58	--	--
OsR498G1221278000.01	Chr12	-	8948547	8950162	30.9539	96.2438	-1.6366	0.00081733	0.026605	RPM1	sp|Q39214|RPM1_ARATH Disease resistance protein RPM1 OS=Arabidopsis thaliana GN=RPM1 PE=1 SV=1
OsR498G1221281300.01	Chr12	+	9022418	9030780	0.892797	388.91	-8.7669	1.882e-50	6.8515e-48	At1g67720	sp|C0LGI2|Y1677_ARATH Probable LRR receptor-like serine/threonine-protein kinase At1g67720 OS=Arabidopsis thaliana GN=At1g67720 PE=2 SV=1
OsR498G1221305400.01	Chr12	-	9582713	9584962	77.8596	11.5749	2.7499	0.00015605	0.0063681	--	--
OsR498G1221312700.01	Chr12	+	9726627	9737967	115.937	333.761	-1.5255	1.8742e-06	0.00011152	RPP13	sp|Q9M667|RPP13_ARATH Disease resistance protein RPP13 OS=Arabidopsis thaliana GN=RPP13 PE=2 SV=2
OsR498G1221317700.01	Chr12	+	9786763	9788775	0	94.5271		9.6855e-06	0.00050467	--	--
OsR498G1221319500.01	Chr12	+	9817377	9818391	432.826	0	Inf	3.3257e-51	1.2435e-48	--	--
OsR498G1221321500.01	Chr12	+	9864734	9867137	210.827	426.439	-1.0163	0.00066293	0.022314	At3g46610	sp|Q9SNB7|PP264_ARATH Pentatricopeptide repeat-containing protein At3g46610 OS=Arabidopsis thaliana GN=At3g46610 PE=2 SV=1
OsR498G1221360100.01	Chr12	+	10902035	10909662	0	28.5694		2.746e-06	0.00015828	--	--
OsR498G1221362100.01	Chr12	+	11024062	11030781	0	757.202		5.533e-82	4.5026e-79	--	--
OsR498G1221377800.01	Chr12	-	11758186	11759933	0	155.256		1.2776e-27	2.6779e-25	--	--
OsR498G1221397000.01	Chr12	-	12125948	12128964	23.4293	0	Inf	2.8551e-05	0.0013458	--	--
OsR498G1221409600.01	Chr12	-	12350224	12352724	177.918	801.889	-2.1722	2.2104e-12	2.2819e-10	--	--
OsR498G1221412700.01	Chr12	+	12401288	12403994	12840.2	24925.9	-0.95698	4.8402e-05	0.0021811	CSP41B	sp|Q9SA52|CP41B_ARATH Chloroplast stem-loop binding protein of 41 kDa b, chloroplastic OS=Arabidopsis thaliana GN=CSP41B PE=1 SV=1
OsR498G1221417300.01	Chr12	+	12513145	12514700	14.2613	0	Inf	0.0015255	0.044691	RPA1B	sp|Q10Q08|RFA1B_ORYSJ Replication protein A 70 kDa DNA-binding subunit B OS=Oryza sativa subsp. japonica GN=RPA1B PE=1 SV=1
OsR498G1221451000.01	Chr12	-	13225165	13234683	1206.66	565.569	1.0933	0.00040827	0.014689	--	--
OsR498G1221471600.01	Chr12	-	13663764	13667442	541.074	250.612	1.1104	0.00016236	0.0066061	CLC-A	sp|P92941|CLCA_ARATH Chloride channel protein CLC-a OS=Arabidopsis thaliana GN=CLC-A PE=1 SV=2
OsR498G1221501200.01	Chr12	-	14414978	14418817	230.341	62.808	1.8748	0.00052226	0.018356	UGD4	sp|Q2QS14|UGDH4_ORYSJ UDP-glucose 6-dehydrogenase 4 OS=Oryza sativa subsp. japonica GN=UGD4 PE=2 SV=1
OsR498G1221506900.01	Chr12	+	14514222	14524464	67.3858	9.94728	2.7601	1.6143e-05	0.00080913	Os12g0446900	sp|Q2QRX6|DRTS_ORYSJ Putative bifunctional dihydrofolate reductase-thymidylate synthase OS=Oryza sativa subsp. japonica GN=Os12g0446900 PE=3 SV=2
OsR498G1221515300.01	Chr12	+	14711997	14712859	102.882	0	Inf	3.604e-07	2.3757e-05	--	--
OsR498G1221518200.01	Chr12	-	14769657	14779988	1525.87	280.429	2.4439	1.8774e-07	1.2954e-05	DOX1	sp|Q9SGH6|DOX1_ARATH Alpha-dioxygenase 1 OS=Arabidopsis thaliana GN=DOX1 PE=1 SV=1
OsR498G1221518500.01	Chr12	+	14801380	14810249	0	19.6063		0.00016574	0.0067336	--	--
OsR498G1221522100.01	Chr12	+	14876591	14893088	68.6047	5.91208	3.5366	4.6542e-07	3.0157e-05	LRK10L-2.6	sp|D7SFH9|LRL26_ARATH Protein SUPPRESSOR OF NPR1-1 CONSTITUTIVE 4 OS=Arabidopsis thaliana GN=LRK10L-2.6 PE=1 SV=1
OsR498G1221562500.01	Chr12	+	16109269	16112629	0	21.0727		7.7351e-05	0.0033492	--	sp|P15268|MOSA_MAIZE Autonomous transposable element EN-1 mosaic protein OS=Zea mays PE=2 SV=1
OsR498G1221572900.01	Chr12	+	16359758	16366025	408.69	169.252	1.2718	3.7749e-05	0.0017407	dadD	sp|A5UMN6|DADD_METS3 5&apos;-deoxyadenosine deaminase OS=Methanobrevibacter smithii (strain ATCC 35061 / DSM 861 / OCM 144 / PS) GN=dadD PE=3 SV=1
OsR498G1221578100.01	Chr12	+	16470870	16472366	23.095	0	Inf	2.9724e-05	0.0013963	AATP1	sp|Q9FLD5|ASD_ARATH AAA-ATPase ASD, mitochondrial OS=Arabidopsis thaliana GN=AATP1 PE=1 SV=1
OsR498G1221588100.01	Chr12	+	16843307	16847511	65.1987	5.27544	3.6275	4.7124e-07	3.0463e-05	RGA1	sp|Q7XA42|RGA1_SOLBU Putative disease resistance protein RGA1 OS=Solanum bulbocastanum GN=RGA1 PE=2 SV=2
OsR498G1221589100.01	Chr12	+	16851272	16855254	70.6816	4.83467	3.8698	3.4931e-08	2.5981e-06	RGA1	sp|Q7XA42|RGA1_SOLBU Putative disease resistance protein RGA1 OS=Solanum bulbocastanum GN=RGA1 PE=2 SV=2
OsR498G1221589400.01	Chr12	-	16854308	16856941	31.121	0	Inf	7.1497e-07	4.558e-05	RGA1	sp|Q7XA42|RGA1_SOLBU Putative disease resistance protein RGA1 OS=Solanum bulbocastanum GN=RGA1 PE=2 SV=2
OsR498G1221605700.01	Chr12	+	17171420	17174727	253.416	661.01	-1.3832	2.0003e-06	0.000118	--	--
OsR498G1221610800.01	Chr12	-	17269213	17276421	221.363	64.7861	1.7727	3.932e-06	0.00022023	RGA2	sp|Q7XBQ9|RGA2_SOLBU Disease resistance protein RGA2 OS=Solanum bulbocastanum GN=RGA2 PE=1 SV=1
OsR498G1221615000.01	Chr12	-	17350440	17352877	265.136	548.927	-1.0499	0.00035206	0.012988	LGALDH	sp|O81884|GALDH_ARATH L-galactose dehydrogenase OS=Arabidopsis thaliana GN=LGALDH PE=1 SV=1
OsR498G1221625000.01	Chr12	-	17563992	17566405	0	110.428		4.7743e-06	0.00026419	RPM1	sp|Q39214|RPM1_ARATH Disease resistance protein RPM1 OS=Arabidopsis thaliana GN=RPM1 PE=1 SV=1
OsR498G1221636700.01	Chr12	+	17702725	17705490	1.16848	132.451	-6.8247	3.451e-16	4.5685e-14	--	--
OsR498G1221637400.01	Chr12	-	17708102	17708930	0	1114.34		1.1548e-99	1.9969e-96	--	--
OsR498G1221640400.01	Chr12	-	17727534	17730293	0	477.917		4.1875e-62	2.3172e-59	FH14	sp|Q0DLG0|FH14_ORYSJ Formin-like protein 14 OS=Oryza sativa subsp. japonica GN=FH14 PE=2 SV=1
OsR498G1221661300.01	Chr12	+	18173566	18176597	1.12466	97.0182	-6.4307	5.2049e-15	6.4289e-13	RAD51B	sp|Q9XED7|R51A2_MAIZE DNA repair protein RAD51 homolog B OS=Zea mays GN=RAD51B PE=2 SV=1
OsR498G1221662200.01	Chr12	-	18190576	18193610	33.4193	0.266489	6.9705	2.8462e-06	0.00016372	ynbD	sp|P76093|YNBD_ECOLI Uncharacterized protein YnbD OS=Escherichia coli (strain K12) GN=ynbD PE=1 SV=1
OsR498G1221698500.01	Chr12	+	18852328	18861575	29.9775	3.27312	3.1951	0.0010546	0.033141	SHKB	sp|P37822|AROG_SOLTU Phospho-2-dehydro-3-deoxyheptonate aldolase 2, chloroplastic OS=Solanum tuberosum GN=SHKB PE=2 SV=1
OsR498G1221708200.01	Chr12	-	19107739	19110052	2785.95	5132.34	-0.88144	0.00053002	0.018563	PLT5	sp|Q8VZ80|PLT5_ARATH Polyol transporter 5 OS=Arabidopsis thaliana GN=PLT5 PE=1 SV=2
OsR498G1221945300.01	Chr12	+	22920937	22926644	125.799	667.874	-2.4085	2.0062e-06	0.0001181	--	--
OsR498G1222144900.01	Chr12	+	25815641	25818792	22.9824	128.441	-2.4825	1.1689e-07	8.25e-06	PSY	sp|Q9SSU8|PSY_DAUCA Phytoene synthase, chloroplastic OS=Daucus carota GN=PSY PE=2 SV=1
OsR498G1222153700.01	Chr12	+	25974160	25976424	2777.29	396.983	2.8065	1.8993e-12	1.983e-10	RPL44	sp|Q96499|RL44_GOSHI 60S ribosomal protein L44 OS=Gossypium hirsutum GN=RPL44 PE=3 SV=3
